# Supplementary material for: Characterizing defective lipid metabolism in the lateral septum of mice treated with olanzapine: implications for its side effects
Source: Front Pharmacol. 2024 Jun 14;15:1419098. doi: 10.3389/fphar.2024.1419098 (PMC11211371; doi:10.3389/fphar.2024.1419098)
Supplement: Supplementary file 1 [file Table2.XLSX]

## Sheet: fpkm
Supplementary file 2: Gene list (FPKM)
id	Control1	Control2	Control3	Olanzapine1	Olanzapine2	Olanzapine3
0610005C13Rik	0	0.0224084	0.045234	0.185519	0.163286	0.344851
0610006L08Rik	0	0	0	0	0	0
0610009B22Rik	11.3239	11.0921	13.8637	10.6372	13.6443	13.2199
0610009E02Rik	0.652934	0.431009	0.853932	0.611241	0.731166	0.835263
0610009L18Rik	3.24164	2.19334	1.92679	2.77424	4.48187	2.83369
0610010F05Rik	4.65011	4.51546	4.50145	4.84535	4.70049	4.66473
0610010K14Rik	21.1192	21.9129	23.7466	21.5101	27.5597	23.7702
0610012G03Rik	23.4112	22.6383	20.9494	23.0883	27.2689	21.667
0610025J13Rik	0.0129024	0.116399	0.117483	0.0669214	0.0134632	0
0610030E20Rik	3.28338	2.82321	2.96124	3.56226	3.32656	3.07205
0610031O16Rik	0	0	0	0.0315765	0	0.0313045
0610038B21Rik	0	0.09905	0.0666482	0.119589	0.0687391	0.0338738
0610039H22Rik	0	0	0	0	0	0
0610039K10Rik	0	0.0264376	0	0	0.027521	0.0542479
0610040B10Rik	2.56523	0.571414	2.07624	1.83316	0.951725	0.937996
0610040F04Rik	0.178185	0.199625	0.201483	0.282698	0.339049	0.3126
0610040J01Rik	2.54296	2.26305	2.69827	2.17469	2.80881	2.25801
0610043K17Rik	0.52762	0.732297	0.451682	1.01045	0.592903	0.793047
1100001I12Rik	0	0	0	0	0	0
1110002E22Rik	0.0254771	0.0280918	0.030931	0.185001	0.0319014	0.0471618
1110002J07Rik	0.136794	0.0979439	0.128513	0.121632	0.234502	0.190924
1110002L01Rik	4.08156	4.54845	3.41426	3.13017	4.05276	3.88487
1110002O04Rik	0	0	0	0.062098	0.124928	0
1110004F10Rik	48.0799	49.7417	50.9443	45.5509	52.4861	51.8682
1110006O24Rik	0.685842	1.1458	0.958219	0.304911	1.22683	0.302284
1110008P14Rik	43.5598	38.383	40.1695	123.046	49.0384	43.3841
1110015O18Rik	0.670823	0.360814	0.546261	0.458261	0.631689	0.605751
1110017D15Rik	3.22363	3.39237	4.77837	1.76645	3.27435	3.28218
1110018N20Rik	0.637684	0.478041	0.449406	1.14773	0.830329	0.742682
1110019D14Rik	0.719984	1.15809	0.897826	1.25058	1.06577	1.23981
1110020A21Rik	0.102796	0.288517	0.249603	0.405215	0.278886	0.909164
1110025L11Rik	0	0	0	0	0	0
1110025M09Rik	0.590563	0.536129	0.755314	0.439238	0.918535	0.710477
1110028F11Rik	0	0	0.0187625	0.0288566	0.00967557	0.009536
1110028F18Rik	0	0	0	0	0	0
1110032A03Rik	6.32786	6.34749	8.81645	5.72037	7.82218	6.80808
1110032F04Rik	1.1286	1.19957	1.36823	3.63338	1.3604	1.08062
1110036E04Rik	0.0322809	0	0	0	0	0
1110038B12Rik	11.3508	9.71597	11.0537	9.87842	11.1344	10.8863
1110038F14Rik	7.67003	6.54131	7.05592	7.04215	7.79364	7.5858
1110046J04Rik	1.90457	1.22961	2.8087	2.54498	3.60418	3.28661
1110051M20Rik	17.1518	15.1589	16.5804	14.9262	17.7036	17.8343
1110057P08Rik	0	0	0	0	0	0
1110058D11Rik	0	0	0	0	0	0
1110059E24Rik	10.7495	8.57441	9.52499	7.45224	9.47559	9.73631
1110059G10Rik	3.6045	4.04699	3.84306	3.27464	4.24397	4.91952
1110065P20Rik	21.7577	23.2728	24.0637	23.5798	24.7905	26.6844
1190005I06Rik	0.0676071	0.169422	0.0341998	0.0701322	0.176364	0.312876
1190007I07Rik	6.03583	5.3444	5.46201	5.94821	6.05325	7.93158
1190028D05Rik	0	0	0	0	0	0
1300002E11Rik	1.03242	1.46028	1.3329	1.26153	1.59943	1.61544
1300017J02Rik	0.065948	0.0771233	0.111202	0.273645	0.435825	0.259984
1500002C15Rik	2.11088	1.61806	1.63313	2.70495	0.518266	2.42625
1500002F19Rik	0.0937829	0.0282021	0.199253	0.107014	0.0538225	0.115737
1500004A13Rik	6.82317	6.16148	5.99662	6.02916	5.78456	6.11347
1500009C09Rik	71.5346	67.7657	73.6988	58.5466	70.6033	73.9563
1500009L16Rik	14.9426	11.6949	12.4182	9.88839	14.0367	14.2884
1500011B03Rik	62.3955	58.8724	55.8599	54.0131	57.6124	58.4575
1500012K07Rik	0	0.028723	0.00966348	0.158532	0.0199333	0
1500015A07Rik	1.73491	1.18633	1.48312	1.45093	2.11905	1.65972
1500015L24Rik	1.03166	0.775595	1.53301	0.802644	0.53825	1.32622
1500026H17Rik	0.338837	0.414204	0.451506	0.34292	0.595024	0.484451
1500035N22Rik	1.97178	1.9765	2.05357	0.992634	3.05597	1.5805
1520401A03Rik	0.0295085	0.0295791	0.0298545	0.0244885	0	0.00606939
1600002D24Rik	0	0	0.0114566	0	0.011816	0.0349366
1600010M07Rik	0.0407179	0.326522	0.865101	0.464626	0.169951	0.0418748
1600012H06Rik	4.72339	5.39152	5.07342	5.66453	5.62194	5.26006
1600012P17Rik	0	0	0	0	0	0
1600014C10Rik	9.66824	9.15983	9.6934	9.0121	8.19357	8.56841
1600014C23Rik	0	0.0415574	0.0419443	0.0430067	0	0.0426362
1600015H23Rik	0.281371	0.362628	0.203336	0.0833944	0.41943	0.0826759
1600019K03Rik	0	0	0	0	0	0
1600020E01Rik	4.89858	4.50418	5.14233	4.85231	6.14917	4.69687
1600023N17Rik	0.199065	0.648509	0.151049	0.232313	0.415435	0.562984
1600025M17Rik	0	0	0	0	0	0
1600027J07Rik	0	0	0	0	0	0
1600029I14Rik	1.04509	0.785694	1.99721	0.331261	1.5449	0.776235
1700001C19Rik	0	0	0.0384489	0	0.0793104	0.0130277
1700001D01Rik	0	0	0	0	0	0
1700001F09Rik	0.0284057	0	0.0574774	0.0294667	0.088921	0
1700001G01Rik	0	0	0	0	0	0
1700001G11Rik	0.260257	0.586977	0.0329135	0.202483	0.543137	0.36802
1700001G17Rik	0.253926	0.311096	0.0856343	0.556088	0.206082	0.174094
1700001J03Rik	0.0554644	0.0370647	0.143404	0.147036	0.321529	0.152107
1700001J04Rik	0	0	0	0	0	0
1700001K19Rik	0.025542	0	0	0.013248	0	0.0131339
1700001K23Rik	0	0	0	0	0	0
1700001L05Rik	1.05293	0.858596	0.672136	0.75851	0.531907	0.704708
1700001L19Rik	8.36537	7.52319	8.44941	9.49811	8.1065	8.03237
1700001O22Rik	0.804832	0.510605	0.535974	1.27876	1.11621	0.691496
1700001P01Rik	0.0803917	0.20146	0.0813343	0.0833944	0.335544	0.289366
1700003C15Rik	0	0	0	0	0	0
1700003D09Rik	0.415328	1.33947	1.20578	0.524502	1.84658	2.45135
1700003E16Rik	15.6366	15.257	16.9217	13.5553	17.2738	15.565
1700003F12Rik	0.226842	0.324835	0.885219	0.235314	0.37196	0.633208
1700003G18Rik	0	0	0	0	0	0
1700003H04Rik	0	0	0	0	0	0
1700003I22Rik	0	0	0	0	0	0
1700003L19Rik	0.0336223	0	0	0	0.0701674	0
1700003M07Rik	8.54854	6.96162	7.58548	7.10326	9.03316	7.53233
1700003P14Rik	0	0	0	0	0	0
1700006A11Rik	0.0116175	0	0	0	0	0
1700006F04Rik	0	0	0.0578048	0	0	0
1700006H20Rik	0	0	0	0	0	0
1700006H21Rik	0	0	0	0.0418313	0	0
1700007F19Rik	0.259682	0.0765597	0.0772725	0.253535	0.23909	0.0314189
1700007J10Rik	0.135458	0.181042	0.159887	0.281034	0.0706726	0.30183
1700007K13Rik	16.5655	16.6989	19.8213	9.15845	16.5694	16.7153
1700007L15Rik	0.268618	0.740466	1.22295	0.48764	0.595624	0.587032
1700007P06Rik	0	0	0	0.379379	0	0
1700008C04Rik	0	0	0	0	0	0
1700008J07Rik	1.1551	1.11651	1.27299	1.14475	1.63578	1.58036
1700008K24Rik	0	0	0	0	0	0
1700008O03Rik	0.229586	0.249312	0.212921	0.357241	0.179673	0.314812
1700008P02Rik	0	0	0	0	0	0
1700009C05Rik	0.127483	0.127788	0	0	0	0.0327762
1700009J07Rik	0.0274423	0	0	0.0284672	0.0572701	0.14111
1700009N14Rik	0	0	0	0	0	0
1700010B08Rik	0	0	0	0	0	0
1700010D01Rik	0	0	0	0	0	0
1700010G06Rik	0	0	0	0.0363014	0	0
1700010H22Rik	0	0	0	0	0	0
1700010I02Rik	0	0	0	0	0	0
1700010I14Rik	1.76297	1.49943	1.47285	1.24692	2.00683	1.89547
1700010J16Rik	0	0	0	0	0	0
1700010K23Rik	0	0	0	0	0	0.0686034
1700010L04Rik	0	0	0	0	0	0
1700010N08Rik	0	0	0	0	0	0
1700011B04Rik	0	0	0	0	0	0
1700011C11Rik	0	0	0	0	0	0
1700011L22Rik	0	0	0.0231747	0	0	0
1700011M02Rik	0	0	0.0604197	0	0	0
1700012A03Rik	0	0	0	0	0	0
1700012B07Rik	0	0	0	0	0	0
1700012B09Rik	6.27056	7.67422	11.9136	4.53821	7.53218	6.89863
1700012C14Rik	0	0	0.101913	0	0.0525551	0
1700012D01Rik	0.649612	0.614989	0.69374	0.187187	0.41424	0.779414
1700012D14Rik	0.398764	0.679519	0.403439	1.24097	0.457705	0.246056
1700012D16Rik	0	0	0	0	0	0
1700012H19Rik	0	0	0	0	0	0
1700012I11Rik	0	0	0	0	0	0
1700012J15Rik	0	0	0	0	0	0
1700012P22Rik	0.100833	0.0505371	0.127519	0.209198	0.0263039	0.051849
1700013D24Rik	0	0	0	0	0	0
1700013F07Rik	4.40634	6.9226	7.28711	4.61487	7.16205	5.14155
1700013G24Rik	0	0	0	0	0.025263	0
1700013H16Rik	0	0	0	0	0	0
1700013N06Rik	0	0	0	0	0	0
1700014D04Rik	0.0916181	0.0494508	0.135473	0.233945	0.13237	0.123212
1700014L14Rik	0	0	0	0	0	0
1700015C15Rik	0	0.0458799	0	0	0	0
1700015G11Rik	0	0	0	0	0	0
1700015I17Rik	0	0	0	0.0779014	0	0
1700016A09Rik	0.300386	0.391435	0.0607815	0.59205	0.532852	0.0617842
1700016B01Rik	0	0	0	0	0	0
1700016C15Rik	0.0246872	0.222716	0.399627	0.102437	0.386404	0.152332
1700016D06Rik	0	0	0.215053	0	0	0
1700016G22Rik	0	0	0	0	0	0
1700016H13Rik	0	0	0	0	0	0.0175834
1700016J18Rik	0.0496514	0.0497701	0.142328	0.0343373	0.0431746	0.0680828
1700016K05Rik	0	0	0	0	0	0
1700016K19Rik	8.36074	9.1724	16.0909	5.76318	9.69033	6.91785
1700016L04Rik	0	0	0	0.114369	0	0.113384
1700016L21Rik	0	0	0	0	0	0
1700016P04Rik	0	0	0	0	0	0
1700017B05Rik	1.8622	1.78853	2.16622	1.67645	1.96454	1.57342
1700017G19Rik	0	0	0	0	0.0429232	0
1700017J07Rik	0.0531403	0	0	0	0.4436	0.163951
1700017L05Rik	0	0	0	0	0	0
1700017M07Rik	0.106393	0.213295	0.538203	0.0275918	0.222035	0.13677
1700017N19Rik	0	0	0.0119362	0.0611925	0.0123106	0
1700018A04Rik	0.0702583	0	0	0	0.0366561	0.0361273
1700018A23Rik	0.131435	0.0219583	0.132976	0.0227241	0	0.0225283
1700018B08Rik	0	0	0	0	0	0
1700018F24Rik	0	0	0	0	0	0
1700018G05Rik	0	0	0	0	0	0
1700018L02Rik	0.764334	0.907297	0.447697	0.792882	0.755579	0.268912
1700019A02Rik	0	0	0	0.139587	0	0
1700019C18Rik	0	0	0	0	0	0
1700019D03Rik	2.41265	2.36	2.18151	2.5209	2.40198	1.9478
1700019E08Rik	0	0	0	0	0	0
1700019F05Rik	0	0	0	0	0	0
1700019G24Rik	1.02277	1.02522	2.46372	1.21254	1.16887	1.65288
1700019J19Rik	0	0	0	0	0	0.0265927
1700019N19Rik	0.171275	0.247988	0.0962682	0.197413	0.0794307	0.15657
1700019P21Rik	0	0	0	0	0	0
1700020A23Rik	0	0	0	0	0	0
1700020D12Rik	0	0	0	0	0	0
1700020D14Rik	0	0	0	0	0	0
1700020G03Rik	0.00895474	0.0179523	0	0.0650244	0.0186879	0.00920917
1700020G17Rik	0.328947	0.288517	0.208002	0.170617	0.815207	0
1700020L13Rik	0	0	0.107163	0	0	0.0217862
1700020L24Rik	0.0698669	0.35017	0.306306	0.120794	0.534627	0.33531
1700020M21Rik	0	0	0	0	0	0
1700020N01Rik	0.0945607	0	0	0	0.0246677	0
1700020N15Rik	0	0	0	0	0	0
1700020N18Rik	0	0	0.231959	0.0475668	0.382778	0.188628
1700021F02Rik	0	0	0	0	0	0
1700021F07Rik	0	0.353011	0.0395886	0	0	0.0402416
1700021G15Rik	0	0	0	0	0	0
1700021L23Rik	0	0	0	0	0	0
1700021N21Rik	0	0	0.0280401	0.115001	0	0.399037
1700022A22Rik	0	0	0	0	0	0
1700022E09Rik	0	0	0	0	0	0
1700022H01Rik	0.0733398	0.0367576	0.0741997	0.190198	0.344374	0.226271
1700022H16Rik	0	0	0	0	0	0
1700022I11Rik	0	0	0	0	0	0
1700022N22Rik	0.114307	0.0982117	0.33042	0.491245	0.102236	0.218316
1700023A20Rik	0	0	0	0	0	0
1700023C21Rik	0	0	0	0	0	0
1700023D09Rik	1.13092	0.809733	1.83886	1.50835	1.85441	2.15996
1700023F02Rik	0	0.019076	0	0	0	0
1700023G09Rik	0	0	0	0	0	0
1700024B18Rik	0	0	0	0	0	0
1700024G13Rik	8.00362	7.83325	12.3693	2.87648	9.86398	7.97179
1700024I08Rik	0	0	0	0	0.0344828	0.0339854
1700024J04Rik	0	0	0	0.0101006	0.0406404	0
1700024N05Rik	0	0	0	0	0	0
1700025B11Rik	0	0	0	0	0	0
1700025C18Rik	0	0	0	0	0	0
1700025D23Rik	0	0	0	0	0	0
1700025F24Rik	0	0	0	0.0291041	0	0
1700025G04Rik	11.248	9.22529	8.66502	8.59654	7.43679	8.15809
1700025H01Rik	0	0	0	0	0	0
1700025J12Rik	0	0.0399083	0	0	0	0.0409443
1700025K04Rik	0	0	0	0	0	0
1700025K24Rik	0	0	0	0	0	0
1700025M24Rik	0	0	0	0	0	0
1700025N23Rik	0	0	0	0	0	0
1700025O08Rik	0	0	0	0	0	0
1700026D11Rik	0	0	0	0	0	0
1700026F02Rik	0	0	0	0	0	0
1700026J12Rik	0	0	0	0	0	0
1700026J14Rik	0.0947691	0.443313	0.0319601	0.0655392	0.197777	0.35736
1700027A15Rik	0	0	0	0	0	0
1700027F06Rik	0	0	0	0	0	0
1700027F09Rik	0	0	0	0	0	0
1700027H10Rik	0	0.0431256	0	0	0	0
1700027I24Rik	0	0	0	0	0	0
1700027J07Rik	0.0236625	0	0.0239399	0	0.024691	0
1700028D13Rik	0	0	0	0	0	0
1700028E10Rik	0.0645973	0.120253	0.121373	0.143593	0.0577758	0.142356
1700028I16Rik	0	0	0	0	0	0
1700028J19Rik	0.295582	0.529087	0.341768	0.941767	0.550767	0.716525
1700028K03Rik	0.123444	0.00773368	0.124891	0.136058	0.0805058	0.119017
1700028M03Rik	0	0	0	0	0	0
1700028P14Rik	3.14973	5.12692	7.74737	2.36809	5.337	3.0312
1700028P15Rik	0	0	0	0	0	0
1700029B22Rik	0	0	0	0	0	0
1700029F12Rik	0	0	0	0	0	0
1700029H14Rik	0	0	0	0	0.0146954	0
1700029I15Rik	0.620165	0.967008	1.67316	1.8585	1.15044	0.779516
1700029J03Rik	0	0	0	0	0	0
1700029J07Rik	1.74588	1.77755	2.41371	1.60249	3.09033	3.13036
1700029M03Rik	0	0	0	0	0	0
1700029M20Rik	0	0.00848539	0	0	0	0
1700029N11Rik	0	0	0	0	0	0
1700029P11Rik	0	0	0	0	0	0
1700030A11Rik	0	0	0	0	0	0
1700030C10Rik	0.740703	0.291166	0.38204	0.57251	0.591039	0.373406
1700030C12Rik	0	0.185826	0.206311	0.0192306	0.058032	0.0571949
1700030C14Rik	0.564018	0.96445	0.402798	0.413001	0.519294	0.818885
1700030F04Rik	0	0	0	0	0	0
1700030I03Rik	0	0	0	0	0	0
1700030J22Rik	2.92637	3.16585	3.33336	2.80216	2.99663	2.90429
1700030K09Rik	3.04084	3.2753	3.73574	4.5455	4.74966	4.20527
1700030L20Rik	0	0	0	0	0	0.0261877
1700030L22Rik	0	0	0	0	0	0
1700030M09Rik	0	0	0	0	0	0
1700030N03Rik	0	0	0	0	0	0
1700030O20Rik	0	0	0	0	0	0
1700031A10Rik	0	0	0	0	0	0
1700031F05Rik	0	0	0	0	0	0
1700031L13Rik	0	0	0	0	0	0
1700031M16Rik	0	0	0	0	0	0
1700031P21Rik	0	0	0	0	0	0
1700034B16Rik	0	0	0	0	0	0
1700034E13Rik	0	0	0	0	0	0.0540773
1700034G24Rik	0	0	0	0	0	0
1700034H15Rik	0.287508	0.270904	0.250156	0.429475	0.432007	0.18332
1700034I23Rik	0	0	0	0.0112832	0	0.011186
1700034J05Rik	0	0	0.0110524	0.0113323	0	0
1700034K08Rik	0	0	0	0	0	0
1700034P13Rik	0.11752	0.117801	0.0849273	0.0522471	0	0.0345313
1700036A12Rik	0	0.0110612	0	0.011447	0	0
1700036G14Rik	0	0.326522	0.188321	0	0.291344	0.0478569
1700037C18Rik	1.00603	1.42098	1.24915	0.806425	1.16905	1.59895
1700037F03Rik	0.349578	0	0	0	0	0.179755
1700037H04Rik	36.1704	39.0221	39.277	34.8125	42.3817	39.6357
1700039E22Rik	0	0	0	0	0	0
1700039I01Rik	0.0482908	0.00968125	0.117257	0.0500944	0.0604677	0.0794606
1700039M10Rik	0	0	0.0476998	0.048908	0	0.0969733
1700040D17Rik	0.217058	0.918657	0.829609	0.575421	1.23312	1.33935
1700040F15Rik	0	0	0	0	0	0
1700040G22Rik	0	0	0	0	0	0
1700040K01Rik	0	0	0.0925298	0	0	0
1700040P09Rik	0	0	0	0	0	0
1700041A01Rik	0	0	0	0	0	0
1700041B01Rik	0.0186457	0.00747612	0.0113186	0.0154737	0	0.0191755
1700041C23Rik	0	0	0	0	0	0
1700041I07Rik	0	0	0	0	0	0
1700041M19Rik	0	0	0	0	0	0
1700042G07Rik	0	0	0	0	0	0
1700042G15Rik	0	0.0743119	0	0	0	0
1700042O10Rik	0	0.0935524	0.0236058	0	0	0
1700044C05Rik	0	0	0	0	0	0
1700044K03Rik	0	0	0	0	0	0
1700045H11Rik	0	0	0	0	0	0
1700046C09Rik	0	0	0	0	0	0
1700047A11Rik	0	0	0	0	0	0
1700047E10Rik	0	0	0	0	0	0
1700047F07Rik	0	0	0.0392215	0.0804298	0.040452	0
1700047G03Rik	0	0	0	0	0	0
1700047L14Rik	0	0	0	0	0	0
1700047M11Rik	6.69103	6.12062	7.47232	7.73744	7.89751	10.9797
1700048B10Rik	0	0	0	0	0	0
1700048F04Rik	0	0	0	0.0243624	0.024506	0
1700048M11Rik	0	0	0	0	0	0
1700048O14Rik	0	0	0.129076	0	0	0
1700048O20Rik	5.19832	4.35363	5.02582	4.89969	7.01047	6.76976
1700049E15Rik	0	0	0	0	0	0
1700049E17Rik1	0	0	0	0	0	0
1700049E17Rik2	0	0	0	0	0	0
1700049E22Rik	0	0	0.200207	0	0	0
1700049J03Rik	0	0.00410284	0	0	0.00427096	0.0168374
1700051A21Rik	0	0.0185141	0	0	0	0
1700052H01Rik	0	0	0	0	0	0
1700052I22Rik	0	0	0	0	0	0
1700052K11Rik	2.49368	1.8539	2.54394	2.16646	2.45028	2.26533
1700054A03Rik	0	0	0	0	0	0
1700054K19Rik	0	0	0	0	0	0
1700054M17Rik	0	0	0	0	0.235258	0.463728
1700055C04Rik	0	0	0	0	0	0
1700055D16Rik	0.123337	0.0337177	0.124783	0.0465249	0.0701987	0.0576551
1700055D18Rik	0.130128	0.163049	0.197481	0.0843679	0.305515	0.250923
1700055K11Rik	0	0	0	0	0	0
1700055L01Rik	0	0	0.0194753	0	0	0
1700056E22Rik	0.389073	0.156001	0.104969	0.295977	0.162394	0.186726
1700057G04Rik	0	0	0	0	0	0
1700057H15Rik	0.0511882	0.0256553	0.0258942	0	0	0.0263213
1700057H21Rik	0	0	0	0	0.0517242	0
1700060C16Rik	0	0	0	0	0	0
1700060C20Rik	0	0	0	0	0	0
1700060J05Rik	0.0244109	0	0.0123486	0.0506454	0.0254719	0.0376568
1700061F12Rik	0	0	0	0	0	0
1700061I17Rik	0	0	0	0	0	0
1700061J23Rik	0	0	0	0	0	0
1700061N14Rik	0	0	0	0	0	0
1700062C10Rik	0	0	0	0	0	0
1700063A18Rik	0	0	0	0	0	0
1700063D05Rik	1.8396	3.01423	4.11604	2.23859	3.32231	3.16524
1700063H04Rik	0	0	0	0	0	0
1700063H06Rik	0	0	0	0	0	0.0564748
1700063O14Rik	0	0	0	0	0	0
1700064F23Rik	0	0	0	0	0	0
1700064J06Rik	0	0	0	0	0	0
1700064M15Rik	0.0388872	0.11694	0.354088	0	0.0405774	0.0399921
1700065D16Rik	0.531608	0.0484435	0.244473	0	0	0
1700065J11Rik	0	0	0	0	0	0
1700065J18Rik	0	0	0	0	0	0.0638487
1700065L07Rik	0.236997	0	0	0	0	0
1700065O20Rik	0	0.14326	0	0	0	0
1700066B17Rik	0	0	0	0	0	0.0485779
1700066B19Rik	0	0.00948404	0.00957235	0.0392592	0	0
1700066C05Rik	0	0	0	0	0	0
1700066J03Rik	0	0	0.0491789	0	0.101444	0.0499901
1700066M21Rik	5.93287	6.02186	6.72725	7.1144	6.67354	6.46983
1700066N21Rik	0	0	0	0	0	0
1700066O22Rik	0	0.0261625	0.0264061	0	0.0817037	0
1700067G17Rik	0	0	0	0	0	0
1700067K01Rik	0	0.0110418	0.0111446	0	0	0
1700067P10Rik	0	0	0	0.0331876	0	0
1700069L16Rik	0	0	0	0	0.0371767	0
1700069P05Rik	0	0	0	0	0	0
1700071G01Rik	0	0	0	0	0	0
1700071K01Rik	0	0	0	0	0	0
1700071M16Rik	0.0400675	0	0	0.010391	0	0
1700072B07Rik	0	0	0	0	0	0
1700072F12Rik	0	0	0	0	0	0
1700072I22Rik	0	0	0	0	0	0
1700072O05Rik	0	0	0	0	0	0
1700074H08Rik	0	0	0	0	0	0
1700074P13Rik	0	0	0	0	0	0
1700080F18Rik	0	0	0	0	0	0
1700080G11Rik	0	0	0	0	0	0
1700080N15Rik	0	0	0	0	0	0
1700081B01Rik	0	0	0	0	0	0
1700081H04Rik	0	0	0	0	0	0
1700082M22Rik	0.0473122	0.0813006	0.198306	0.063102	0.0705266	0.118166
1700083H02Rik	0	0	0	0	0	0
1700084D21Rik	0	0	0	0	0	0
1700084E18Rik	0.288301	0.115596	1.2834	0.119628	0.0601665	0.355792
1700084F23Rik	0	0	0	0	0	0
1700085C21Rik	0	0	0	0	0	0
1700086D15Rik	0.0159252	0.00798165	0.0120839	0.00413001	0.00415435	0
1700086L19Rik	19.9027	25.2624	23.1201	18.2581	19.6919	20.8381
1700086O06Rik	1.55871	1.47129	1.32729	1.83252	1.82977	1.77665
1700086P04Rik	0.0548021	0.0274666	0.0658404	0.0746143	0.135812	0.0422694
1700087M22Rik	0	0	0	0	0	0
1700088E04Rik	8.04836	9.96478	12.2699	5.47067	10.6224	6.76525
1700091H14Rik	0	0	0	0	0	0
1700091J24Rik	0.0823718	0	0	0	0	0
1700092C02Rik	0	0	0	0	0	0
1700092C10Rik	0	0	0	0	0	0
1700092E19Rik	0	0	0	0	0	0
1700092K14Rik	0	0.0636511	0	0	0	0
1700092M07Rik	0.0660059	0	0	0.0684712	0	0
1700093K21Rik	0.0158949	0.0637318	0.112569	0.0659545	0.00829291	0.00817328
1700094D03Rik	6.10592	7.35114	9.68988	3.80376	7.839	6.6055
1700094J05Rik	0.0503154	0	0.0254526	0	0.0787535	0.10349
1700094M23Rik	0.00423829	0.00424843	0.0171519	0	0.00884502	0
1700094M24Rik	0	0	0	0	0	0
1700095A13Rik	0	0	0	0	0	0
1700095A21Rik	0	0	0	0	0	0
1700095B10Rik	0	0	0	0	0	0.024637
1700095J03Rik	0.483679	0.443278	1.03463	0.444403	0.432602	0.781663
1700095J07Rik	0	0	0	0	0	0
1700095J12Rik	0	0	0	0	0	0
1700095K22Rik	0	0	0	0	0	0
1700096J18Rik	0	0.0553793	0.11179	0	0.230594	0.0568169
1700096K18Rik	1.26363	1.04108	1.15586	1.05944	1.06568	1.40635
1700096P03Rik	0	0	0	0	0	0
1700097N02Rik	0	0	0	0	0	0
1700099I09Rik	0	0	0	0	0.0295734	0
1700100I10Rik	0	0	0	0	0	0
1700100L14Rik	0	0	0	0	0	0
1700101I11Rik	0.697396	0.289268	0.535262	1.3471	0.677522	0.618286
1700101O22Rik	0	0	0	0	0	0
1700102H20Rik	0.356408	0.0893151	0.180293	0.415935	0.464874	0.229084
1700102P08Rik	0.285468	0.624328	0.551373	0.60572	0.731149	0.747291
1700104B16Rik	0.108269	0.162791	0.0182563	0.0187187	0.0376582	0
1700104L18Rik	0	0	0	0	0	0
1700105F02Rik	0.00753899	0.00755702	0	0	0	0
1700105P06Rik	0.179479	0	0.181583	0	0.0936402	0.0461447
1700108F19Rik	0	0.086897	0	0.0599517	0	0.148588
1700108I11Rik	0	0	0	0	0	0
1700108J01Rik	0	0	0	0	0	0
1700108N06Rik	0	0	0	0	0	0
1700109G14Rik	0.0314314	0	0	0	0	0
1700109G15Rik	0	0	0	0	0	0
1700109H08Rik	0.21048	0.246147	0.177457	0.582245	0.512467	1.0823
1700109I08Rik	0	0	0	0	0	0
1700109K24Rik	0	0	0	0	0	0
1700110C19Rik	0.868498	0.452699	0.24603	0.648675	1.0875	0.750267
1700110I01Rik	0	0	0	0	0	0
1700110I07Rik	0	0	0	0	0	0
1700110K17Rik	0.141707	0.142046	0	0.0735002	0.184834	0.0728669
1700111N16Rik	0	0	0	0	0	0
1700112D23Rik	0.253143	0.253748	0.106713	0.393897	0.198109	0.824395
1700112H15Rik	0	0	0	0	0	0
1700112J05Rik	0	0	0	0	0	0
1700112J16Rik	0.584245	0.575544	0.428034	0.397078	0.441463	0.372938
1700112M02Rik	0	0	0	0	0	0
1700112N08Rik	0	0	0	0.0292349	0.0294072	0
1700113A16Rik	1.1227	2.12289	2.29755	0.847009	1.5975	1.99431
1700113B09Rik	0	0	0	0	0	0
1700113H08Rik	0	0	0	0	0	0
1700116B05Rik	0	0	0.245182	0	0	0
1700116H05Rik	0	0	0	0	0	0
1700119H24Rik	0	0	0	0	0	0
1700120B22Rik	0.0192792	0	0	0.0199993	0	0.118962
1700120C14Rik	0.905029	0.259198	0.261611	0.536475	0.539638	0.132963
1700120E14Rik	0	0	0	0	0	0
1700120G07Rik	0	0	0	0	0	0
1700120K04Rik	0	0	0.373868	0.0479172	0.0963994	0.0475044
1700121C08Rik	0.0734831	0	0.148689	0.177865	0	0.226713
1700121C10Rik	0	0	0.0592904	0	0	0.361611
1700121L16Rik	0	0	0	0	0	0
1700121M21Rik	0	0.403891	0	0	0.10511	0
1700121N20Rik	0	0	0	0	0	0.0752769
1700122C19Rik	0	0	0	0	0	0
1700122E12Rik	0	0	0	0	0.0839757	0
1700122H20Rik	0	0	0	0	0	0
1700122O11Rik	0	0	0	0	0	0
1700123J17Rik	0	0	0	0	0	0
1700123K08Rik	0	0	0	0	0	0
1700123M08Rik	1.22352	1.06135	0.78557	1.5133	1.74319	0.750133
1700123O12Rik	0	0	0	0	0	0
1700123O20Rik	10.2663	9.20064	10.1451	10.2783	10.325	9.72594
1700123O21Rik	0	0	0	0	0	0
1700124L16Rik	1.01489	1.8893	2.42028	1.80479	2.118	1.78924
1700124M09Rik	0	0	0	0	0	0
1700125G02Rik	0	0.0968871	0.0488946	0.0501331	0.605143	0
1700125G22Rik	0	0	0.235784	0	0	0.0299592
1700125H03Rik	0	0.0330818	0.0667797	0.136942	0	0
1700125H20Rik	0.00607171	0.0182587	0.0245716	0.012597	0.00633561	0
1700126A01Rik	0	0	0	0	0	0
1700126G02Rik	0	0	0	0	0	0
1700126H18Rik	0	0	0	0	0	0
1700127F24Rik	0	0	0	0	0	0
1700128A07Rik	0	0	0	0	0	0
1700128E19Rik	0	0	0	0	0	0
1700129C05Rik	0	0	0	0	0	0
1810006J02Rik	0	0	0	0	0	0
1810007C17Rik	0	0	0	0	0	0
1810007D17Rik	0.0338035	0	0.136799	0	0	0
1810008I18Rik	0	0	0	0.1239	0	0.0307082
1810009A15Rik	0.153408	0.461325	0.0776033	0.159138	0	0.0394417
1810009J06Rik	0	0	0	0	0	0
1810010H24Rik	1.87915	2.1706	2.19081	1.3554	1.97614	2.03823
1810010K12Rik	0.094531	0.150032	0.127519	0.114405	0.13974	0.315955
1810012K16Rik	0.0462772	0.0463878	0.234099	0.288034	0.0965772	0.190368
1810013A23Rik	0	0	0	0	0	0
1810013D15Rik	0	0.0453421	0.0572053	0	0.0236	0.0348894
1810013L24Rik	11.6977	12.5711	12.3144	12.1473	11.8014	11.6818
1810018F18Rik	0	0	0	0	0	0
1810019D21Rik	0	0.0610618	0.184891	0.0157978	0.190692	0
1810019N24Rik	0.0658326	0.0164975	0.0166511	0.102437	0	0.0677031
1810020O05Rik	1.59403	2.26716	2.0101	1.7758	2.48643	2.48423
1810021B22Rik	1.0355	0.6151	1.39686	0.596767	2.16103	1.45934
1810021M19Rik	0.0139656	0.00466633	0	0.0241454	0.00485754	0.0526622
1810024B03Rik	0.199699	0.400354	0.498367	0.193348	0.472326	0.588737
1810030O07Rik	8.48202	7.78722	7.45555	8.54722	8.36684	10.0582
1810034E14Rik	0.180948	0.0976667	0.0140823	0.0866339	0.0145241	0.114517
1810035K13Rik	0	0	0	0	0	0
1810037I17Rik	36.801	38.6149	44.9805	41.7211	49.4219	49.2376
1810041H14Rik	0.131321	0.0329086	0.0996451	0.238394	0.308314	0.101289
1810044D09Rik	1.03219	0.672528	1.98415	1.23135	1.23861	1.22075
1810046K07Rik	0	0	0	0	0	0
1810049I09Rik	0	0	0	0	0	0
1810053B23Rik	0	0	0	0	0	0
1810055G02Rik	5.09749	6.21072	6.04197	8.72833	7.2219	6.20744
1810058I24Rik	21.9882	17.7401	23.7485	19.8994	23.8479	23.5463
1810062G17Rik	0.247794	0	0.0557108	0	0.172376	0.198204
1810062O18Rik	0.701367	0.636088	0.91233	1.35119	0.906103	0.893032
1810063I02Rik	0	0.0917599	0.370457	0	0	0
1810064F22Rik	0	0	0.0110236	0	0	0
1810065E05Rik	0	0	0	0	0	0
1810073O08Rik	0.0539693	0.0946721	0.109204	0.0139963	0	0
2010001A14Rik	6.63169	6.25264	8.76877	6.91344	7.77636	5.50336
2010001M07Rik	0	0	0	0	0	0
2010003K11Rik	0	0.0215443	0	0	0.112135	0.0442072
2010009K17Rik	0	0	0	0	0	0
2010010A06Rik	0	0	0	0	0	0
2010016I18Rik	0	0	0	0	0	0.0165564
2010103J01Rik	0	0	0	0	0	0
2010106C02Rik	0	0	0	0	0	0
2010106E10Rik	0	0	0	0.0202168	0	0.0200426
2010109A12Rik	0.183082	0.18352	0.463071	0.37984	0.0477599	0.235355
2010109P13Rik	0	0	0	0	0	0
2010110K18Rik	0	0	0	0.028814	0	0
2010203P06Rik	0	0	0	0	0	0
2010204K13Rik	32.9569	27.6671	29.3732	20.8482	34.6937	34.7113
2010308F09Rik	0.107342	0.251063	0.1086	0.482522	0.112008	0.220784
2010310C07Rik	0	0	0	0	0	0
2010315B03Rik	4.43846	4.44004	3.99863	5.11789	5.18563	5.66636
2010320M18Rik	5.85813	5.97338	7.66398	5.06411	7.72877	6.16307
2010320O07Rik	0.0204253	0.0614223	0.0619942	0.0105941	0.0639391	0.0945252
2200002D01Rik	0	0.198361	0.250259	0.102639	0.309733	0.0508775
2200002J24Rik	0	0	0	0	0	0
2210010C04Rik	0.0468389	0	0	0	0	0
2210011K15Rik	0	0	0	0	0	0
2210016F16Rik	5.95503	4.98033	6.50144	4.53628	6.53847	5.62149
2210016L21Rik	86.2879	83.8496	84.5572	93.0537	94.6393	99.3326
2210039B01Rik	0.0241407	0	0	0	0.10076	0.0993066
2210404E10Rik	0	0	0.0433783	0	0	0
2210406O10Rik	0.441329	0.501369	0.565571	1.11401	0.629366	0.468998
2210408F21Rik	4.88646	5.09118	6.25884	7.91559	5.75191	4.85201
2210408I21Rik	0.452176	0.392905	0.492285	0.406607	0.403876	0.432168
2210409D07Rik	0	0	0.443254	0	0.285725	0
2210414B05Rik	0	0	0	0	0	0
2210416O15Rik	0.216801	0.117018	0.0506176	0.0345998	0.121813	0.188659
2210417A02Rik	0	0	0	0	0.0475862	0.0468998
2210418O10Rik	0.293061	0.0510891	0.032228	0.0396531	0.0199434	0.0393115
2210420H20Rik	0	0	0	0	0	0
2300002M23Rik	0	0	0	0.0208486	0	0
2300003K06Rik	0	0	0	0	0	0
2300009A05Rik	4.94934	7.27358	6.28042	8.83256	7.70292	6.90164
2310001H17Rik	0.09785	0.261557	0.131996	0.304514	0.136137	0.0335434
2310001K24Rik	0	0.27388	0	0	0	0
2310002D06Rik	0	0	0	0.0512186	0	0
2310002F09Rik	0.147311	0.108287	0.099359	0.224127	0.081981	0.151497
2310002L09Rik	0	0	0	0	0	0.0119531
2310003N18Rik	0	0	0.221627	0	0	0
2310005A03Rik	0	0	0	0	0	0
2310005E17Rik	0	0	0	0	0	0
2310008N11Rik	0	0	0.0448344	0	0.277446	0
2310009B15Rik	8.08254	8.45412	7.3329	6.65286	9.62559	8.62841
2310010J17Rik	3.31011	4.06575	3.06591	3.19193	3.79452	3.4521
2310011J03Rik	16.1621	16.9433	17.1776	17.2206	15.7129	16.4814
2310015A10Rik	2.51081	2.72439	3.33637	2.277	2.32284	2.72058
2310015A16Rik	0.0523637	0.0262445	0	0	0.0136599	0.0269258
2310015D24Rik	0	0	0	0.00853924	0	0
2310015K22Rik	0.0102838	0	0	0.0106679	0	0
2310016D03Rik	0	0	0.0984213	0	0	0
2310016D23Rik	0	0	0	0	0	0
2310016G11Rik	0.0238878	0.0478899	0.193343	0.14868	0.0249261	0.0736997
2310020H05Rik	0	0	0	0	0	0
2310022A10Rik	6.96167	7.70487	6.90685	8.05227	7.8359	7.00345
2310022B05Rik	40.259	33.5052	38.0759	29.418	38.7877	37.4248
2310026I22Rik	0.0599575	0.0701177	0.0404403	0.0725631	0.135554	0.102768
2310030A07Rik	0	0	0	0	0	0
2310030G06Rik	1.28627	2.07504	2.9687	1.4177	2.70532	1.44683
2310033P09Rik	15.6587	15.5141	13.7804	14.9248	16.4236	17.5148
2310034C09Rik	0	0	0	0	0	0
2310034G01Rik	0.859416	0.765752	2.06102	0.627363	2.15889	0.687427
2310034O05Rik	0	0.045424	0.0229235	0	0	0.0699048
2310039H08Rik	3.9262	3.28507	4.92425	2.65913	4.50315	3.60394
2310039L15Rik	0	0	0	0	0	0
2310040G24Rik	0.356006	0.616389	0.589385	0.470022	1.35083	0.465972
2310043L19Rik	0	0	0	0.11183	0.149985	0
2310043M15Rik	0.0158748	0.0159128	0	0.0164678	0.0165648	0.0163259
2310043O21Rik	0	0	0	0	0	0
2310047D07Rik	0.230197	0.119988	0.153711	0.229243	0.297851	0.208329
2310050C09Rik	0	0	0	0	0	0
2310057J18Rik	0	0	0	0.0197263	0	0
2310057M21Rik	5.91894	6.43975	5.45472	5.76006	5.93924	5.07761
2310057N15Rik	0	0	0	0	0	0
2310061I04Rik	20.7959	22.085	20.9801	25.6892	24.8699	24.5112
2310061N02Rik	0	0	0	0	0	0
2310065F04Rik	0	0	0	0	0.00960809	0
2310068J16Rik	0.246124	0.179427	0.339558	0.139263	0.256821	0.39118
2310069B03Rik	0	0	0.0277185	0	0	0
2310069G16Rik	1.97864	2.85839	3.5621	3.01845	3.55241	2.33411
2310075C17Rik	0.726211	0.951932	0.84776	0.637438	1.45726	0.804295
2310079G19Rik	0	0	0	0	0	0
2310081J21Rik	0	0	0	0	0	0
2400006E01Rik	0	0	0	0	0	0
2410002F23Rik	21.8796	20.8418	21.8535	21.8171	25.5582	24.5534
2410003I16Rik	0.0408949	0.0136642	0.0413744	0	0	0
2410003L11Rik	0	0	0	0.0425148	0.0855308	0
2410004B18Rik	15.2523	17.7839	16.8266	17.039	17.1891	16.5661
2410004I01Rik	0.236625	0.368963	0.611797	0.409105	0.521254	0.297425
2410004P03Rik	8.42752	10.1747	13.7286	4.86299	10.94	9.01035
2410006H16Rik	34.1684	35.6681	36.5507	30.4214	36.9026	36.4821
2410012E07Rik	0	0	0	0	0	0
2410017I17Rik	0	0	0	0	0	0
2410018L13Rik	1.47962	0.643297	1.31661	1.239	1.50673	1.045
2410021H03Rik	0	0	0	0	0	0
2410022M11Rik	0.892512	1.07884	0.942813	0.885002	0.862827	0.512928
2410080I02Rik	0.238015	0.568057	0.0688015	0.387993	0.24836	0.151529
2410124H12Rik	0.0353271	0.0708231	0.107224	0.183233	0.331763	0.0726617
2410137M14Rik	0.0289968	0.116265	0.0293367	0.210559	0	0.0298207
2410141K09Rik	0	0	0	0	0	0
2500002B13Rik	0.667376	0.278738	0.478267	0.28846	0.377208	0.657741
2500004C02Rik	3.75308	3.4044	3.16869	3.27637	4.17821	4.37616
2510002D24Rik	3.99498	4.2558	4.00219	4.45298	3.85802	3.86682
2510003B16Rik	0.228852	0.18352	0.231535	0.7122	1.00296	0.517781
2510009E07Rik	17.442	19.5821	16.3786	15.549	17.0952	16.389
2510022D24Rik	5.94592	5.63473	6.86266	6.06166	6.93534	7.39758
2510039O18Rik	6.37036	6.20266	6.41043	6.6083	5.98669	6.43406
2600006K01Rik	0.160223	0.204408	0.235784	0.317306	0.197585	0.269633
2600014E21Rik	0.0196775	0.00657484	0.00497704	0.0340207	0.0102664	0.0151774
2610001J05Rik	6.02384	6.48142	6.55774	6.52729	6.6399	6.7471
2610002M06Rik	17.7104	15.4804	13.9782	13.6197	14.2645	14.4163
2610008E11Rik	6.22163	6.18894	6.42058	6.94006	7.31516	6.85586
2610016A17Rik	0	0	0	0.0548925	0	0
2610017A05Rik	0.498322	0	0.224073	0.40206	0	0.113885
2610020C07Rik	0.302476	0.279876	0.517883	0.349978	0.18209	0.203392
2610027F03Rik	0	0	0	0	0	0.0107838
2610027K06Rik	0	0.0324276	0.0109098	0	0	0
2610028E06Rik	1.06924	0.643076	0.59323	0.629724	0.806191	0.567544
2610028H24Rik	0.518943	0.716697	1.07339	0.0957023	0.818264	0.43881
2610035D17Rik	10.5188	9.45554	11.4797	10.2077	10.0271	10.7618
2610035F20Rik	0.654888	0.262582	0.485882	0.634059	0.501126	0.359198
2610037D02Rik	0.0276312	0.0138486	0	0.0501607	0	0.0355204
2610042L04Rik	0.13271	0.110092	0.115747	0.0949427	0.0764019	0.197662
2610044O15Rik8	4.138	3.48253	4.02934	3.79445	3.94944	4.05224
2610203C22Rik	0.342213	0.0807133	0.203662	0.271467	0.210052	0.103511
2610206C17Rik	0.0146082	0.0146431	0.0147794	0.272768	0.0304862	0.135209
2610300M13Rik	0	0	0	0.0186986	0	0.0741499
2610301B20Rik	24.1505	22.4783	24.0052	18.5286	25.0455	24.2814
2610306M01Rik	4.65743	4.27952	5.571	4.70557	5.1383	3.89169
2610307P16Rik	0.14776	0.249941	0.0840893	0.0670594	0.260182	0.208942
2610316D01Rik	3.34611	3.545	2.1468	3.83795	3.97412	3.88882
2610318M16Rik	0	0.191681	0.644887	0	0.365815	0.131105
2610318N02Rik	0.631567	0.633077	0.806321	0.639557	0.925763	0.896945
2610507B11Rik	38.7394	37.8722	36.1317	33.1123	32.1606	33.1214
2610507I01Rik	5.98347	6.86326	7.48622	7.2728	7.10845	7.30781
2610524H06Rik	9.10392	7.95505	9.13009	8.26002	10.7736	9.03503
2610528A11Rik	0.298598	0.332569	0.335665	0.653918	0.553914	0.238842
2610528J11Rik	0	0	0.0436769	0.0223916	0.157665	0
2700003A03Rik	0	0	0.00508645	0.00521528	0	0
2700012I20Rik	0.136874	0.0686008	0.138479	0.177483	0.142824	0.140763
2700038G22Rik	0.274623	0.330335	0.166706	0.303872	0.515807	0.414224
2700046A07Rik	0.293978	0.377192	0.309322	0.317157	0.343567	0.435357
2700046G09Rik	1.48262	1.76195	1.85567	1.427	1.7544	1.33612
2700049A03Rik	1.04561	1.11466	1.28875	1.30418	1.29022	0.989977
2700054A10Rik	0.674936	0.58403	0.770393	0.789907	0.752427	0.771236
2700062C07Rik	12.1522	11.5479	11.4587	12.0262	14.76	15.172
2700068H02Rik	0.0391604	0.078508	0.118858	0.101558	0.0408625	0.0805461
2700069I18Rik	0.224521	0.0321512	0.421856	0.166362	0.903651	0.329858
2700070H01Rik	0.0861932	0.359997	0.247077	0.178825	0.194869	0.2807
2700081O15Rik	6.13843	5.63792	6.23983	6.23693	5.6362	5.70948
2700089I24Rik	0.0549146	0	0	0	0	0
2700097O09Rik	2.78475	3.24038	2.75829	3.29278	4.16564	2.98404
2810001G20Rik	7.0709	7.84124	8.44937	6.23764	9.44066	6.26979
2810002D19Rik	2.31554	2.69381	3.55678	2.13903	3.10401	2.2249
2810004N23Rik	10.4177	9.58751	9.67678	7.11664	9.54479	8.90316
2810006K23Rik	3.89297	3.75387	4.21176	3.56859	4.57109	3.81549
2810013P06Rik	7.87839	9.17418	8.54635	7.18475	9.74368	8.58558
2810021J22Rik	2.38373	2.30624	2.02917	1.90838	2.29009	2.18593
2810025M15Rik	10.5665	10.4443	11.9018	10.8304	12.1217	12.379
2810029C07Rik	2.46458	2.52194	2.81814	3.15584	3.49591	2.91744
2810030D12Rik	0	0.0817633	0.247574	0.0423074	0.383011	0
2810032G03Rik	3.67627	2.58817	2.83617	3.7243	3.72059	3.05998
2810047C21Rik1	0.114344	0.180113	0.190054	0.084725	0.0255673	0.16799
2810048H02Rik	0	0	0	0	0	0
2810049E08Rik	0.796622	0.661637	0.782934	1.60553	1.44875	1.12355
2810403D21Rik	0.249574	0.725496	0.681751	0.258896	0.833351	0.128333
2810404M03Rik	0	0	0.0815302	0.104494	0.021022	0.0207188
2810405F15Rik	0.0161925	0.064925	0.114677	0.0167973	0.253445	0.0666104
2810407A14Rik	0.139422	0.243886	0.193607	0.127614	0.182565	0.185554
2810408A11Rik	0.167694	0.156088	0.327201	0.211234	0.0874914	0.135503
2810408I11Rik	0.105535	0.458413	0.498272	0.328431	0.0734149	0.18089
2810410L24Rik	2.74773	2.7543	2.42316	2.2559	2.95916	2.73513
2810414N06Rik	1.72568	1.4044	1.90149	1.45338	1.60458	1.38814
2810425M01Rik	0	0	0	0	0	0
2810429I04Rik	0.677508	0.491284	0.933381	0.672907	1.03787	0.874654
2810433D01Rik	0	0.113083	0.171204	0.0585136	0.313912	0.0193365
2810442N19Rik	0	0.0273582	0	0	0	0
2810454H06Rik	0.168695	0.258097	0.035931	0.193416	0.0833812	0.0913093
2810459M11Rik	5.24084	4.52122	4.83757	4.03838	4.03076	4.64633
2810471M01Rik	0	0	0.0317799	0	0	0
2900005J15Rik	0.148051	0.247341	0.0873753	0.371152	0.514952	0.406019
2900009J06Rik	1.13519	1.1379	0.765664	0.953284	0.789685	0.889479
2900024J01Rik	0.152591	0.114717	0.135083	0.0395727	0.019903	0.0980794
2900026A02Rik	3.41175	3.52709	3.50384	4.34644	2.64886	2.69414
2900040C04Rik	0.109769	16.1746	33.0392	4.49782	25.4279	0.056444
2900041M22Rik	0.410572	0.018707	0.264336	0.271032	0.701047	0.36466
2900052L18Rik	1.61313	1.45486	1.28755	1.17446	1.1725	1.35256
2900052N01Rik	23.588	25.2006	23.6387	15.9033	23.6412	24.9766
2900057B20Rik	0.0246872	0	0.0249767	0.0256093	0.103041	0.0253887
2900060B14Rik	0	0	0	0	0	0
2900060N12Rik	2.38281	1.54282	2.08778	2.54277	2.22466	2.56776
2900076A07Rik	3.8271	2.36077	2.68059	4.12274	3.31763	3.81474
2900079G21Rik	0.534062	0.812367	0.665013	0.64699	0.841758	0.672142
2900089D17Rik	0.0617709	0.117319	0.0756519	0.0809407	0.0678482	0.0802433
2900092C05Rik	0	0	0	0	0	0
2900092D14Rik	4.43199	4.00895	4.68939	4.44183	5.08524	4.91201
2900093K20Rik	1.52785	1.40388	1.80339	1.58492	2.08139	2.13866
3010001F23Rik	0.327159	0.568432	0.551658	0.294128	0.568966	0.336455
3010003L21Rik	0.0856536	0.0286195	0.0288859	0.207323	0.0148961	0.146812
3100003L05Rik	0	0.0378648	0	0.0391853	0	0.0776954
3110004A20Rik	0	0.228047	0	0	0	0
3110006O06Rik	0.0453157	0.011356	0.0229235	0	0.0295533	0.0058254
3110009E18Rik	0.249758	0.245719	0.308839	0.191916	0.275093	0.290151
3110009F21Rik	0	0	0	0	0	0
3110015C05Rik	0	0	0	0	0	0
3110021A11Rik	0.149834	0.180231	0.0303181	0.310861	0.125077	0.123273
3110039M20Rik	2.05592	2.14916	1.51545	3.62561	2.39046	2.23515
3110040M04Rik	0	0	0	0	0	0
3110040N11Rik	6.1181	6.4088	5.91118	4.99974	6.03505	5.98846
3110045C21Rik	0.552472	0.265821	0.581307	0.687728	0.415069	0.181814
3110056K07Rik	3.28326	3.60757	3.20996	3.848	4.24952	5.03236
3110067G11Rik	0	0	0	0.00433073	0.0479189	0.00429342
3110070M22Rik	0.956149	0.802411	0.742391	1.47626	1.13692	0.571695
3110082I17Rik	3.63948	3.66136	3.65557	3.74816	3.53718	3.55372
3110082J24Rik	2.32182	1.8029	2.51447	2.67993	2.01326	2.21964
3110083C13Rik	0.886601	0.917389	0.636577	0.830711	0.626706	1.47063
3110099E03Rik	0.0569188	0	0.00959769	0.0393632	0.0098988	0
3200001D21Rik	0	0	0	0	0	0
3300002A11Rik	4.02611	5.19544	6.55476	1.00812	5.16688	3.75977
3300002I08Rik	0.824014	0.756199	0.667402	0.573018	0.639514	0.671369
3300002P13Rik	0.25266	0.184192	0.116192	0.190616	0	0.165352
3300005D01Rik	0	0	0	0	0	0.0201365
3425401B19Rik	0.00353072	0.0424699	0.0178606	0	0.040526	0.0435724
3632454L22Rik	0.363233	0.220378	0.435188	0.327221	0.344112	0.432536
3830403N18Rik	0.0183887	0.0184327	0	0.0190756	0.019188	0.113467
3830406C13Rik	2.96857	2.65168	2.95575	2.63348	3.02229	3.04646
3830408C21Rik	1.03078	1.44389	1.05623	1.17895	1.28242	0.97852
3830432H09Rik	0.0103903	0.0208303	0.0525607	0.0107784	0.0542097	0.0534277
3930402G23Rik	0.105729	0.220117	0.148111	0.185609	0.152757	0.100369
4430402I18Rik	0.695791	1.12016	1.07512	0.586172	1.05165	0.754592
4631405J19Rik	0	0.102121	0.164915	0.105683	0.0212611	0
4632404H12Rik	2.68586	2.18109	2.01222	2.9008	2.35915	2.68351
4632427E13Rik	0.674858	0.338236	1.21381	0.700064	0.899799	0.963934
4632428C04Rik	0.692137	0.289943	0.459867	0.525096	0.506633	0.637435
4732414G09Rik	0.845468	0.508494	0.456203	0.760107	0.294072	1.21729
4732416N19Rik	0.409692	0.684452	0.414495	0.330551	0.949997	0.374517
4732419C18Rik	0.0742322	0.0744097	0.191929	0.0770048	0.19795	0.118753
4732465J04Rik	0	0	0	0	0	0.17111
4732471J01Rik	0.666464	0.72034	0.873629	0.943852	0.804282	0.84632
4732490B19Rik	0	0	0	0	0	0
4732491K20Rik	0.948288	0.990162	1.23923	1.05749	1.17092	1.06463
4831407H17Rik	0.042226	0.0423269	0.128163	0.109508	0.242337	0.130277
4831440D22Rik	0	0	0	0	0	0
4831440E17Rik	0.664998	0.559074	0.363526	0.52294	0.828206	0.926564
4833407H14Rik	0.0206608	0	0.020903	0.107163	0.129353	0.0212478
4833411C07Rik	0.438209	0.460173	0.548905	0.389636	0.457255	0.25752
4833412C05Rik	0.0463199	0.0928613	0.0937259	0.120125	0.0241666	0.023818
4833413N01Rik	0	0	0	0	0.0319176	0
4833415N18Rik	1.10362	1.68453	1.57333	1.17086	2.61724	1.88303
4833417C18Rik	0.133113	0.324047	0.0577171	0.157811	0.0992131	0.097782
4833418N02Rik	0.344266	0.312223	0.182444	0.204071	0.325017	0.303469
4833419F23Rik	0.256232	0.48515	0.172824	0.295335	0.207953	0
4833420G17Rik	7.08898	7.78655	7.89176	9.39134	10.0962	9.31043
4833422C13Rik	0.419749	0.264089	0.320761	0.416898	0.326165	0.266353
4833422M21Rik	0.0367505	0.0184192	0	0	0.0383479	0.0188974
4833427F10Rik	0	0	0	0	0	0
4833428L15Rik	0	0	0.161247	0.28933	0	0
4833438C02Rik	0.420843	0.449972	0.766398	0.727602	0.614788	0.591493
4833439F03Rik	0.804325	0.657728	0.567487	1.06491	0.706766	0.620383
4833439L19Rik	40.3713	39.1101	42.0573	37.6017	42.6514	41.6047
4833447I15Rik	0.376987	0.554237	0.406834	0.469282	0.340923	0.361852
4921504A21Rik	0.523516	1.01455	0.800365	0.772365	0.704082	0.62214
4921504E06Rik	0	0	0	0.0259671	0	0
4921507G05Rik	0.0303475	0.0760502	0.153517	0	0.0949997	0
4921507P07Rik	0.507065	0.534568	0.28304	0.344623	0.519982	0.224772
4921508D12Rik	0.0233323	0	0	0.0242038	0.0243464	0
4921509C19Rik	0	0	0	0	0	0
4921509O07Rik	0	0	0	0	0	0
4921511C10Rik	0	0	0	0	0	0
4921511I17Rik	0	0	0	0	0	0
4921513H07Rik	0	0	0	0	0	0
4921513I03Rik	0	0	0	0	0	0
4921515E04Rik	0	0	0	0	0.0453398	0
4921517D16Rik	0	0.0119711	0	0.00309714	0	0
4921517D22Rik	0	0	0	0	0	0
4921518K17Rik	0	0	0	0	0	0
4921524J17Rik	4.35597	5.69049	5.53664	5.23644	5.95648	5.38539
4921524L21Rik	0	0	0	0	0	0
4921525D07Rik	0	0	0	0	0	0
4921525O09Rik	1.21885	0.491779	0.418802	0.715683	0.671908	0.780469
4921528I07Rik	0	0	0	0	0	0
4921529L05Rik	0	0.011613	0.0117211	0	0	0
4921531C22Rik	0.934823	0.871068	0.74597	1.09266	1.05789	0.812437
4921531P14Rik	0	0	0	0	0	0
4921534H16Rik	0	0	0	0	0	0
4921536K21Rik	0.55568	0.384144	1.50242	0.486988	0.809766	0.650291
4921539E11Rik	0	0	0	0	0	0
4922502B01Rik	2.67458	2.57836	2.6671	2.54881	3.36503	3.31649
4922502H24Rik	0	0	0	0	0	0
4922502N22Rik	0	0.0218818	0	0	0	0.134699
4930401C15Rik	0	0	0	0	0	0
4930401G09Rik	0	0	0	0	0	0
4930401O10Rik	0	0	0	0	0	0
4930401O12Rik	0.119297	0	0	0	0	0
4930402D18Rik	0	0.103893	0	0	0	0
4930402F06Rik	0.0343122	0.0171971	0.0867862	0.0177969	0.0179018	0.105861
4930402F11Rik	0	0	0	0	0	0
4930402H24Rik	17.3097	17.2672	16.3485	16.3444	16.2659	19.4187
4930402K13Rik	0	0	0	0	0	0
4930403D09Rik	0	0	0	0	0	0
4930404A05Rik	0	0	0	0	0	0
4930404H11Rik	0	0.0655598	0.0992554	0	0.102369	0.302678
4930404I05Rik	0	0	0.0778414	0	0	0
4930404I20Rik	0	0	0	0	0	0.0266476
4930404K13Rik	0	0	0	0	0	0
4930404N11Rik	0.144358	0.289407	0.255589	0.224625	0.188291	0.371149
4930405A10Rik	0	0	0	0	0	0
4930405A21Rik	0.957914	0.328491	0.586588	0.575296	0.604991	0.414792
4930405D01Rik	0	0	0	0	0	0
4930405D11Rik	0.0248585	0.0249179	0	0.025787	0.0518779	0.153389
4930405H06Rik	0	0	0	0	0	0
4930405J17Rik	0	0	0	0	0	0
4930405L22Rik	0	0	0	0	0	0
4930405O22Rik	0	0	0	0	0	0.0539642
4930406D18Rik	0	0	0	0	0	0
4930407G08Rik	0	0.0360203	0.0363557	0	0.187482	0
4930407I02Rik	0.0229533	0.00575205	0.0116112	0.0714319	0	0.0118027
4930407I10Rik	0	0	0	0	0	0
4930407I19Rik	0	0	0	0	0	0
4930412B13Rik	0	0	0	0	0	0
4930412C18Rik	0.960569	1.01988	1.13806	0.63589	0.784711	0.948867
4930412E21Rik	0	0	0	0	0	0
4930412F09Rik	0	0	0	0	0	0
4930412M03Rik	0	0.0416814	0.0168278	0.00862701	0	0
4930412O13Rik	0	0	0	0	0	0
4930413E15Rik	0	0	0	0	0	0
4930413E20Rik	0	0	0	0	0	0
4930413F20Rik	0.160197	0.02294	0.185228	0.0949601	0.14328	0.25889
4930413G21Rik	0.304135	0.179331	0.235301	0.0742341	0.149343	0.367973
4930413M19Rik	0	0	0	0	0	0
4930414F18Rik	0	0	0	0	0	0
4930414N06Rik	0	0	0	0	0	0.169147
4930415L06Rik	0	0	0	0	0	0
4930415O20Rik	0	0.0444209	0.358675	0	0.0924821	0
4930417H01Rik	0	0.0388357	0.0235183	0.00803802	0.0242562	0.00796876
4930417O13Rik	0.0458961	0.161021	0.0232171	0.119026	0.0239455	0.0472002
4930417O22Rik	0	0	0	0	0	0
4930419G24Rik	0.142243	0	0.0239851	0	0	0
4930422I22Rik	0	0	0	0	0	0
4930422M22Rik	0	0	0	0	0	0
4930423B08Rik	0	0	0	0	0	0
4930423D24Rik	0	0	0	0	0	0
4930423M02Rik	0	0	0	0	0	0
4930424E08Rik	0	0	0	0	0	0
4930425K10Rik	0	0	0	0	0	0
4930425L21Rik	0	0	0	0	0	0
4930425O10Rik	0.123819	0	0	0.0183491	0	0.109146
4930426D05Rik	0.178141	0.0952356	0.0961223	0.0492785	0.285022	0.158775
4930426I24Rik	0.155102	0.25542	0.156921	0.126418	0.196524	0.045574
4930426L09Rik	0.118153	0.27071	0.392769	0.105057	0.176127	0.173586
4930428D20Rik	0	0	0	0	0	0
4930428E07Rik	0	0	0	0	0	0
4930428G15Rik	0.0621616	0.0311551	0.125781	0.0322417	0.0648635	0
4930428O21Rik	0	0	0	0	0	0
4930429B21Rik	1.67215	1.40538	1.39244	3.72273	1.63745	1.83871
4930429C20Rik	0	0	0	0	0	0
4930429D17Rik	0	0	0	0	0	0
4930429F11Rik	0	0	0	0	0	0
4930429F24Rik	0.0330029	0.0165409	0.0166949	0.0342356	0.120531	0.101822
4930429H19Rik	0	0	0	0	0	0.0567544
4930429P21Rik	0.0266195	0	0	0	0.00694413	0.00684396
4930430F08Rik	4.31542	3.82831	3.55255	3.09518	4.14905	4.09566
4930430F21Rik	0	0	0	0	0	0.0320832
4930430J02Rik	0	0	0	0	0	0
4930431F10Rik	0	0	0	0	0	0
4930431F12Rik	0	0	0	0	0	0
4930431P03Rik	0	0	0	0.0228037	0.0114691	0.0113036
4930431P22Rik	0	0.0352626	0.0711817	0	0	0
4930432J09Rik	0.0320335	0	0	0	0.0334258	0
4930432K21Rik	0.782831	0.665809	0.960011	0.426542	0.717844	0.601772
4930432L08Rik	0	0	0	0.016181	0	0
4930432M17Rik	0.0222557	0	0.0225167	0	0.0464462	0.137329
4930432O09Rik	0	0	0	0	0	0
4930433B08Rik	0	0	0	0	0	0
4930433I11Rik	0	0	0	0	0	0
4930433N12Rik	0	0	0	0	0	0
4930434B07Rik	0	0.036228	0.146261	0	0.0565686	0.0371684
4930434J06Rik	0	0	0	0	0	0
4930435F18Rik	0	0	0	0	0	0
4930437M23Rik	0	0	0	0	0	0
4930438A08Rik	0.0102586	0	0.0103789	0	0	0
4930438E09Rik	0	0	0	0	0	0
4930439A04Rik	0	0	0	0	0	0
4930439D14Rik	0.131616	0.0188472	0.114136	0.175541	0.0196195	0.309384
4930440C22Rik	0	0	0	0	0	0
4930440I19Rik	0	0	0	0	0	0
4930441H08Rik	0	0	0	0	0	0
4930441J16Rik	0	0	0	0	0	0
4930442E04Rik	0.894516	0.466261	0.615402	0.556756	0.858724	0.183986
4930442J19Rik	0	0	0	0	0	0
4930442L01Rik	0	0	0	0	0	0
4930443O20Rik	0	0	0.0175858	0	0	0
4930444A19Rik	0	0	0	0	0	0
4930444F02Rik	0	0	0	0	0	0
4930444G20Rik	0	0	0	0	0	0
4930444M15Rik	0.090768	0.0151642	0.0153054	0	0	0.093347
4930444P10Rik	0.325567	0.149575	0.370557	0.126648	0.311408	0.348768
4930445E18Rik	0.0246387	0	0.0226614	0.0116177	0.00467448	0.0138212
4930445K14Rik	1.21568	1.07852	1.07443	1.01467	0.510326	0.934077
4930445N06Rik	0.0139812	0.126131	0.0141451	0.0145034	0	0
4930445N08Rik	0	0	0	0	0	0
4930445N18Rik	0	0.0567544	0	0.176201	0.02954	0.0582277
4930447A16Rik	0	0	0	0	0	0
4930447C04Rik	0.641027	0.815556	0.706745	2.78776	2.04954	1.75797
4930447F24Rik	0	0	0.0179465	0.018401	0	0
4930447J18Rik	0.0304027	0	0	0	0	0
4930447K03Rik	0.121405	0.121695	0.294787	0.327442	0.202691	0.349592
4930447M23Rik	1.99542	2.1615	2.12735	3.62798	3.33592	3.39813
4930447N08Rik	0.0433949	0	0.0658554	0.0450157	0.0679215	0.0892557
4930448C13Rik	0.0311194	0	0	0	0	0
4930448E22Rik	0.151801	0.0468197	0.141767	0.0726789	0.0121846	0.0720528
4930448F12Rik	0	0	0	0	0	0
4930448H16Rik	0	0	0	0	0	0
4930448I06Rik	0	0	0	0	0	0
4930448I18Rik	0	0	0	0	0	0
4930449C09Rik	0	0	0	0	0	0
4930449E01Rik	0	0.0417645	0	0	0	0
4930449E18Rik	0	0	0	0	0	0
4930449I24Rik	0	0	0	0	0	0
4930451E10Rik	0	0	0	0	0	0
4930451I11Rik	0	0	0	0	0	0
4930452A19Rik	0	0	0	0	0	0
4930452G13Rik	0.32514	0.419037	0.728393	0.481834	0.678544	0.358262
4930452N14Rik	0.163669	0.123045	0.289778	0	0	0.294558
4930453L07Rik	0	0	0	0	0.0181879	0
4930453N24Rik	4.04091	3.73866	4.06701	3.6117	4.16389	4.30275
4930455B14Rik	0	0	0	0.0237184	0	0
4930455C13Rik	0	0	0	0.0512186	0	0
4930455D15Rik	0	0	0	0	0	0
4930455F16Rik	0	0	0	0.111193	0	0
4930455G09Rik	0.0398764	0	0.0806877	0	0	0.0820187
4930455H04Rik	0.0187041	0.0187488	0.0189234	0	0	0.0192356
4930455J16Rik	0	0	0	0	0	0
4930456A14Rik	0	0	0	0	0	0.153999
4930456L15Rik	0	0	0	0	0	0
4930458A03Rik	0	0	0	0	0	0
4930459C07Rik	0	0	0	0	0	0
4930459L07Rik	0	0	0	0	0	0
4930461C15Rik	0.0487033	0.012205	0	0.0126306	0.0508202	0.13774
4930461G14Rik	0	0	0.0325337	0.333578	0.0335544	0
4930463O16Rik	0	0	0	0	0	0
4930465K10Rik	0.03975	0	0	0	0	0
4930465M20Rik	0	0	0	0	0	0
4930467D21Rik	0	0	0	0	0	0
4930467E23Rik	0.309955	0.254206	0.342097	0.87273	0.861073	0.683062
4930467J12Rik	0	0	0	0	0	0
4930467K11Rik	0.0346919	0.0347748	0	0.0359876	0.0361998	0.178388
4930469K13Rik	0.0359344	0	0	0.0372766	0	0
4930470B04Rik	0	0	0	0	0.00745016	0
4930470G03Rik	0.101611	0.0705141	0.0158157	0.0486489	0.0570916	0.104498
4930470H14Rik	0	0	0	0.0750261	0	0
4930470O06Rik	0	0	0	0	0	0
4930470P17Rik	0	0	0	0	0	0
4930471C04Rik	0	0	0	0.0300798	0	0
4930471E19Rik	0	0	0	0	0	0
4930471G03Rik	0	0	0	0	0.0391217	0
4930471G24Rik	0	0	0	0.0375455	0	0.0372221
4930471L23Rik	0	0	0	0	0	0
4930471M09Rik	0	0.0226099	0.136922	0.163789	0	0
4930473A02Rik	0.142411	0.107064	0.126071	0.276995	0.111451	0.347837
4930473H19Rik	0	0	0	0	0	0.0215676
4930473O22Rik	0	0	0	0	0	0
4930474G06Rik	0.273145	0.0472065	0.12388	0.244265	0.206392	0.0871776
4930474H20Rik	0	0	0	0	0	0
4930474M22Rik	0	0	0	0	0	0
4930474N05Rik	0	0	0	0	0	0
4930474N09Rik	0	0.0855177	0	0.0885002	0.0222555	0.0219344
4930477N07Rik	0	0	0	0	0	0
4930478L05Rik	0	0	0	0	0	0
4930478P22Rik	0	0	0	0	0	0
4930479D17Rik	1.22022	0.917351	0.377215	0.879022	1.23788	0.453153
4930479H17Rik	0	0	0	0	0	0
4930480C01Rik	0	0	0	0	0	0
4930480E11Rik	0	0	0	0	0	0
4930480G23Rik	0.0199223	0	0	0	0	0
4930480K15Rik	0	0	0	0	0	0
4930480K23Rik	0.607852	0.381653	0.466302	0.401892	0.432141	0.501472
4930480M12Rik	0	0	0	0	0	0
4930481A15Rik	1.13536	1.77679	1.6644	1.04557	1.94631	2.16844
4930481B07Rik	0.159627	0.139138	0.154477	0.136791	0.123113	0.328325
4930482G09Rik	0	0	0	0	0.126437	0.0623065
4930483J18Rik	0.0229271	0	0	0	0	0
4930483K19Rik	0	0	0	0	0	0
4930483O08Rik	0.0243517	0.12205	0.197097	0.0252612	0.152461	0.0250436
4930484H19Rik	0	0.100569	0	0.014868	0	0.0147399
4930486F22Rik	0	0	0	0	0	0
4930486I03Rik	0	0	0	0	0	0
4930486L24Rik	0.0365364	0.0183119	0.0369647	0.151604	0.228747	0.0187872
4930487D11Rik	0	0	0	0	0	0
4930487H11Rik	0	0	0	0	0	0
4930488B22Rik	0	0	0	0	0	0
4930488L21Rik	0.188588	0.0405084	0.027257	0.167685	0.0140561	0.0831199
4930488N24Rik	0	0	0	0	0	0
4930500A05Rik	0	0	0.0279167	0.00715596	0.00719814	0
4930500F04Rik	0	0	0	0	0	0
4930500F10Rik	0.593463	0.740797	0.566435	0.650476	0.665995	0.506685
4930500G05Rik	0	0	0.081859	0	0.0211068	0.0832093
4930500H12Rik	0	0	0	0	0	0
4930500L23Rik	0.0336674	0.0337479	0.0340621	0	0	0
4930502A04Rik	0	0	0	0	0	0
4930502C15Rik	0.00257306	0.00128961	0.00520646	0.00333646	0.000671225	0
4930502E09Rik	0	0.0666019	0.033611	0	0	0
4930503B20Rik	0.0831384	0.121801	0.135875	0.19239	0.0200197	0.124962
4930503E14Rik	0	0	0	0	0	0
4930503F20Rik	0	0	0	0	0	0
4930503L19Rik	1.80067	2.48939	2.30263	2.84703	2.77301	2.93953
4930503O07Rik	0.173579	0	0	0	0	0
4930504C09Rik	0	0	0	0	0	0
4930504D19Rik	0	0	0	0	0	0
4930505A04Rik	0.162696	0.434892	0.137169	0.281287	0.0848835	0.0836591
4930505G20Rik	0	0	0	0	0	0
4930505K13Rik	0	0	0	0	0	0
4930505K14Rik	0	0	0	0	0	0
4930505M18Rik	0	0	0	0	0	0
4930505N22Rik	0	0	0	0.137667	0	0
4930505O20Rik	0	0	0	0	0	0
4930506A18Rik	0.0975962	0	0	0	0	0.0250923
4930506C21Rik	2.44391	1.13462	2.05613	1.86803	1.34218	1.61383
4930507D05Rik	0.285805	0.183352	0.161927	0.332057	0.0954327	0.11757
4930507D10Rik	0	0	0	0	0	0
4930509E16Rik	0.0210598	0	0	0.0436928	0	0
4930509G22Rik	0.101097	0.0506695	0.112511	0.167797	0.073844	0.0935727
4930509J09Rik	0.0164366	0	0	0	0	0
4930509K18Rik	0	0	0	0	0	0
4930511A02Rik	0.0129624	0.0129934	0	0	0	0
4930511A08Rik	0	0	0	0	0	0
4930511E03Rik	0	0	0	0	0	0.0462274
4930511M06Rik	0.102317	0.0659323	0.0887283	0.0758131	0.053382	0.0601279
4930512B01Rik	0.0706044	0.283093	0.267871	0.0732415	0.257856	0.0907631
4930512H18Rik	0	0	0	0.00644036	0	0
4930512J16Rik	0	0	0.0136505	0	0	0.0138757
4930512M02Rik	0	0	0	0	0	0
4930513D17Rik	0	0	0	0	0	0
4930513L16Rik	0	0	0	0	0	0
4930513N10Rik	0.331089	0.116607	0.307811	0.167086	0.186746	0.239268
4930513O06Rik	0	0	0	0	0	0
4930515B02Rik	0	0	0	0	0	0
4930515G01Rik	0.0200497	0.0200977	0.0202848	0	0	0
4930515L03Rik	0	0	0	0.0536475	0	0
4930515L19Rik	0	0	0	0	0	0
4930517E11Rik	0	0	0	0	0	0.0708164
4930517G24Rik	0.815971	0.889045	0.502501	0.736041	1.11057	1.204
4930517M08Rik	0	0	0	0	0	0.0264563
4930518C04Rik	0.0285675	0	0	0	0.0894274	0
4930518J21Rik	0	0	0	0	0.182705	0
4930518P08Rik	0	0	0	0	0	0
4930519D14Rik	0	0	0	0	0	0.0227068
4930519F16Rik	0.632857	0.592079	0.533564	0.153182	0.517285	0.357961
4930519F24Rik	0	0	0	0	0	0
4930519G04Rik	0	0	0	0	0	0
4930519H02Rik	0	0	0	0	0	0
4930519K11Rik	0.756791	0.921158	0.820354	1.17759	0.958903	0.833886
4930519L02Rik	0	0	0	0	0	0
4930520E11Rik	0.121223	0.220933	0.178392	0.257218	0.0977441	0.0906674
4930520O04Rik	0.219844	0.160269	0.141541	0.290252	0.41709	0.16443
4930520P13Rik	0	0	0	0	0	0
4930521E06Rik	0	0	0	0	0	0
4930521O11Rik	0	0	0	0	0	0
4930521O17Rik	0	0	0	0	0	0
4930522H14Rik	0	0	0	0	0	0
4930522L14Rik	0.534699	0.722019	0.773449	0.540918	0.668605	0.545346
4930522O17Rik	0	0	0	0	0	0
4930522P08Rik	0.148856	0.149212	0.150601	0	0.465978	0.612342
4930523C07Rik	0.584319	0.841189	1.01882	0.586799	0.700526	0.754349
4930523O13Rik	0	0	0	0	0	0
4930524B15Rik	0.0245663	0.0492502	0.211262	0.0891936	0.166622	0.17685
4930524B17Rik	0	0	0	0	0	0
4930524C18Rik	0	0	0	0	0	0
4930524J08Rik	0.658021	0.620795	0.469931	0.521987	0.92896	0.477683
4930524O05Rik	0	0	0	0	0	0
4930524O08Rik	0	0	0	0	0	0
4930525C09Rik	0	0	0	0	0	0
4930525D18Rik	0	0	0	0	0	0
4930525G20Rik	0.403062	0.336688	0.399292	0.57491	0.525727	0.509507
4930526F13Rik	0	0	0.0141926	0	0	0
4930526H09Rik	0	0	0	0	0	0
4930526I15Rik	2.92163	3.76328	3.22192	2.69737	3.9937	3.15488
4930526L06Rik	0	0.0246492	0.0248787	0	0	0
4930527A07Rik	0	0	0	0	0	0
4930527F14Rik	0.204753	0	0	0	0.0712175	0.0350951
4930527G23Rik	0	0	0	0	0.0450472	0
4930527J03Rik	0.0336674	0	0	0	0.0175654	0.017312
4930528A17Rik	0.0354603	0.0710901	0.227215	0.0735694	0.0246677	0.182339
4930528D03Rik	0	0	0.0204813	0	0	0
4930528G23Rik	0	0	0	0.015101	0	0
4930528H21Rik	0	0	0	0	0.0529806	0
4930528P14Rik	0	0	0	0	0	0
4930529I22Rik	0	0	0	0	0	0
4930529K09Rik	0	0	0	0	0.168311	0
4930529L06Rik	0	0	0	0	0	0
4930529N20Rik	0	0	0	0	0	0
4930532I03Rik	0	0.0273136	0	0	0	0
4930532M18Rik	0	0	0	0	0	0
4930533B01Rik	0	0	0	0	0	0
4930533I22Rik	0	0	0	0	0	0
4930533K18Rik	0	0	0.0350743	0	0	0
4930533N22Rik	0	0	0	0	0	0
4930533P14Rik	0	0	0	0	0	0
4930534D22Rik	0.0467443	0.00780935	0.0354693	0.0767762	0.012194	0.0440664
4930534H03Rik	0	0	0	0	0	0
4930535L15Rik	0.0454388	0	0	0	0	0.186919
4930535O05Rik	0	0	0	0	0	0
4930538E20Rik	0	0	0.171848	0.0587338	0	0.0291139
4930538L07Rik	0	0	0	0	0	0
4930539C22Rik	0	0	0	0	0	0
4930539J05Rik	0.90296	1.55882	0.812041	2.13356	0.889862	1.70246
4930539M17Rik	0.14789	0.118595	0.0299249	0.0613657	0	0
4930539N22Rik	0	0	0	0	0	0
4930540E01Rik	0	0	0	0	0	0
4930540M03Rik	0	0	0	0	0	0
4930541O19Rik	0	0	0	0	0	0
4930542C21Rik	0	0	0	0.0272736	0	0
4930542D17Rik	0	0	0	0	0	0
4930542M03Rik	0	0	0	0	0	0
4930542N06Rik	0	0	0	0	0.0959576	0
4930543D07Rik	0	0	0	0	0	0
4930543E12Rik	0	0	0	0.0729336	0	0
4930543I03Rik	0.0103177	0	0	0	0	0
4930543I11Rik	0	0	0	0	0	0
4930543N07Rik	0	0	0	0	0	0
4930544D05Rik	0	0	0	0	0	0
4930544F09Rik	0.0186047	0.0031082	0.00941141	0.0032166	0.00808889	0.00797221
4930544G11Rik	0	0	0	0	0	0
4930544M13Rik	0	0	0	0	0	0
4930545E07Rik	0	0	0	0	0	0
4930545H06Rik	0	0	0	0	0	0.167717
4930545L08Rik	0	0.0397191	0.0400889	0	0.0826933	0.122251
4930545L23Rik	0.0100249	0.0100488	0	0	0	0
4930546C10Rik	0	0	0	0	0	0
4930546K05Rik	0	0	0	0	0	0
4930547E08Rik	0	0	0	0	0	0
4930547E14Rik	0	0	0	0	0	0
4930547H16Rik	0	0	0	0	0	0
4930548G05Rik	0	0	0	0	0	0
4930548G14Rik	0	0	0	0	0	0
4930548H24Rik	0	0.0176189	0	0	0	0
4930548J01Rik	0	0	0	0	0	0
4930548K13Rik	0	0	0	0	0	0
4930549C15Rik	0	0	0	0	0	0
4930549G23Rik	0	0	0	0	0	0
4930549P19Rik	0	0	0	0	0	0
4930550C14Rik	0.151611	0.185218	0.139009	0.113041	0.148314	0.0877046
4930550C17Rik	0	0	0	0	0	0
4930552N02Rik	0	0	0	0	0	0
4930552P06Rik	0	0	0	0.0166789	0	0
4930552P12Rik	0	0	0	0	0	0
4930553C11Rik	0	0.0317052	0	0	0	0
4930553E22Rik	0	0	0	0	0	0
4930553J12Rik	0	0	0	0	0	0
4930553P18Rik	0.759616	0.388181	0.572624	0.664382	0.543964	0.275717
4930554C24Rik	0	0	0	0	0	0
4930554G24Rik	0	0	0	0	0	0
4930554H23Rik	0	0	0	0.0102437	0	0
4930554I06Rik	0	0	0	0	0	0
4930554P06Rik	0	0	0	0	0.0295734	0
4930555A03Rik	0	0	0.120495	0	0	0
4930555B11Rik	0	0	0	0	0	0
4930555B12Rik	0	0	0	0	0	0
4930555F03Rik	0.0283563	0.00218647	0.013241	0.00905089	0.00227606	0.00672969
4930555G01Rik	0	0	0	0	0	0
4930555G07Rik	0	0	0	0.0158363	0	0
4930555G21Rik	0	0	0	0	0	0
4930555K05Rik	0	0	0	0	0	0
4930555M17Rik	0	0	0	0	0	0
4930556A17Rik	0	0	0	0	0	0
4930556C24Rik	0	0	0	0	0	0
4930556G01Rik	0	0	0	0	0	0.115802
4930556I23Rik	0.374362	0	0.331407	0.97086	0.146487	1.10687
4930556J02Rik	0	0	0	0	0	0
4930556L07Rik	0	0	0	0	0	0
4930556M19Rik	0.0288301	0.063578	0.140007	0.0717767	0.0721998	0.112667
4930556N09Rik	0.148269	0.0990826	0.0500025	0	0	0
4930556N13Rik	0	0	0	0	0	0
4930557B15Rik	0	0	0	0	0	0
4930557F08Rik	0	0	0	0	0	0
4930557F10Rik	0	0	0	0	0	0
4930557J02Rik	0	0	0	0	0	0
4930557K07Rik	0	0	0	0	0	0
4930558C23Rik	0	0	0	0	0	0
4930558F17Rik	0	0	0	0	0	0
4930558G05Rik	0	0	0	0	0	0
4930558J18Rik	0	0	0.0247332	0	0	0.0125706
4930558K02Rik	0	0	0	0.00660215	0.0132821	0.00654526
4930559C10Rik	0	0	0	0	0	0
4930562C15Rik	0	0	0	0	0.0244888	0.00603389
4930562F07Rik	0	0	0.0572182	0	0.0295067	0
4930562F17Rik	0	0	0	0	0	0
4930563E18Rik	0.0323016	0.0323789	0.0163402	0	0.0168528	0.0332194
4930563E22Rik	0.80251	0.546405	0.628088	0.832484	0.584594	0.724094
4930563F08Rik	0	0	0	0	0	0
4930563H07Rik	0.0798797	0	0.121224	0	0	0.0410747
4930563I02Rik	0	0.0926901	0.0233883	0	0	0
4930563J15Rik	0	0	0	0	0	0
4930563M20Rik	0	0	0	0	0	0
4930563M21Rik	0	0	0	0	0	0.00460623
4930564C03Rik	0	0	0	0	0	0
4930564D02Rik	0	0	0	0	0	0
4930565D16Rik	0	0	0	0	0	0
4930565N06Rik	0	0	0	0	0	0
4930566D17Rik	0	0	0	0	0	0
4930567H12Rik	0.420226	0.526538	0.850305	0.0817353	0.301462	0.621238
4930567H17Rik	0	0	0	0	0	0
4930567J20Rik	0	0	0	0	0	0
4930567K12Rik	0	0.019627	0	0	0	0
4930567K20Rik	0	0	0	0	0	0
4930568A12Rik	0.0162872	0.0326522	0	0	0	0.0167499
4930568A13Rik	0	0	0	0	0	0
4930568D16Rik	0	0	0	0	0	0
4930568E12Rik	0	0	0	0	0	0
4930568G15Rik	0.0251325	0.125963	0.0254271	0.0521424	0.0262249	0.0258466
4930570E01Rik	0	0	0	0	0	0
4930570E03Rik	0	0	0	0	0	0
4930570G19Rik	1.41952	1.47115	1.02844	1.92179	2.05237	2.26401
4930571K23Rik	0	0	0	0	0	0
4930571O06Rik	0.0600053	0	0	0	0	0
4930572G02Rik	0	0.0469948	0.0711485	0.0121584	0.0489204	0.0120537
4930572K03Rik	0	0	0	0	0.0281122	0
4930572O13Rik	0	0	0.0327859	0	0	0
4930573C15Rik	0	0	0	0	0	0
4930573H18Rik	0	0	0	0	0	0
4930573O16Rik	0	0	0.0623496	0	0	0
4930577N17Rik	0.959429	0.442698	0.277336	0.379148	0.619748	0.344558
4930578E11Rik	0.0117207	0	0	0	0	0
4930578G10Rik	1.14729	1.26901	0.680437	3.85771	0.949473	0.895091
4930578I06Rik	0	0	0	0	0	0.0218416
4930578L24Rik	0.0611762	0.153306	0.201154	0.26971	0.239382	0.1101
4930578M01Rik	1.99109	1.46917	2.1823	0.458991	1.78907	1.30823
4930578N18Rik	0	0	0	0	0	0
4930579C12Rik	0.0136391	0	0	0	0	0
4930579D09Rik	0	0	0	0	0	0
4930579F01Rik	0	0	0	0	0	0.0117249
4930579G18Rik	0.0686714	0.0344178	0.0173691	0.124664	0.143312	0.0353113
4930579G24Rik	0.560212	0.663652	0.914577	0.488683	0.398565	0.353534
4930579H20Rik	0	0	0	0	0.0172641	0
4930579J19Rik	0	0	0	0	0	0
4930579K19Rik	0.217728	0.458321	0.352448	0.361376	0.636135	0.291088
4930579P08Rik	0	0	0	0	0.0426608	0
4930581F22Rik	0.720514	1.09906	1.34171	1.47319	1.97219	1.07389
4930583I09Rik	0	0	0	0	0	0
4930583K01Rik	0	0	0.0287387	0	0	0.175277
4930583P06Rik	0.0342186	0	0	0	0	0
4930584F24Rik	0	0	0	0	0	0
4930586N03Rik	0	0.0285383	0	0	0	0
4930587E11Rik	0	0	0	0	0	0
4930588J15Rik	0	0	0	0	0	0
4930588K23Rik	0	0	0	0	0	0
4930589L23Rik	0	0	0	0	0.019188	0.0189112
4930590A17Rik	0	0	0.0247815	0.127046	0	0
4930590J08Rik	0.30844	0.270929	0.202676	0.244094	0.328483	0.284502
4930590L14Rik	0	0	0	0	0	0
4930590L20Rik	0	0	0	0	0	0
4930591A17Rik	0	0	0	0	0	0
4930591E09Rik	0	0	0	0	0	0
4930592A05Rik	0	0	0	0	0	0
4930592C13Rik	0	0.0760732	0	0.196816	0.0791904	0.156096
4930592I03Rik	0	0	0	0	0	0
4930593A02Rik	0.0267401	0.107216	0	0	0.0279024	0
4930593C16Rik	0.0860454	0.474381	0.174108	0.223148	0.269356	0.0442451
4930594M22Rik	0.1174	0.0692241	0.11179	0.0931299	0.151327	0.177553
4930594O21Rik	0	0	0	0	0	0
4930595D18Rik	0.0306629	0.0307362	0.0930671	0.0954244	0	0
4930595L18Rik	0	0	0	0	0	0
4930595M18Rik	0	0	0	0	0	0
4930596D02Rik	0	0	0	0	0	0
4930596I21Rik	0	0.054657	0	0	0.113793	0.0560758
4930597A21Rik	0	0	0	0	0	0
4930597G03Rik	0	0	0	0	0	0
4930597O21Rik	0.037746	0	0.0190943	0.313247	0	0.0194092
4930598A11Rik	0.0275629	0	0	0	0.0862827	0
4930598F16Rik	0	0	0	0	0	0
4930598N05Rik	0	0	0	0.265501	0	0.131607
4930599N23Rik	0.142513	0.0571414	0.144183	0.0295671	0.356897	0.0293124
4931400O07Rik	0	0	0	0	0	0
4931402G19Rik	0	0.0222694	0	0.0115231	0.023182	0.0114238
4931403E22Rik	1.95251	1.69371	2.24132	2.80445	1.21459	3.20505
4931403G20Rik	0	0	0.0137021	0.084295	0	0.0835687
4931406B18Rik	0	0	0	0	0	0
4931406C07Rik	6.96247	7.01073	7.05207	6.47	8.31824	7.33869
4931406H21Rik	0	0	0	0	0	0
4931408C20Rik	0	0	0	0	0	0
4931408D14Rik	0.0386713	0.031011	0.0312998	0.056162	0.0403522	0.0556781
4931413K12Rik	0	0	0	0	0	0
4931414P19Rik	0.469487	0.637197	0.794454	0.6508	0.442204	0.465735
4931415C17Rik	1.1477	0.927056	0.901867	0.959388	0.813891	1.07717
4931417E11Rik	0	0	0	0	0	0
4931419H13Rik	0.0515565	0	0	0	0	0
4931420L22Rik	0	0	0	0	0	0
4931422A03Rik	0	0	0	0	0	0
4931428F04Rik	6.9025	6.52711	6.50604	7.60084	6.22483	7.20954
4931428L18Rik	0	0	0	0	0	0
4931429L15Rik	0.0186346	0.0373584	0.0377062	0.028996	0.0388892	0.0191641
4931429P17Rik	0.0997305	0.0624806	0.0630623	0.0517277	0.234147	0.0769231
4931430N09Rik	0	0	0	0	0	0
4931431B13Rik	0	0	0.0536497	0	0	0
4931431C16Rik	0	0.00919276	0.00927835	0	0	0.0094314
4931439C15Rik	0	0	0	0.0401529	0	0
4931440J10Rik	0.197055	0.112872	0.0284807	0.204415	0.264368	0.0289505
4931440P22Rik	0.498679	0.499872	0.395439	0.195737	0.3094	0.706899
4932411N23Rik	0	0	0	0	0	0
4932412D23Rik	0.0260189	0.0312973	0.0105296	0.0701759	0.0651596	0.0856262
4932413F04Rik	0	0	0	0	0	0
4932414J04Rik	0	0	0	0	0	0
4932414N04Rik	0	0	0.00656057	0	0	0
4932415M13Rik	0	0	0.00828478	0	0	0
4932416K20Rik	0	0	0	0	0	0
4932429P05Rik	0	0	0	0	0	0
4932435O22Rik	0.00737279	0	0.0895107	0.0382408	0.0692392	0.00758227
4932437C15Rik	0	0	0	0	0	0
4932438A13Rik	10.2339	10.4509	8.0299	8.6125	7.42196	8.33758
4932438H23Rik	0.690888	0.971061	0.904125	0.471303	0.995179	0.641011
4932441J04Rik	0.518228	0.831147	0.139814	0.537584	0.576803	0.746133
4932443L11Rik	0	0.0146006	0.0147365	0	0	0.00599184
4932702P03Rik	0.254457	0.036438	0.183886	0	0	0
4933400B14Rik	0	0	0	0	0	0
4933400C23Rik	0	0	0	0	0	0.0604096
4933400F21Rik	0	0	0	0	0	0.0142868
4933400L20Rik	0.0288966	0	0	0	0	0.0297176
4933401D09Rik	0	0.0569257	0	0	0	0
4933401H06Rik	0	0	0	0	0	0.110117
4933402C05Rik	0	0	0	0	0	0
4933402C06Rik	0	0	0	0	0	0
4933402D24Rik	0.0428512	0.0429536	0	0.0148172	0	0
4933402J07Rik	0	0	0	0	0.025584	0
4933402J10Rik	0	0	0	0	0	0
4933402J15Rik	0	0	0	0	0	0
4933402N03Rik	0	0	0	0	0	0
4933402N22Rik	0	0	0	0	0	0
4933403O08Rik	0.400636	0.310322	0.230303	0.132236	0.266031	0.268437
4933404G15Rik	0	0	0	0	0	0
4933404K08Rik	0	0	0	0	0	0
4933404K13Rik	0	0	0.030537	0	0.12598	0.0310408
4933404O12Rik	2.83044	2.70421	2.87641	3.30317	2.62384	2.69644
4933405D12Rik	0	0	0	0.033879	0.170393	0.0335871
4933405E24Rik	0	0	0	0	0	0
4933405L10Rik	0.144507	0.0827727	0.104429	0.0642446	0.0215411	0.0212304
4933405O20Rik	0	0	0	0	0	0
4933406B17Rik	0.0707937	0.106445	0.243521	0.0881255	0.273322	0.0582442
4933406C10Rik	0.568305	0.862194	0.621587	0.557665	0.977659	0.805597
4933406D12Rik	0	0	0	0	0	0
4933406F09Rik	0	0	0	0	0	0
4933406G16Rik	0	0	0	0	0	0
4933406I18Rik	0.22802	0	0.0461387	0.331152	0.190345	0.218866
4933406J09Rik	0	0.0167058	0	0.0172884	0	0
4933406J10Rik	0	0	0	0	0	0
4933406K04Rik	0	0	0	0	0	0
4933407E24Rik	0	0	0	0	0	0
4933407G14Rik	0	0	0	0	0	0
4933407I05Rik	0.094531	0.0315857	0.127519	0.0326873	0	0.0648113
4933407K13Rik	0.661232	0.662813	0.804284	0.670515	0.821765	0.855755
4933407L21Rik	2.62184	2.10248	2.89573	2.13048	2.21143	2.4941
4933407O12Rik	0.634163	0.723359	0.442481	0.793955	1.14091	0.832093
4933408J17Rik	0.0269846	0.0135246	0.0409515	0.0139963	0	0
4933408N05Rik	0.0158548	0.0158927	0.0802032	0	0	0.195663
4933409F18Rik	0	0	0	0	0	0
4933409G03Rik	0	0	0	0	0	0
4933411E08Rik	0	0	0	0	0	0
4933411K16Rik	0.0358062	0.143567	0	0	0.0373625	0.0184118
4933412E12Rik	1.16391	1.54587	1.81049	2.27893	2.47454	2.00494
4933412E24Rik	0	0	0	0	0	0
4933412O06Rik	1.25076	1.43286	1.03946	1.01945	1.09537	1.21739
4933413J09Rik	0	0	0	0	0	0
4933413L06Rik	0	0	0	0	0	0
4933414I15Rik	0	0	0	0	0	0
4933416E03Rik	0	0	0	0	0	0
4933416I08Rik	0	0.0170919	0	0	0.0355845	0.0701425
4933416M06Rik	0	0	0	0	0	0
4933416M07Rik	0	0	0	0	0	0
4933416O17Rik	0	0.0236967	0.0119587	0	0	0.0121559
4933417A18Rik	0	0	0	0	0	0
4933417D19Rik	0.285721	0.306862	0.10324	0.190538	0.276844	0.608667
4933417E11Rik	0	0	0	0.0476103	0	0
4933417O13Rik	0	0	0.0166293	0.0511515	0.017151	0.0169036
4933421I07Rik	0	0	0	0	0	0
4933421O10Rik	2.87305	2.72319	2.39921	2.36537	2.79399	2.27799
4933422A05Rik	0.0184972	0	0	0	0.0193012	0
4933423K11Rik	0	0	0	0	0	0
4933424G05Rik	0	0	0	0	0.0449956	0
4933424G06Rik	0.112603	0.0564359	0.327528	0.0584042	0.146871	0.130277
4933424L21Rik	0	0	0	0	0	0
4933424M12Rik	0.261879	0.175004	0.117755	0.196199	0.166993	0.284282
4933425B07Rik	0	0	0	0	0	0
4933426B08Rik	0.0155868	0.00312481	0.0126156	0	0.00325285	0.0288533
4933427D06Rik	0.00868799	0	0.0175797	0	0.0362625	0
4933427D14Rik	5.38641	5.3526	4.44985	6.55049	5.5997	6.95938
4933427E11Rik	0.0206608	0.0207102	0.0418061	0.08573	0.0431177	0.0424957
4933427E13Rik	0	0	0	0.0174274	0	0
4933427I04Rik	0	0	0	0	0	0
4933427I22Rik	0.259248	0.129934	0.0983577	0.100849	0.0845363	0.133307
4933428C19Rik	0.459943	0.215153	0.124089	0.127233	0.0319956	0.567614
4933428G20Rik	0.0401729	0.0373926	0.0348376	0.0922767	0.0359306	0.0177061
4933428M09Rik	0	0	0	0	0	0
4933429K18Rik	0	0	0	0	0	0
4933429O19Rik	0	0.169775	0.654269	0.0958345	0.610529	0.0158348
4933430H16Rik	0	0	0	0	0	0
4933430I17Rik	0.0455748	0.0725566	0.0596706	0.0750871	0.0531505	0.113039
4933430M04Rik	0.033758	0.203033	0	0.0350189	0.211352	0.138869
4933430N04Rik	0	0	0	0	0	0
4933431E20Rik	20.6382	19.2879	20.3217	17.9732	19.1586	19.5119
4933431G14Rik	0	0	0	0	0	0
4933431J24Rik	0.00942586	0.0094484	0	0	0	0
4933431K23Rik	0	0	0	0	0	0
4933432G23Rik	0	0	0	0	0	0
4933432I03Rik	0.0472803	0	0	0	0	0
4933432I09Rik	0.146966	0.0327372	0.033042	0.626761	0.119275	0.100761
4933432K03Rik	0	0	0	0	0	0
4933433F19Rik	0	0	0	0	0	0
4933433G08Rik	0	0	0	0	0	0
4933433G15Rik	0.0870155	0.130835	0.132054	0.112832	0.158896	0.134232
4933433G19Rik	0.0236402	0	0.0478347	0	0	0.0243119
4933433H22Rik	0	0	0	0	0	0
4933433N18Rik	0	0	0	0	0	0
4933434E20Rik	16.5266	15.9447	18.638	16.5743	19.4445	17.8524
4933434P08Rik	0	0	0	0	0	0
4933435C09Rik	0	0.0154531	0.015597	0	0.0643452	0
4933436E23Rik	0	0.0226302	0.182728	0	0.0235575	0
4933436H12Rik	0	0	0	0	0	0
4933436I01Rik	0	0	0	0	0	0
4933438B17Rik	0	0	0	0	0	0
4933438K21Rik	0	0	0	0	0	0
4933439C10Rik	3.26273	3.19266	3.03572	6.71882	5.36013	4.79347
4933439K11Rik	0.0533097	0.18703	0.215739	0.0829513	0.194694	0
4933440J02Rik	0	0	0	0	0	0
4933440M02Rik	0	0	0	0	0	0
4933440N22Rik	0.093853	0.188155	0.071215	0.0243396	0.281556	0.277494
5031410I06Rik	0	0	0	0	0	0
5031425E22Rik	2.41876	2.08688	2.57003	2.25132	2.50084	3.00429
5031425F14Rik	0	0.0307362	0.139601	0.0477122	0	0.0315341
5031426D15Rik	0	0.0417575	0	0.0129642	0.0173874	0.0342732
5031434C07Rik	0	0	0	0	0.0123688	0
5031434O11Rik	2.05129	1.95828	1.51533	2.17295	2.49153	1.97564
5031439G07Rik	27.074	26.6665	26.7991	26.7665	26.7218	29.8773
5033403F01Rik	0.366164	0.165168	0.111137	0.037984	0.171936	0.131799
5033403H07Rik	0	0	0	0.0543195	0	0
5033406O09Rik	0.261122	0.0727074	0.337568	0.33107	0.317884	0.223784
5033417F24Rik	1.04509	0.827727	0.535199	1.41873	1.09052	0.928828
5033421B08Rik	0.199606	0.209844	0.270904	0.212112	0.269243	0.260352
5033426O07Rik	0.116346	0.116624	0.205992	0.0804609	0.16187	0.249274
5033430I15Rik	3.70608	4.84269	3.18041	3.7072	4.24698	4.21974
5330411J11Rik	0	0	0.0154357	0.0316534	0.0318399	0.0784516
5330413P13Rik	0.849659	1.04557	1.28594	0.472943	0.699181	0.554118
5330416C01Rik	0.0068251	0.0615727	0.0414307	0.247801	0.00712175	0
5330425B07Rik	0.00327145	0.0295135	0.0628863	0.0203619	0.0409638	0.00672881
5330429C05Rik	0.415441	0.0520542	0.315233	0.215479	0.758621	0.267028
5330434G04Rik	2.48713	1.72766	1.50095	1.72002	1.36591	1.60049
5330439A09Rik	0	0.0257605	0.0173335	0.106635	0.0357547	0.0616681
5330439B14Rik	0	0	0	0	0	0
5330439K02Rik	0.380996	0.381907	0.449706	0.065871	0.331297	0.391821
5430400D12Rik	0.176603	0.0953216	0.0641394	0.272451	0.118128	0.121081
5430401F13Rik	0	0	0	0	0	0
5430401H09Rik	0	0	0	0	0	0
5430402E10Rik	0	0	0	0	0	0
5430402O13Rik	0.423434	0.674121	1.1088	0.103353	0.597781	0.614774
5430403G16Rik	0.423902	0.489054	0.623079	0.472923	0.534131	0.551102
5430403N17Rik	0.00982461	0	0.049699	0	0.0102516	0.0505188
5430405H02Rik	3.04178	2.61586	2.72429	2.41396	2.37616	1.45299
5430416N02Rik	3.40573	4.49829	6.44542	4.48891	5.14251	4.28541
5430421F17Rik	0	0	0.0110572	0.0226746	0.0114041	0
5430425K12Rik	0.0200177	0	0.162019	0.0207654	0	0.0205865
5430427M07Rik	0	0	0	0	0.051168	0
5430428K19Rik	0	0	0	0	0	0
5430431A17Rik	0.03155	0	0	0.261827	0.0329213	0.0973392
5430434I15Rik	0	0	0	0	0	0
5430435K18Rik	0	0	0	0	0	0
5430437J10Rik	0	0	0	0	0	0
5430440P10Rik	0.123436	0.0247463	0.0999066	0	0	0.0253887
5530400C23Rik	0	0	0	0	0	0
5530401A14Rik	0.0545859	0.0683955	0.0414194	0	0.0142396	0.0140342
5530601H04Rik	1.94233	1.96718	2.10109	2.18917	2.06181	2.65414
5730403I07Rik	0.0123497	0.0618961	0.0999558	0.0384329	0.103092	0.152407
5730405A17Rik	0.00565935	0.00567288	0.0114514	0.0176122	0.0413373	0.0174604
5730405O15Rik	1.55527	1.61568	1.83098	0.821346	0.855694	1.076
5730408K05Rik	1.82891	1.11307	0.528673	1.01637	1.56762	1.20914
5730409E04Rik	26.7602	24.649	26.9318	28.0787	25.3657	27.4844
5730412P04Rik	0	0.0181926	0	0.0188271	0.0757523	0.242644
5730419F03Rik	0.0101589	0	0	0	0.0636025	0
5730420D15Rik	0.0424403	0.0212709	0.19322	0.132076	0.044285	0.0218231
5730435O14Rik	0	0	0	0.0421703	0	0
5730455P16Rik	16.8187	16.1605	14.5952	13.7715	13.8301	14.3583
5730460C07Rik	0	0	0	0	0	0
5730480H06Rik	0.231306	0.333297	0.248644	0.689842	0.467634	0.921777
5730488B01Rik	0.0434136	0	0	0	0	0
5730507C01Rik	0.125213	0.0330297	0.0200023	0.0273453	0.0481364	0.0542194
5730522E02Rik	0.478542	0.215032	0.467458	0.85589	0.757623	0.407288
5730552O08Rik	0.0190981	0.0127625	0.0322034	0	0.053142	0
5730596B20Rik	0	0	0	0	0	0
5830408C22Rik	0.428756	0.931193	0.578377	0.296513	1.19304	0.367449
5830411N06Rik	0	0	0	0	0	0
5830416I19Rik	0	0	0.0385951	0.0197864	0	0.0196159
5830418P13Rik	0.0115162	0.126981	0	0.0716778	0.0480669	0.0355301
5830428M24Rik	0	0	0	0	0.0252386	0
5830432E09Rik	0.134309	0	0.0169855	0.0522471	0.122628	0.172657
5830433I10Rik	0.116876	0.111707	0.0742479	0.0874069	0.207042	0.122993
5830444B04Rik	0.109598	0.0863184	0.0475211	0.138054	0.0898554	0.120763
5830448L01Rik	1.06356	0.962452	1.27031	1.47104	1.0173	0.729184
5830454E08Rik	1.14777	1.2182	0.444	0.875473	0.739732	1.59699
5930403L14Rik	12.1766	11.7938	13.7811	8.48816	11.7054	8.95574
5930403N24Rik	0.170241	0.14627	0.147632	0.218648	0.389118	0.300134
5930430L01Rik	0.371262	0.447842	0.318318	0.280687	0.439928	0.33004
5930438M14Rik	0.0617029	0.0206168	0.0416175	0.160019	0.0214616	0
6030407O03Rik	0.111415	0.0837608	0.0563604	0.130023	0.188918	0.243483
6030440G07Rik	0	0	0	0	0	0
6030442E23Rik	0	0	0	0	0	0
6030442K20Rik	0.0551662	0.331789	0.279065	0.438738	0.422136	0.094556
6030443J06Rik	0.0986119	0.133735	0.170192	0.132382	0.0484226	0.0596551
6030458C11Rik	4.57344	5.24185	4.48563	4.82606	5.13874	4.30898
6030466F02Rik	0	0.0350658	0	0	0	0
6030468B19Rik	0.0204753	0	0.0207153	0	0	0.0842282
6030469F06Rik	0	0	0	0	0	0
6030471H07Rik	0	0	0	0	0	0
6030498E09Rik	0	0	0	0	0	0
6230400D17Rik	0.507177	0.762585	0.419828	0.550035	0.408944	0.900924
6330403K07Rik	227.404	218.979	217.016	187.132	238.32	260.887
6330407A03Rik	0	0	0	0	0	0
6330409D20Rik	1.18799	0.629117	0.77104	0.767318	1.26301	0.806811
6330410L21Rik	0.0583458	0.0649837	0.00655888	0	0.0744111	0.0333353
6330415B21Rik	0	0	0	0	0	0
6330415G19Rik	0.282585	0.27193	0.434565	0.457297	0.530761	0.325488
6330418K02Rik	4.02805	4.58056	4.58896	3.89759	5.08614	4.80391
6330420H09Rik	0	0.0219583	0	0.0908963	0	0.0225283
6330525I24Rik	0.221909	0.137389	0.171684	0.196345	0.231554	0.275199
6330537M06Rik	0.0437735	0.190139	0.0885734	0.0908169	0.19793	0
6430411K18Rik	0.953697	1.68252	1.46661	4.4915	5.15487	5.39437
6430503K07Rik	0.409692	0.501931	0.46055	0.708323	1.33	2.76207
6430548M08Rik	50.2038	44.3978	42.3853	46.3499	37.4683	41.5807
6430550D23Rik	0.242029	0.161738	0.269353	0.167379	0.286221	0.29039
6430553K19Rik	0.0222163	0	0.0449536	0.0115231	0.011591	0.0228476
6430562O15Rik	0.0291484	0.0584363	0.103216	0	0	0
6430571L13Rik	4.31469	3.09352	2.62513	2.40615	2.25624	2.60779
6430573P05Rik	0.151047	0.058881	0.212247	0.139279	0.0788062	0.0776694
6430584L05Rik	1.27361	1.0692	0.966409	0.949601	0.656179	0.957792
6430590A07Rik	0.357297	0.0477535	0.024099	0.691865	0.372827	0.7104
6430590A10Rik	0.0549246	0.0367039	0.222274	0.0949601	0.0955198	0.0188284
6430628N08Rik	1.64089	1.95812	1.45459	0.713295	1.38608	2.04109
6430710C18Rik	0.0121936	0.0244455	0.0493462	0.0505961	0.101789	0.0501602
6530402F18Rik	0.85906	1.06614	0.786357	1.6368	1.29277	0.907509
6530403H02Rik	0.0128167	0.231252	0.188021	0.119658	0.187232	0.257026
6530409C15Rik	0.119358	0.188011	0.0517531	0.123816	0.16013	0.140285
6530411M01Rik	0.57613	0.206253	0.291442	0.27748	0.257645	0.486696
6720432D03Rik	0.0180059	0	0	0	0	0
6720468P15Rik	0.182672	0.183108	0.113731	0.160342	0.131962	0.115607
6720473M11Rik	0.0704557	0.229529	0.115833	0.127903	0.183795	0.235487
6720483E21Rik	0.403107	0.0448968	0.317204	0.162619	0.0467365	0.552748
6720489N17Rik	0.968693	0.72055	0.987828	0.869296	0.970686	0.826227
6820408C15Rik	1.01933	1.16694	1.60609	0.814721	1.22638	1.30034
6820426E19Rik	0.0127256	0	0	0	0	0
7330404K18Rik	0	0	0	0	0	0
7420426K07Rik	0	0	0	0	0	0
7420700N18Rik	0	0	0	0	0	0
7420701I03Rik	0	0	0	0	0	0
7530416G11Rik	0	0	0	0.0216825	0	0
7530428D23Rik	0.266832	0.053494	0.755889	0.110719	0.779604	0.493945
7630403G23Rik	0.139088	0.487972	0.211078	0.336661	0.387023	0.42912
8030423F21Rik	0.00880078	0.0264655	0.0712317	0	0.0183666	0.0181017
8030423J24Rik	0	0	0	0.119766	0.0301179	0
8030431J09Rik	0.000431775	0	0	0	0.00180217	0
8030442B05Rik	0.0242575	0	0.0245419	0.0754905	0	0.0498934
8030443G20Rik	0	0	0	0	0	0
8030451A03Rik	0	0	0	0	0	0
8030451O07Rik	0	0	0	0	0	0
8030453O22Rik	0.237184	0.297189	0.209969	0.876528	0.55686	0.182942
8030455M16Rik	0.166844	0.0278738	0.0562667	0.0576919	0	0
8030462N17Rik	4.77142	4.70235	5.04983	5.48551	5.48506	5.12236
8030474K03Rik	0	0	0	0	0	0
8430415O14Rik	0.161197	0	0.358791	0.100331	0.0672813	0.364709
8430419K02Rik	0	0	0	0	0	0
8430422H06Rik	0	0	0	0	0	0
8430423G03Rik	0	0.0393462	0.0397125	0	0.0409584	0
8430426J06Rik	0.184278	0.14367	0.062146	0.02124	0.0640957	0.315856
8430429K09Rik	1.73818	1.59633	1.8175	1.63186	1.96572	1.9074
8430430B14Rik	0.057528	0	0.23281	0	0	0
8430431K14Rik	0	0	0	0	0	0
8430432A02Rik	0.0843951	0.118436	0.153692	0.0175095	0.26419	0.104152
8430436N08Rik	0	0	0	0	0	0
8430437L04Rik	0	0	0	0	0	0
9030025P20Rik	0.403648	0.14611	0.345989	0.447802	0.187197	0.28251
9030204H09Rik	0	0	0	0	0	0
9030404E10Rik	0.082985	0.0415917	0.041979	0.0430423	0.043296	0.106679
9030607J07Rik	0	0.0481882	0.0121592	0	0	0
9030607L20Rik	0.0114845	0.005756	0.0377623	0.0119135	0.0299593	0.020669
9030612E09Rik	0.349297	0.336666	0.366984	0.334471	0.154203	0.193427
9030616G12Rik	0	0	0	0.0405281	0	0
9030622O22Rik	0	0	0	0	0	0
9030624G23Rik	0.179017	0.171469	0.265636	0.251731	0.153589	0.200468
9030625G05Rik	0	0.0240136	0.121186	0	0	0
9130001E16Rik	0	0	0	0	0	0
9130008F23Rik	0.0116175	0.0232906	0.0235074	0.0482058	0	0.0119476
9130015A21Rik	0	0	0	0	0	0
9130015G15Rik	0.0100049	0	0	0.0103786	0	0
9130015L21Rik	0	0	0	0	0	0
9130019O22Rik	0.7438	0.810411	0.791782	0.939316	1.01909	1.00439
9130019P16Rik	0.0615034	0.0616505	0.0961652	0.0406004	0.0350055	0.0862513
9130023H24Rik	1.02262	0.954856	1.26137	1.00995	0.928204	0.792359
9130024F11Rik	0.0134561	0.182092	0.0952972	1.57036	0.014041	0.0553538
9130204K15Rik	0	0	0	0	0.0440984	0
9130209A04Rik	0	0	0	0	0	0
9130214F15Rik	0.0448899	0.0224986	0.0227081	0	0	0
9130221F21Rik	0	0	0.00964511	0	0	0.00980421
9130221H12Rik	0	0	0	0	0	0
9130227L01Rik	0	0	0	0.0273023	0.0137316	0
9130230L23Rik	0	0	0	0	0	0.106444
9130401M01Rik	15.8081	17.9395	17.428	18.6844	20.3541	20.3758
9130409I23Rik	0	0	0	0	0	0
9130410C08Rik	0.0496678	0.0124466	0.0376876	0	0	0.0127697
9230009I02Rik	0	0.0437256	0	0.0226253	0.136552	0.157012
9230019H11Rik	0	0	0	0	0	0
9230020A06Rik	0	0	0	0	0	0
9230102K24Rik	0.134747	0	0	0.0798743	0	0
9230102O04Rik	0	0	0	0	0	0
9230104M06Rik	0	0	0	0	0	0
9230105E05Rik	0	0	0	0	0	0
9230110K08Rik	0.136635	0	0.41471	0.202483	0.122206	0.140517
9230112D13Rik	0	0	0	0	0	0
9230112J17Rik	0.010246	0.154058	0.0932952	0.148802	0.171062	0.200205
9230114K14Rik	0.651333	0.676631	0.455288	0.257979	0.543714	0.718554
9230116L04Rik	0	0.0314474	0.0158701	0.0162721	0.08184	0
9230116N13Rik	0.251181	0.239792	0.399341	0.297786	0.187213	0.0984068
9230117E06Rik	0	0	0	0.0519342	0.0522404	0
9330020H09Rik	0.23414	0.176025	0.281301	0.235295	0.473364	0.323565
9330102E08Rik	4.89648	4.14353	3.33117	6.39148	3.55134	4.19745
9330104G04Rik	1.25692	1.47366	1.10134	1.47849	1.32326	1.24646
9330111N05Rik	0.178267	0.250171	0.486965	0.203418	0.0930079	0.0366665
9330117O12Rik	1.75848	1.88567	2.15147	1.28681	1.09526	1.20563
9330133O14Rik	1.61821	1.88945	1.988	1.75244	1.92049	1.76477
9330136K24Rik	0.293774	0.101544	0.194729	0.252204	0.179698	0.114598
9330151L19Rik	5.89127	6.66574	5.31248	7.79754	7.59679	6.51458
9330158H04Rik	0.290996	0.259281	0.294407	0.377331	0.48077	0.299264
9330159F19Rik	13.0614	13.9866	12.5892	16.0205	16.617	17.2261
9330159H11Rik	0.00185932	0	0.000940559	0.012537	0.0164911	0.000956074
9330159M07Rik	0.275922	0.321192	0.315177	0.563223	0.241477	0.237994
9330162012Rik	2.20409	2.34638	2.05707	2.09145	1.80069	1.86257
9330162B11Rik	0	0	0	0	0	0
9330175E14Rik	0.0326167	0	0	0	0	0
9330175M20Rik	0.0589707	0.00985196	0.0497184	0.0203911	0	0.0101077
9330178D15Rik	0	0	0	0	0	0
9330179D12Rik	0.537236	0.858268	0.696404	0.888201	0.595624	1.07047
9330182O14Rik	0	0	0.0494424	0	0	0
9330188P03Rik	0.394083	0.557683	0.586328	0.841652	0.749857	0.88208
9330198I05Rik	0.0492533	0.111085	0.0872037	0.127732	0.244122	0.075979
9330198N18Rik	0.195736	0.140146	0.160311	0.135365	0.155615	0.230055
9330199G10Rik	0.189135	0.204171	0.0735971	0.0980997	0.197356	0.546121
9430014N10Rik	0	0	0	0.0230054	0	0
9430015G10Rik	4.91272	4.91502	4.72228	6.5928	6.15938	5.98325
9430018G01Rik	0.0551258	0.0184192	0.0185907	0.0127077	0.0127826	0.100786
9430019J16Rik	0	0	0	0	0	0
9430021M05Rik	5.18459	4.0265	4.73738	6.04446	4.14275	5.21182
9430024E24Rik	0.0697005	0.0299431	0.0503698	0	0.05195	0.0512006
9430037G07Rik	0.0947393	0.189932	0.231638	0.0818982	0.280095	0.194862
9430038I01Rik	0.412623	0.387209	0.293111	0.382499	0.44888	0.297946
9430041J12Rik	1.07402	1.64207	1.38296	1.21542	1.57352	1.43925
9430053O09Rik	0.150366	0.112765	0.158891	0.13634	0.135982	0.120275
9430060I03Rik	0.103952	0.163744	0.0751222	0.03081	0.0929749	0.290173
9430062P05Rik	0.0082616	0.0414068	0.0167169	0.0257105	0.00862069	0
9430065F17Rik	0.528418	0.476713	0.481152	0.548154	0.496247	0.217373
9430069I07Rik	0	0	0.0443641	0	0	0
9430078G10Rik	0.0696148	0.0279125	0.0140862	0	0.0363203	0.10023
9430078K24Rik	0.224256	0.172917	0.139622	0.0894741	0.144002	0.159666
9430083A17Rik	0.411046	0.538161	0.271586	0.548228	0.420159	0.465861
9430083M05Rik	0.167438	0.100703	0.169401	0.0347384	0.0349432	0.0344391
9430085M18Rik	0.222788	0.167491	0.206617	0.22148	0.222785	0.0572795
9430091E24Rik	0.394404	0.40476	0.247017	0.301981	0.891685	0.415268
9530002B09Rik	0	0	0	0	0	0
9530003J23Rik	0	0	0	0	0	0.0211607
9530014B07Rik	0	0	0	0	0	0
9530018F02Rik	0.0638875	0.0960604	0.0323182	0.178939	0.146662	0.0328514
9530020I12Rik	0	0.0440319	0.0444418	0.091135	0.0687542	0
9530026F06Rik	0.140595	0.0281863	0.142244	0.0291693	0.205389	0.115672
9530026P05Rik	0.554582	0.631714	0.714107	0.889093	0.499775	0.311094
9530027J09Rik	0.0297889	0.0597202	0.0904143	0.0154507	0.0777091	0.0459529
9530034E10Rik	0	0	0	0	0	0
9530036M11Rik	0.0314437	0.00984964	0.00198827	0.00203863	0.0205065	0
9530036O11Rik	0.0685775	0.0257781	0.199472	0.364587	0.259399	0.158684
9530047P18Rik	0	0	0	0	0	0
9530051G07Rik	0.403452	0.262017	0.137977	0.188629	0.260894	0.18116
9530052C20Rik	0.129582	0.064946	0.114714	0.126021	0.0676072	0.133264
9530052E02Rik	0.341791	0.342609	0.505398	0.654567	0.630991	0.919315
9530053A07Rik	0.0189969	0.0634744	0.0352359	0.0131376	0.00991129	0.029305
9530057J20Rik	0.174317	0.0873667	0.146967	0.221011	0.414313	0.199188
9530059O14Rik	0.00630523	0.00632031	0.0127583	0	0.0197379	0.0324219
9530062K07Rik	0.926604	0.864764	0.581877	1.0275	1.76706	0.985792
9530068E07Rik	38.6553	41.1325	47.0392	35.8593	40.7068	37.2128
9530077C05Rik	0.8972	0.837322	0.953247	0.98031	0.945001	0.890875
9530080O11Rik	0.261122	0.189039	0.220153	0.64709	0.287609	0.343136
9530082P21Rik	0.237972	0.2942	0.248787	0.427891	0.364196	0.407889
9530091C08Rik	0.0125773	0	0	0.00326176	0.0360908	0.00646732
9630001P10Rik	0.330147	0.652928	0.207632	0.536857	0.614507	0.568937
9630002D21Rik	0.0150689	0.0604198	0.0304912	0.0234476	0.0943434	0.0387427
9630009A06Rik	0.0330441	0.0252782	0.0501473	0.0694587	0.0480911	0.0429259
9630013A20Rik	0.94766	0.703192	1.02103	1.13626	1.69517	1.22773
9630013D21Rik	0	0	0.199617	0	0.0257349	0
9630013K17Rik	0	0	0	0	0	0
9630015K15Rik	0.483901	0	0	0	0.126234	0.0414709
9630025h16rik	0	0	0	0	0	0
9630028B13Rik	0.0441848	0.0885809	0.104307	0	0.0537895	0.121174
9630028H03Rik	0	0	0	0	0.011439	0
9630028I04Rik	0.145883	0.0584929	0	0.0504441	0.071038	0.110021
9830107B12Rik	0	0	0	0	0	0
9830132P13Rik	0	0	0	0	0.0249975	0
9830166K06Rik	0.118786	0.12823	0.231114	0.36967	0.0572075	0.0375882
9930012K11Rik	0.505181	0.265854	0.217219	0.681264	0.474425	0.532523
9930014A18Rik	0.474264	0.460695	0.430358	0.334748	0.489776	0.351977
9930021J03Rik	4.70923	4.76408	4.2748	3.59144	3.50576	3.85481
9930038B18Rik	0	0	0	0	0	0
9930104L06Rik	4.40166	4.54931	5.43022	5.06691	4.76091	4.85775
9930111H07Rik	0	0	0	0	0	0
9930111J21Rik1	0.0454506	0.130169	0.0197072	0.0538836	0.088077	0.0400645
9930111J21Rik2	0.0104379	0	0	0.0108277	0	0
A030001D20Rik	4.39664	4.49897	4.50997	3.73737	4.31694	3.81507
A030010E16Rik	0.0785292	0.110204	0.19068	0.179217	0.131108	0.0646084
A130010J15Rik	0.998061	1.26842	1.31029	1.02301	1.13443	1.24637
A130030D18Rik	0	0	0	0	0	0
A130051J06Rik	0.0181099	0.0217839	0.00366445	0.0338154	0.00377941	0.0148996
A130077B15Rik	0.0886298	0.177683	0.109595	0.0612934	0.0102758	0.0708929
A1bg	0	0	0.0139201	0.0142727	0	0
A1cf	0.00738581	0.00370174	0.0037362	0.022985	0.0423876	0.00379783
A230001M10Rik	1.8704	2.19859	2.40966	2.17756	2.37293	2.24183
A230004M16Rik	0.0241175	0	0	0	0.0629145	0
A230006K03Rik	3.66704	3.12792	3.14241	5.06701	4.83132	5.29995
A230009B12Rik	0.59562	0.563875	1.10477	0.600704	0.966791	1.21658
A230020J21Rik	0.0152106	0.0152469	0.1385	0	0.0317434	0.125142
A230028O05Rik	0.0628627	0.0180037	0.0454284	0.0372632	0.0281122	0.0554133
A230045G11Rik	1.0856	1.34231	1.17377	1.23753	1.28217	1.26061
A230051N06Rik	0.669752	0.772057	1.42297	0.521076	0.803693	1.03317
A230054N11Rik	0.0256412	0.051405	0	0	0	0
A230056J06Rik	0.334006	0.159431	0.11264	0.239237	0.174262	0.196283
A230056P14Rik	3.19553	3.68633	2.63697	3.50007	2.16085	3.19453
A230057D06Rik	1.90244	1.73135	1.24096	4.47933	4.75387	5.21304
A230070E04Rik	7.45285	6.37044	6.69024	7.61876	5.72654	6.88421
A230072C01Rik	2.26777	2.66158	3.45883	3.60555	3.46033	3.09398
A230072E10Rik	0.34307	0.397384	0.470503	0.442878	0.429578	0.290094
A230072I06Rik	0	0	0	0	0	0
A230077H06Rik	0.584507	0.835776	0.44352	0.998675	1.36333	0.937032
A230083G16Rik	0.73399	0.583522	0.409708	0.630128	0.818714	0.416466
A230087F16Rik	0.287279	0.277682	0.228366	0.372512	0.364002	0.28489
A230098N10Rik	0	0	0	0	0	0.0297931
A230103J11Rik	4.30586	5.14165	4.40395	3.69783	4.35798	4.97265
A230103O09Rik	0	0.0276288	0.0557721	0.0571847	0	0.028346
A230107N01Rik	0.491389	0.0963713	0.399882	0.476499	0.646508	0.549295
A230108P19Rik	0.0501644	0.0301706	0.0101505	0.0104076	0	0
A26c2	0	0	0	0	0	0
A26c3	0.0120025	0	0	0	0	0.0185153
A2m	0.746171	1.97117	4.50199	1.45133	4.76489	0.599509
A2ml1	0.597959	0.481651	0.621174	0.95813	0.696371	0.658873
A330001L22Rik	0.0511752	0.150686	0.0841346	0.106173	0.166873	0.151309
A330008L17Rik	0.105549	0.115419	0.242696	0.0597224	0.230285	0.305907
A330009N23Rik	2.31615	2.42079	1.81463	3.94095	2.90313	2.57077
A330015K06Rik	0.627912	0.698077	0.739227	0.390819	0.405035	0.751421
A330023F24Rik	6.28142	6.98368	4.71867	14.755	16.4743	15.6259
A330032B11Rik	0.0261409	0.0393052	0.0264474	0.0271173	0.0545543	0.161302
A330032P22Rik	0.161042	0.24214	0.203662	0.167057	0.126031	0.207022
A330033J07Rik	0.356282	0.464274	0.657837	0.369589	0.334591	0.696169
A330035P11Rik	0.203544	0.213305	0.224652	0.115171	0.0675791	0.0856341
A330040F15Rik	0.13607	0.0681977	0.206498	0.141152	0.023664	0
A330041J22Rik	0.0952662	0.709384	0.826141	0.437651	0.653246	0.335907
A330048O09Rik	3.08357	3.61867	4.71763	1.40433	5.84661	2.55242
A330049N07Rik	0.630523	0.581469	0.472058	0.470933	0.539502	0.440938
A330069E16Rik	0.787334	0.479168	0.967258	0.787572	0.440119	0.520525
A330069K06Rik	0.0145742	0.0243484	0.0196601	0.010079	0.0709692	0.0049961
A330070K13Rik	0.198122	0.238315	0.240534	0.28773	0.206733	0.0407502
A330074K22Rik	3.51695	2.24249	1.92693	1.77712	2.32387	1.91726
A330076C08Rik	0.621552	0.389399	0.890856	0.174625	1.16202	0.639212
A330076H08Rik	1.39051	1.02215	0.401948	1.84084	1.49241	1.51174
A330093E20Rik	0.104205	0.0104455	0.0210854	0.0972877	0.0217469	0.0321498
A330094K24Rik	0.412876	0.765647	0.898091	0.214149	1.31401	0.254764
A330102I10Rik	1.62619	1.73639	1.43066	2.69542	2.48998	2.92669
A3galt2	0.0443933	0.00741658	0.0973132	0.14583	0.138969	0.144573
A430005L14Rik	13.6604	12.0902	13.1735	12.9858	12.2758	14.9178
A430010J10Rik	0	0.0224584	0.0340013	0.0522938	0	0.0633639
A430018G15Rik	0.802105	0.573361	0.578699	0.409212	0.631157	0.649098
A430027H14Rik	1.51133	1.10707	1.61726	1.08538	1.09178	1.67383
A430033K04Rik	7.16521	7.02292	6.99175	5.58494	6.3481	6.69816
A430035B10Rik	0.971677	0.792187	0.996177	1.23644	1.41948	1.27909
A430046D13Rik	3.42293	2.64289	3.53326	4.39049	4.42844	3.48451
A430048G15Rik	0	0	0	0	0	0
A430057M04Rik	0.0800667	0.0214022	0.0432029	0.0553715	0.0501281	0.115278
A430078I02Rik	0.0726758	0.0728496	0.00919098	0.0753902	0.0379173	0.0186852
A430085M09Rik	0	0	0	0	0	0
A430088P11Rik	0.0389995	0	0.00563667	0.0231178	0	0
A430090L17Rik	0	0	0	0.00705697	0	0
A430093F15Rik	0	0	0	0.0123022	0.0123747	0.0121962
A430102A20Rik	0	0.0321512	0	0.13309	0	0.0329858
A430105J06Rik	0.0585642	0.0503179	0.0592508	0.0694304	0.135314	0.0215101
A430108G06Rik	0.717567	1.27509	1.07247	0.439854	0.595601	0.670868
A4galt	0.948021	0.687443	0.724454	0.952044	0.463042	0.622313
A4gnt	0.00836632	0.0503179	0	0.0173576	0	0.0602282
A530001N23Rik	0.0176263	0.00883422	0.0356659	0.00914232	0.0275886	0.0362542
A530006G24Rik	0	0	0	0	0	0
A530010L16Rik	0	0	0	0	0	0
A530013C23Rik	0	0.0113611	0.0114669	0	0	0.0116561
A530016L24Rik	0	0	0	0	0.0599892	0
A530020G20Rik	0	0	0	0.0368021	0	0
A530021J07Rik	0	0	0	0.0364668	0.0183409	0
A530032D15Rik	0	0	0	0	0.00954153	0
A530040E14Rik	0	0	0	0	0	0
A530046M15Rik	0	0	0	0	0	0
A530053G22Rik	0.349335	0.035017	0.318087	0.398621	0.0729037	0.251482
A530058N18Rik	2.70241	1.84917	1.58806	2.58512	2.70167	2.99554
A530064D06Rik	0	0	0	0	0	0
A530065N20Rik	0	0	0	0	0	0
A530072M11Rik	0.257323	0.244363	0.356255	0.252885	0.197848	0.194994
A530088E08Rik	0	0	0	0.0144953	0.0291615	0
A530095I07Rik	0.18409	0.0461325	0.093124	0.0954828	0.0480228	0.28398
A630001G21Rik	0.10499	0.12629	0.201821	0.196041	0.197197	0.215947
A630001O12Rik	0.0373247	0.0093535	0.00944058	0	0	0
A630010A05Rik	0	0	0	0	0	0
A630012P03Rik	0	0	0	0	0	0
A630019I02Rik	0.0167774	0	0.00848705	0.0783182	0	0
A630023A22Rik	0	0	0	0	0	0
A630023P12Rik	0	0	0.117847	0.322217	0	0
A630026N12Rik	0.701928	0.825565	0.762236	1.11649	0.952168	1.20793
A630034I12Rik	0.170968	0.305134	0.282662	0.460687	0.467753	0.467439
A630039O03Rik	0.0236982	0.0199541	0.00959043	0.0226167	0.0237392	0.0204721
A630066F11Rik	0.640568	0.923018	0.546815	0.519135	0.438644	0.82346
A630072L19Rik	0.0417838	0	0.0120782	0	0.0249143	0.0552484
A630072M18Rik	0.927254	0.87835	0.698903	1.03884	0.715992	0.863008
A630073D07Rik	0	0	0	0	0	0
A630075F10Rik	0	0	0.024099	0	0	0
A630076J17Rik	0	0	0	0.156271	0	0
A630077J23Rik	0	0.0525438	0.106066	0.0543763	0	0
A630089N07Rik	0.812141	0.849478	0.476326	0.317454	0.994822	0.968367
A630095N17Rik	0	0	0	0	0	0
A730004F24Rik	0	0	0	0	0	0
A730006G06Rik	0	0.0137464	0	0	0	0
A730013G03Rik	0.0119724	0.0480042	0.0484511	0	0.162406	0.0492504
A730017L22Rik	1.63695	1.78907	1.68819	1.25987	1.56484	1.41193
A730018C14Rik	0.143163	0.143506	0.159326	0.0297021	0.0597544	0.0736155
A730020E08Rik	0.543624	0.771976	1.13055	0.689246	1.22905	1.1492
A730020M07Rik	0.390915	0.291609	0.257534	0.330071	0.711465	0.551612
A730032A03Rik	0	0	0	0.0539814	0	0
A730035I17Rik	0.158192	0.105714	0.142264	0.218801	0.183409	0.126534
A730036I17Rik	0.0292248	0.0585895	0.0887024	0.0606328	0.068614	0.187845
A730043L09Rik	0.0624454	0.125189	0.168473	0.107963	0.130319	0.0642196
A730046J19Rik	1.42809	1.27661	0.948848	0.873382	0.817367	0.767216
A730049H05Rik	0	0.0110418	0	0.0114269	0.045977	0
A730049N16Rik	0	0	0	0	0	0
A730056A06Rik	0.987091	0.794943	1.04134	0.805164	1.16205	0.477201
A730060N03Rik	0.345339	0.306223	0.287573	0.57318	0.471226	0.273193
A730063M14Rik	1.44852	2.90396	1.31124	1.26536	2.14789	1.88169
A730081D07Rik	1.28412	0.909429	1.1862	1.67958	1.44189	1.52157
A730082K24Rik	0	0	0.049155	0	0.0126743	0
A730085K08Rik	0.221574	0.888417	0.493179	0.689551	0.184964	0.774758
A730090N16Rik	0	0	0	0.075254	0.0756975	0
A730094K22Rik	0.141335	0.148113	0.151117	0.0533143	0.214514	0.175082
A730098A19Rik	0.0512929	0.46274	0.207577	0.319252	0.374656	0.158251
A730099G02Rik	0	0	0.0321932	0	0	0
A830005F24Rik	0.81861	0.590809	0.463796	0.781251	1.09336	0.976569
A830009L08Rik	0.0625492	0.0447848	0.0723229	0.926935	0.0559439	0.0367579
A830011K09Rik	0.413606	0.651506	0.717351	0.80703	0.801511	0.769694
A830012C17Rik	0.014382	0	0	0	0	0
A830018L16Rik	3.08613	3.58183	3.20737	4.36344	3.38025	2.8483
A830019L24Rik	0	0	0.0153609	0.01575	0.0633715	0.046843
A830019P07Rik	0.635172	0.452758	0.69974	0.629611	0.530224	0.420963
A830021F12Rik	0.0889805	0.0754712	0.0380869	0.0674529	0.0499951	0.0422348
A830021M18Rik	0.0125852	0.138768	0.0509308	0.313325	0.0393965	0.103542
A830029E22Rik	0.0840276	0.0210571	0.148772	0.0653745	0.02192	0.151226
A830035A12Rik	0	0.278122	0	0	0	0
A830035O19Rik	0.261663	0.212329	0.126062	0.129255	0.195026	0.269097
A830036E02Rik	0.536479	0.780859	0.468417	2.92743	1.25763	1.28483
A830052D11Rik	0.621506	0.444995	0.561422	0.598669	1.11175	0.433719
A830082K12Rik	0.631136	0.785353	0.957804	1.77223	1.46475	0.828122
A830082N09Rik	3.9255	3.21653	3.64137	2.92382	3.02452	3.33952
A830092H15Rik	1.10983	1.11249	0.813304	0.964591	1.21441	1.40666
A930001A20Rik	0.111053	0.0795136	0.0321016	0.0658294	0.248315	0.0815778
A930001C03Rik	0.0210245	0.0842991	0.021271	0.174478	0.175507	0.0648656
A930002C04Rik	0.380185	0.42121	0.242932	0.456657	0.198355	0.411566
A930003A15Rik	0.556888	0.267945	0.247903	0.300398	0.395143	0.503985
A930003O13Rik	0.154194	0.231844	0.221003	0.173283	0.254752	0.158575
A930004D18Rik	0.59867	0.75875	0.772776	0.635308	0.524167	0.403377
A930005G22Rik	0.788558	0.638436	1.62629	0.47193	0.917775	0.374291
A930005H10Rik	4.76313	4.4884	5.37847	5.12609	6.01258	6.97159
A930006I01Rik	0	0	0	0	0	0
A930006K02Rik	0.709266	0.969494	1.43516	0.936418	0.336406	0.795729
A930007A09Rik	0.429188	0.594707	0.523617	0.255346	0.586146	0.447873
A930007I19Rik	0.108253	0.119363	0.142379	0.157215	0.13555	0.267189
A930009A15Rik	0.0880265	0.114976	0.0863598	0.154958	0.0890692	0.120704
A930011G23Rik	0.164523	0.0599695	0.211847	0.124122	0.0468201	0.146125
A930012L18Rik	0.445623	0.180803	0.161017	0.704408	0.243567	0.2837
A930013F10Rik	1.63513	1.31948	1.1965	2.93368	3.22997	3.6593
A930014E01Rik	0	0	0	0	0	0
A930015D03Rik	1.44403	1.57335	1.20688	1.75848	0.917181	2.00161
A930016O22Rik	0.0881797	0.0982117	0.237903	0.152455	0.0715652	0.141066
A930017K11Rik	0.508127	0.289798	0.567266	0.427138	0.356523	0.468507
A930018O16Rik	0.26472	0.088451	0.0223186	0.0457679	0	0.0226868
A930018P22Rik	0	0.0306987	0.247876	0.0317693	0.0319566	0.125982
A930019D19Rik	0	0	0	0	0.0546397	0
A930024E05Rik	0.582077	0.716075	0.562133	1.01551	0.662593	0.802689
A930027H12Rik	0	0	0	0	0	0
A930028N01Rik	0.025965	0.0520542	0.0262694	0.0404023	0.0135468	0.0133514
A930031H19Rik	0.0264302	0.0264934	0	0.0274173	0.027579	0
A930033C23Rik	0	0	0	0	0	0
A930033H14Rik	0.51533	0.448817	0.478637	0.429415	0.511283	0.295394
A930035F09Rik	0.0134851	0.0135173	0.0545727	0.0279775	0.0140712	0.0138682
A930037H05Rik	0.406505	0.61555	0.568779	0.493465	0.604673	0.676004
A930038B10Rik	0	0	0	0.0654942	0	0.00590272
A930041C12Rik	0	0	0	0	0.243691	0
AA386476	0.102834	0.109328	0.0157636	0.119606	0.0942975	0.150622
AA387200	0.193729	0.251308	0.115294	0.0591073	0.214041	0.269551
AA387883	0.746939	1.30278	1.04286	1.11577	1.13793	0.967884
AA388235	1.47237	1.36536	1.50932	1.32551	0.974613	1.14066
AA414768	4.98939	5.64909	5.12391	4.81719	4.62604	4.71386
AA465934	1.37887	1.38216	2.25862	1.70282	2.398	1.89072
AA467197	0.431101	0.0785694	0.158602	0.121964	0.449839	0.080609
AA536875	0	0	0	0	0	0
AA543186	0.192258	0.13342	0.418948	0.230121	0.231478	0.243348
AA545190	0	0	0	0	0	0
AA623943	0	0	0	0	0	0
AA792892	0	0	0	0	0	0
AA986860	0.827739	0.933433	1.0817	0.849711	0.836726	1.15275
AAdacl4fm3	0.0184428	0	0	0	0	0
AB010352	1.22734	1.30135	1.44456	1.07789	1.77561	1.09878
AB124611	0.0883621	0.278374	0.0638558	0.0916625	0.197577	0.0649091
AF067061	0	0	0	0	0	0
AF067063	0	0	0	0	0	0
AF366264	0	0	0	0	0	0
AI115009	0.216576	0.0271368	0.246505	0.631871	0.155368	0.153127
AI182371	0.152527	0.101928	0.0685846	0.193385	0.415576	0.235291
AI197445	0.102833	0.219602	0.131179	0.0927596	0.214605	0.239097
AI225912	0.0367236	0.0883474	0.0557312	0.106667	0.0344878	0.0944176
AI314278	0	0	0	0	0	0
AI413582	16.5736	17.215	16.7415	20.956	18.5195	19.1918
AI429214	1.76689	0.911228	1.13993	1.07583	1.02873	1.19823
AI450353	0.735745	0.854835	0.693619	1.28361	0.697931	1.20376
AI463170	0.0464486	0	0	0	0.0484675	0
AI463229	0	0	0	0	0.0131124	0
AI467606	1.53914	1.18854	1.4649	0.816052	1.38	1.09042
AI504432	5.39738	5.31505	5.28673	5.94158	5.03243	4.65741
AI506816	0	0	0	0	0	0.00927874
AI507597	0	0.0290998	0.234966	0.0301146	0	0.0298552
AI593442	19.0471	18.775	17.81	19.2472	21.0965	20.6444
AI597479	11.4637	11.2584	11.3412	10.3865	11.2881	11.2969
AI606473	2.05155	1.52201	1.33683	1.40676	1.68113	1.77608
AI646519	0	0	0	0	0	0
AI661453	0.0598145	0.0499646	0.0302579	0.0775608	0.052012	0.128154
AI662270	0.249397	0.16071	0.0180229	0.110877	0.11153	0.164882
AI837181	28.8786	25.3699	27.0505	32.2125	30.5063	27.7137
AI839979	0.0641489	0.321512	0.367772	0.110908	0.156187	0.197915
AI847159	0	0.0249922	0.0252249	0.129319	0.0520327	0.025641
AI987944	2.69041	3.12232	2.8607	2.0864	3.08672	3.0422
ATP6	257.968	76.8295	60.0684	93.5693	135.359	78.4831
ATP8	26.5576	16.515	9.82709	12.3718	6.92799	23.8982
AU015228	0	0	0	0	0	0
AU015791	0	0	0	0	0	0
AU015836	0	0.0335229	0.00845876	0	0	0.0085983
AU016765	0	0	0	0	0	0
AU018091	0	0	0	0	0	0
AU019990	0	0	0	0	0	0
AU020206	0.46548	1.34594	1.06867	1.46717	1.15824	1.52818
AU021063	0	0	0.0870542	0	0.0897853	0
AU021092	1.32107	1.26981	1.06192	1.83973	1.07636	1.47027
AU022252	4.9371	4.90472	4.92362	4.13836	4.36054	4.18884
AU022754	0.0421408	0.0929315	0.153486	0.498349	0.0615615	0.190688
AU022793	0.0671366	0	0	0.0139288	0.0140109	0.082853
AU023762	0.195685	0.43846	0.372667	0.370166	0.324303	0.213083
AU040320	13.1122	13.9358	13.5017	12.8105	11.9945	12.733
AU040972	0.193312	0.0726653	0.0733419	0.150399	0.0756428	0.0745517
AU041133	0.9975	0.803017	0.888928	0.713071	0.889852	0.962059
AU041480	0.131896	0.165264	0.189043	0.102617	0.137629	0.101733
AV039307	0.433101	0.622892	0.400077	0.586015	0.727012	0.426042
AV051173	0.200018	0.280694	0.445198	0.207488	0.250454	0.287981
AV064505	0	0	0	0	0	0
AV099323	0.132586	0.0625428	0.0315625	0.145629	0.0895201	0.0962496
AV205837	0	0	0.0391006	0	0	0
AV320801	0	0	0	0	0	0
AW011738	1.33406	1.14491	1.29424	1.05214	1.22043	1.08066
AW046200	0.653009	0.234974	0.254102	0.955306	0.576562	0.637123
[truncated: 33,417 more rows]
