# Supplementary material for: Characterizing defective lipid metabolism in the lateral septum of mice treated with olanzapine: implications for its side effects
Source: Front Pharmacol. 2024 Jun 14;15:1419098. doi: 10.3389/fphar.2024.1419098 (PMC11211371; doi:10.3389/fphar.2024.1419098)
Supplement: Supplementary file 2 [file Table3.XLSX]

## Sheet: MetS-vs-Control-diff-p-val-0.05
Supplementary file 3: Different expressed genes
gene_id	BaseMean_DESeq2	BaseMean_control_Control	BaseMean_case_MetS	FoldChange	log2FoldChange	p-value	q-value	Regulation	Expression_MetS1	Expression_MetS2	Expression_MetS3	Expression_Control1	Expression_Control2	Expression_Control3	gene_Dbxref	coding_type	description	pathway	pathway_description	GO_ID	GO_term	wiki_ID	wiki_term	Reactome_ID	Reactome_term
0610005C13Rik	5.50677	0.986688	10.0269	10.1322	3.34088	0.0117484	0.143368	Up	0.185519	0.163286	0.344851	0	0.0224084	0.045234	71661	non_coding	RIKEN cDNA 0610005C13 gene			GO:0003674,GO:0005575,GO:0008150	molecular_function|cellular_component|biological_process
1110002E22Rik	22.3936	10.904	33.8832	3.10384	1.63406	0.0307561	0.255117	Up	0.185001	0.0319014	0.0471618	0.0254771	0.0280918	0.030931	102634333	protein_coding	RIKEN cDNA 1110002E22 gene			GO:0003674,GO:0005575,GO:0008150	molecular_function|cellular_component|biological_process
1300017J02Rik	17.9607	7.5957	28.3256	3.7294	1.89894	0.0025631	0.0515528	Up	0.273645	0.435825	0.259984	0.065948	0.0771233	0.111202	71775	protein_coding	RIKEN cDNA 1300017J02 gene	mmu04066,mmu04216,mmu04978	HIF-1 signaling pathway|Ferroptosis|Mineral absorption	GO:0004857,GO:0005506,GO:0005576,GO:0005615,GO:0005769,GO:0005886,GO:0006826,GO:0019731,GO:0043086,GO:0055037	enzyme inhibitor activity|iron ion binding|extracellular region|extracellular space|early endosome|plasma membrane|iron ion transport|antibacterial humoral response|negative regulation of catalytic activity|recycling endosome
1700001J03Rik	22.4003	12.5518	32.2489	2.57021	1.36189	0.0434509	0.30796	Up	0.147036	0.321529	0.152107	0.0554644	0.0370647	0.143404	69282	protein_coding	RIKEN cDNA 1700001J03 gene			GO:0003674,GO:0005575,GO:0008150	molecular_function|cellular_component|biological_process
1700065D16Rik	2.82627	5.65254	0	0.0326476	-4.93688	0.0174767	0.18111	Down	0	0	0	0.531608	0.0484435	0.244473	73410	protein_coding	RIKEN cDNA 1700065D16 gene			GO:0003674,GO:0005575,GO:0008150	molecular_function|cellular_component|biological_process
1700109H08Rik	13.0014	5.94913	20.0537	3.37069	1.75304	0.0175764	0.181705	Up	0.582245	0.512467	1.0823	0.21048	0.246147	0.177457	77036	protein_coding	RIKEN cDNA 1700109H08 gene			GO:0003674,GO:0005509,GO:0005575,GO:0008150	molecular_function|calcium ion binding|cellular_component|biological_process
1810073O08Rik	3.3053	6.26836	0.342239	0.057301	-4.1253	0.0193926	0.192961	Down	0.0139963	0	0	0.0539693	0.0946721	0.109204	72285	non_coding	RIKEN cDNA 1810073O08 gene			GO:0003674,GO:0005575,GO:0008150	molecular_function|cellular_component|biological_process
2210418O10Rik	12.343	19.6514	5.03455	0.256073	-1.96537	0.049517	0.329948	Down	0.0396531	0.0199434	0.0393115	0.293061	0.0510891	0.032228	100504263	protein_coding	RIKEN cDNA 2210418O10 gene			GO:0003674,GO:0005575,GO:0008150	molecular_function|cellular_component|biological_process
2410003I16Rik	2.31907	4.63813	0	0.0397777	-4.65189	0.0256259	0.229264	Down	0	0	0	0.0408949	0.0136642	0.0413744	102633190	non_coding				GO:0003674,GO:0005575,GO:0008150	molecular_function|cellular_component|biological_process
2510003B16Rik	10.1545	4.63059	15.6785	3.3877	1.7603	0.0280023	0.239975	Up	0.7122	1.00296	0.517781	0.228852	0.18352	0.231535	76786	non_coding	RIKEN cDNA 2510003B16 gene			GO:0003674,GO:0005575,GO:0008150	molecular_function|cellular_component|biological_process
2610206C17Rik	5.40222	0.991731	9.81271	9.88159	3.30474	0.0173994	0.180747	Up	0.272768	0.0304862	0.135209	0.0146082	0.0146431	0.0147794	72495	non_coding	RIKEN cDNA 2610206C17 gene			GO:0003674,GO:0005575,GO:0008150	molecular_function|cellular_component|biological_process
2900005J15Rik	23.284	12.8787	33.6892	2.61583	1.38727	0.0155715	0.168535	Up	0.371152	0.514952	0.406019	0.148051	0.247341	0.0873753	67261	non_coding	RIKEN cDNA 2900005J15 gene			GO:0003674,GO:0005575,GO:0008150	molecular_function|cellular_component|biological_process
4930447C04Rik	173.024	86.5495	259.498	2.997	1.58352	8.21189e-10	1.53105e-07	Up	2.78776	2.04954	1.75797	0.641027	0.815556	0.706745	75801	protein_coding	RIKEN cDNA 4930447C04 gene			GO:0000801,GO:0003674,GO:0005694,GO:0006310,GO:0007129,GO:0007130,GO:0007275,GO:0007283,GO:0010705,GO:0030154,GO:0048477,GO:0051090,GO:0051321	central element|molecular_function|chromosome|DNA recombination|homologous chromosome pairing at meiosis|synaptonemal complex assembly|multicellular organism development|spermatogenesis|meiotic DNA double-strand break processing involved in reciprocal meiotic recombination|cell differentiation|oogenesis|regulation of DNA-binding transcription factor activity|meiotic cell cycle
4930467E23Rik	133.864	74.0756	193.653	2.61431	1.38643	2.61103e-08	3.45575e-06	Up	0.87273	0.861073	0.683062	0.309955	0.254206	0.342097	626415	protein_coding	RIKEN cDNA 4930467E23 gene			GO:0003674,GO:0005575,GO:0008150	molecular_function|cellular_component|biological_process
4930556N09Rik	1.9885	3.97701	0	0.0463923	-4.42997	0.0421861	0.302918	Down	0	0	0	0.148269	0.0990826	0.0500025	75301	non_coding	RIKEN cDNA 4930556N09 gene			GO:0003674,GO:0005575,GO:0008150	molecular_function|cellular_component|biological_process
4932702P03Rik	2.15756	4.31512	0	0.0427621	-4.54752	0.0386367	0.289554	Down	0	0	0	0.254457	0.036438	0.183886	73326	non_coding	RIKEN cDNA 4932702P03 gene			GO:0003674,GO:0005575,GO:0008150	molecular_function|cellular_component|biological_process
5730412P04Rik	3.15506	0.328062	5.98205	16.8459	4.07433	0.0357839	0.276983	Up	0.0188271	0.0757523	0.242644	0	0.0181926	0	70491	non_coding	RIKEN cDNA 5730412P04 gene			GO:0003674,GO:0005575,GO:0008150	molecular_function|cellular_component|biological_process
5730480H06Rik	32.5207	18.4934	46.5479	2.51563	1.33092	0.00647303	0.0980836	Up	0.689842	0.467634	0.921777	0.231306	0.333297	0.248644	70592	non_coding	RIKEN cDNA 5730480H06 gene			GO:0003674,GO:0005575,GO:0008150	molecular_function|cellular_component|biological_process
6430411K18Rik	162.377	70.615	254.139	3.59748	1.84699	3.3109e-13	9.72454e-11	Up	4.4915	5.15487	5.39437	0.953697	1.68252	1.46661	76880	non_coding	RIKEN cDNA 6430411K18 gen			GO:0003674,GO:0005575,GO:0008150	molecular_function|cellular_component|biological_process
6430503K07Rik	21.9337	9.91101	33.9563	3.42701	1.77695	0.00759041	0.109152	Up	0.708323	1.33	2.76207	0.409692	0.501931	0.46055	78068	non_coding	RIKEN cDNA 6430503K07 gene			GO:0003674,GO:0005575,GO:0008150	molecular_function|cellular_component|biological_process
6430562O15Rik	2.14307	4.28615	0	0.0430244	-4.5387	0.0338259	0.268982	Down	0	0	0	0.0291484	0.0584363	0.103216	320893	non_coding	RIKEN cDNA 6430562O15 gene			GO:0003674,GO:0005575,GO:0008150	molecular_function|cellular_component|biological_process
6430590A07Rik	15.078	6.00077	24.1553	4.03248	2.01167	0.0309736	0.256085	Up	0.691865	0.372827	0.7104	0.357297	0.0477535	0.024099	619719	non_coding	RIKEN cDNA 6430590A07 gene			GO:0003674,GO:0005575,GO:0008150	molecular_function|cellular_component|biological_process
9330159H11Rik	5.67559	0.998024	10.3532	10.4064	3.3794	0.0233703	0.216732	Up	0.012537	0.0164911	0.000956074	0.00185932	0	0.000940559	102634481	non_coding				GO:0003674,GO:0005575,GO:0008150	molecular_function|cellular_component|biological_process
A230057D06Rik	250.295	128.367	372.223	2.90029	1.5362	5.60643e-13	1.50259e-10	Up	4.47933	4.75387	5.21304	1.90244	1.73135	1.24096	319893	non_coding	RIKEN cDNA A230057D06 gene			GO:0003674,GO:0005575,GO:0008150	molecular_function|cellular_component|biological_process
A330023F24Rik	2177.15	1226.51	3127.79	2.5502	1.35061	3.27516e-20	1.71275e-17	Up	14.755	16.4743	15.6259	6.28142	6.98368	4.71867	320977	non_coding	RIKEN cDNA A330023F24 gene
A330035P11Rik	16.1013	22.8048	9.39782	0.411479	-1.28111	0.0388071	0.290423	Down	0.115171	0.0675791	0.0856341	0.203544	0.213305	0.224652	319727	non_coding	RIKEN cDNA A330035P11 gene			GO:0003674,GO:0005575,GO:0008150	molecular_function|cellular_component|biological_process
A830009L08Rik	22.0687	6.6153	37.5222	5.66849	2.50297	0.0181078	0.184092	Up	0.926935	0.0559439	0.0367579	0.0625492	0.0447848	0.0723229	320297	non_coding	RIKEN cDNA A830009L08 gene			GO:0003674,GO:0005575,GO:0008150	molecular_function|cellular_component|biological_process
A830036E02Rik	160.852	79.9293	241.774	3.02358	1.59626	2.06852e-05	0.0012564	Up	2.92743	1.25763	1.28483	0.536479	0.780859	0.468417	353123	non_coding	RIKEN cDNA A830036E02 gene			GO:0003674,GO:0005575,GO:0008150	molecular_function|cellular_component|biological_process
A930013F10Rik	220.5	133.025	307.974	2.31583	1.21153	8.84262e-09	1.30755e-06	Up	2.93368	3.22997	3.6593	1.63513	1.31948	1.1965	68074	non_coding	RIKEN cDNA A930013F10 gene			GO:0003674,GO:0005575,GO:0008150	molecular_function|cellular_component|biological_process
AI182371	22.2561	12.5896	31.9225	2.53892	1.34422	0.0254108	0.228346	Up	0.193385	0.415576	0.235291	0.152527	0.101928	0.0685846	98870	protein_coding	expressed sequence AI182371			GO:0003674,GO:0005575,GO:0008150	molecular_function|cellular_component|biological_process
Aadac	9.30084	1.64406	16.9576	10.2897	3.36314	0.00145808	0.0344682	Up	0.221182	0.485424	0.318948	0	0.0388597	0.0588322	67758	protein_coding	arylacetamide deacetylase			GO:0004806,GO:0005783,GO:0005789,GO:0006629,GO:0010898,GO:0016020,GO:0016298,GO:0016787,GO:0017171,GO:0019213,GO:0043231,GO:0052689	triglyceride lipase activity|endoplasmic reticulum|endoplasmic reticulum membrane|lipid metabolic process|positive regulation of triglyceride catabolic process|membrane|lipase activity|hydrolase activity|serine hydrolase activity|deacetylase activity|intracellular membrane-bounded organelle|carboxylic ester hydrolase activity			R-MMU-1430728,R-MMU-211859,R-MMU-211945	Metabolism|Biological oxidations|Phase I - Functionalization of compounds
Aadat	7.05056	1.33113	12.77	9.62103	3.26619	0.00906844	0.122075	Up	0.244425	0.159813	0.0605798	0.0353437	0.0118094	0	23923	protein_coding	aminoadipate aminotransferase	mmu00310,mmu00380	Lysine degradation|Tryptophan metabolism	GO:0003824,GO:0005739,GO:0006103,GO:0006536,GO:0008483,GO:0009058,GO:0016212,GO:0016740,GO:0030170,GO:0042803,GO:0047315,GO:0047536,GO:0047958,GO:0050094,GO:0070189,GO:1901605	catalytic activity|mitochondrion|2-oxoglutarate metabolic process|glutamate metabolic process|transaminase activity|biosynthetic process|kynurenine-oxoglutarate transaminase activity|transferase activity|pyridoxal phosphate binding|protein homodimerization activity|kynurenine-glyoxylate transaminase activity|2-aminoadipate transaminase activity|glycine:2-oxoglutarate aminotransferase activity|met…	WP79	Tryptophan metabolism	R-MMU-1430728,R-MMU-71064,R-MMU-71240,R-MMU-71291	Metabolism|Lysine catabolism|Tryptophan catabolism|Metabolism of amino acids and derivatives
Acaa1b	19.8278	8.90665	30.749	3.44996	1.78658	0.00540546	0.0872067	Up	0.392828	0.441631	0.229084	0.0556888	0.0893151	0.157757	235674	protein_coding	acetyl-Coenzyme A acyltransferase 1B	mmu00071,mmu00592,mmu01040,mmu00280,mmu04146,mmu03320	Fatty acid degradation|alpha-Linolenic acid metabolism|Biosynthesis of unsaturated fatty acids|Valine, leucine and isoleucine degradation|Peroxisome|PPAR signaling pathway	GO:0000038,GO:0003985,GO:0003988,GO:0005739,GO:0005777,GO:0006629,GO:0006631,GO:0006635,GO:0008206,GO:0008775,GO:0010124,GO:0016401,GO:0016740,GO:0016746,GO:0016747,GO:0050633	very long-chain fatty acid metabolic process|acetyl-CoA C-acetyltransferase activity|acetyl-CoA C-acyltransferase activity|mitochondrion|peroxisome|lipid metabolic process|fatty acid metabolic process|fatty acid beta-oxidation|bile acid metabolic process|acetate CoA-transferase activity|phenylacetate catabolic process|palmitoyl-CoA oxidase activity|transferase activity|acyltransferase activity|ac…	WP2316	PPAR signaling pathway	R-MMU-1430728,R-MMU-168249,R-MMU-168256,R-MMU-2046104,R-MMU-2046106,R-MMU-390247,R-MMU-390918,R-MMU-556833,R-MMU-6798695,R-MMU-8978868,R-MMU-9033241,R-MMU-9609507	Metabolism|Innate Immune System|Immune System|alpha-linolenic (omega3) and linoleic (omega6) acid metabolism|alpha-linolenic acid (ALA) metabolism|Beta-oxidation of very long chain fatty acids|Peroxisomal lipid metabolism|Metabolism of lipids|Neutrophil degranulation|Fatty acid metabolism|Peroxisomal protein import|Protein localization
Acap1	2.8762	0.328062	5.42434	15.2457	3.93033	0.0458126	0.316758	Up	0.108742	0.00994393	0.039202	0	0.00955251	0	216859	protein_coding	ArfGAP with coiled-coil%2C ankyrin repeat and PH domains 1	mmu04144	Endocytosis	GO:0003674,GO:0005096,GO:0005768,GO:0006629,GO:0007165,GO:0008150,GO:0016020,GO:0016042,GO:0046872	molecular_function|GTPase activator activity|endosome|lipid metabolic process|signal transduction|biological_process|membrane|lipid catabolic process|metal ion binding
Acot12	17.1808	8.94571	25.416	2.84297	1.5074	0.0236645	0.21842	Up	0.176455	0.145223	0.286256	0.0927826	0.0387519	0.0782253	74156	protein_coding	acyl-CoA thioesterase 12	mmu00620	Pyruvate metabolism	GO:0003986,GO:0005524,GO:0005654,GO:0005737,GO:0005829,GO:0006084,GO:0006629,GO:0006631,GO:0006637,GO:0008289,GO:0016787,GO:0016790,GO:0042802,GO:0045171,GO:0052689	acetyl-CoA hydrolase activity|ATP binding|nucleoplasm|cytoplasm|cytosol|acetyl-CoA metabolic process|lipid metabolic process|fatty acid metabolic process|acyl-CoA metabolic process|lipid binding|hydrolase activity|thiolester hydrolase activity|identical protein binding|intercellular bridge|carboxylic ester hydrolase activity			R-MMU-1430728,R-MMU-556833,R-MMU-77289,R-MMU-8978868	Metabolism|Metabolism of lipids|Mitochondrial Fatty Acid Beta-Oxidation|Fatty acid metabolism
Acsm1	7.01421	0.328062	13.7004	38.5614	5.26908	0.0004223	0.0137607	Up	0.148186	0.14906	0.208122	0	0.0119327	0	117147	protein_coding	acyl-CoA synthetase medium-chain family member 1	mmu00650,mmu00785	Butanoate metabolism|Lipoic acid metabolism	GO:0000166,GO:0004321,GO:0004467,GO:0005524,GO:0005525,GO:0005739,GO:0005759,GO:0006629,GO:0006631,GO:0006633,GO:0006637,GO:0015645,GO:0016874,GO:0018858,GO:0031956,GO:0046872,GO:0047760,GO:0102391	nucleotide binding|fatty-acyl-CoA synthase activity|long-chain fatty acid-CoA ligase activity|ATP binding|GTP binding|mitochondrion|mitochondrial matrix|lipid metabolic process|fatty acid metabolic process|fatty acid biosynthetic process|acyl-CoA metabolic process|fatty acid ligase activity|ligase activity|benzoate-CoA ligase activity|medium-chain fatty acid-CoA ligase activity|metal ion binding|…			R-MMU-1430728,R-MMU-156580,R-MMU-156587,R-MMU-159424,R-MMU-177135,R-MMU-177162,R-MMU-211859	Metabolism|Phase II - Conjugation of compounds|Amino Acid conjugation|Conjugation of carboxylic acids|Conjugation of benzoate with glycine|Conjugation of phenylacetate with glutamine|Biological oxidations
Adam33	27.1395	14.2009	40.078	2.81933	1.49535	0.013713	0.155731	Up	0.338576	0.154805	0.116972	0.0543976	0.0594847	0.100064	110751	protein_coding	a disintegrin and metallopeptidase domain 33			GO:0001817,GO:0004222,GO:0006508,GO:0008233,GO:0008237,GO:0008270,GO:0016020,GO:0016787,GO:0042127,GO:0046872	regulation of cytokine production|metalloendopeptidase activity|proteolysis|peptidase activity|metallopeptidase activity|zinc ion binding|membrane|hydrolase activity|regulation of cell population proliferation|metal ion binding
Adam5	33.788	47.8277	19.7484	0.412645	-1.27703	0.0134685	0.154262	Down	0.191194	0.175598	0.123618	0.216364	0.377535	0.575628	11499	protein_coding	a disintegrin and metallopeptidase domain 5			GO:0004222,GO:0005515,GO:0005886,GO:0006508,GO:0007155,GO:0007339,GO:0008237,GO:0016020	metalloendopeptidase activity|protein binding|plasma membrane|proteolysis|cell adhesion|binding of sperm to zona pellucida|metallopeptidase activity|membrane	WP310	mRNA processing
Adam8	82.3387	45.6599	119.018	2.60625	1.38198	1.58148e-05	0.00100321	Up	0.863162	0.568423	0.769537	0.317269	0.252022	0.260425	11501	protein_coding	a disintegrin and metallopeptidase domain 8			GO:0000902,GO:0001525,GO:0002102,GO:0002523,GO:0002675,GO:0002693,GO:0004222,GO:0005178,GO:0005509,GO:0005515,GO:0005737,GO:0005886,GO:0006508,GO:0006954,GO:0007160,GO:0008233,GO:0008237,GO:0008270,GO:0009986,GO:0016020,GO:0016787,GO:0022407,GO:0032010,GO:0032127,GO:0033089,GO:0042581,GO:0043406,GO:0043524,GO:0043534,GO:0045089,GO:0045670,GO:0045780,GO:0045785,GO:0046872,GO:0048247,GO:0048729,GO:…	cell morphogenesis|angiogenesis|podosome|leukocyte migration involved in inflammatory response|positive regulation of acute inflammatory response|positive regulation of cellular extravasation|metalloendopeptidase activity|integrin binding|calcium ion binding|protein binding|cytoplasm|plasma membrane|proteolysis|inflammatory response|cell-matrix adhesion|peptidase activity|metallopeptidase activit…			R-MMU-1474228,R-MMU-1474244,R-MMU-168249,R-MMU-168256,R-MMU-6798695	Degradation of the extracellular matrix|Extracellular matrix organization|Innate Immune System|Immune System|Neutrophil degranulation
Adgrf2	31.9835	18.241	45.7259	2.50902	1.32712	0.0172263	0.17947	Up	0.141697	0.178165	0.165059	0.102446	0.0616147	0.0241843	435529	protein_coding	adhesion G protein-coupled receptor F2			GO:0003674,GO:0004888,GO:0004930,GO:0005575,GO:0007166,GO:0007186,GO:0007189,GO:0008150,GO:0016020	molecular_function|transmembrane signaling receptor activity|G protein-coupled receptor activity|cellular_component|cell surface receptor signaling pathway|G protein-coupled receptor signaling pathway|adenylate cyclase-activating G protein-coupled receptor signaling pathway|biological_process|membrane	WP1397,WP1398	GPCRs, odorant|GPCRs, orphan
Adgrf4	20.5641	9.59683	31.5313	3.28518	1.71597	0.00498714	0.0825709	Up	0.286073	0.205543	0.148557	0.0787923	0.072399	0.039858	78249	protein_coding	adhesion G protein-coupled receptor F4			GO:0003094,GO:0004888,GO:0004930,GO:0007165,GO:0007166,GO:0007186,GO:0007189,GO:0016020,GO:0048821,GO:0061626	glomerular filtration|transmembrane signaling receptor activity|G protein-coupled receptor activity|signal transduction|cell surface receptor signaling pathway|G protein-coupled receptor signaling pathway|adenylate cyclase-activating G protein-coupled receptor signaling pathway|membrane|erythrocyte development|pharyngeal arch artery morphogenesis	WP1397,WP41	GPCRs, odorant|GPCRs, other
Adh1	131.361	43.5077	219.214	5.03545	2.33212	8.07454e-12	1.84177e-09	Up	3.73293	5.02525	3.443	0.411771	1.11265	0.85131	11522	protein_coding	alcohol dehydrogenase 1 (class I)	mmu00010,mmu00620,mmu00071,mmu00350,mmu00830,mmu00980,mmu00982,mmu04936	Glycolysis / Gluconeogenesis|Pyruvate metabolism|Fatty acid degradation|Tyrosine metabolism|Retinol metabolism|Metabolism of xenobiotics by cytochrome P450|Drug metabolism - cytochrome P450|Alcoholic liver disease	GO:0001523,GO:0004022,GO:0004024,GO:0004745,GO:0005622,GO:0005654,GO:0005737,GO:0005739,GO:0005829,GO:0005886,GO:0006068,GO:0006069,GO:0008270,GO:0016491,GO:0032526,GO:0033574,GO:0035276,GO:0042572,GO:0042573,GO:0042802,GO:0046186,GO:0046872,GO:0048149,GO:0048545,GO:0051287,GO:0097159	retinoid metabolic process|alcohol dehydrogenase (NAD+) activity|alcohol dehydrogenase activity, zinc-dependent|NAD-retinol dehydrogenase activity|intracellular anatomical structure|nucleoplasm|cytoplasm|mitochondrion|cytosol|plasma membrane|ethanol catabolic process|ethanol oxidation|zinc ion binding|oxidoreductase activity|response to retinoic acid|response to testosterone|ethanol binding|retin…	WP1259,WP662,WP5242	Retinol metabolism|Amino acid metabolism|Comprehensive IL-17A signaling	R-MMU-1430728,R-MMU-162582,R-MMU-211859,R-MMU-211945,R-MMU-2161522,R-MMU-2161541,R-MMU-5362517,R-MMU-5365859,R-MMU-71384,R-MMU-9006931,R-MMU-9748784	Metabolism|Signal Transduction|Biological oxidations|Phase I - Functionalization of compounds|Abacavir ADME|Abacavir metabolism|Signaling by Retinoic Acid|RA biosynthesis pathway|Ethanol oxidation|Signaling by Nuclear Receptors|Drug ADME
Adh4	7.99212	1.97467	14.0096	7.08238	2.82423	0.0125355	0.148338	Up	0.0818209	0.106994	0.15412	0.00788749	0.0395318	0	26876	protein_coding	alcohol dehydrogenase 4 (class II)%2C pi polypeptide	mmu00010,mmu00620,mmu00071,mmu00350,mmu00830,mmu00980,mmu00982,mmu04936	Glycolysis / Gluconeogenesis|Pyruvate metabolism|Fatty acid degradation|Tyrosine metabolism|Retinol metabolism|Metabolism of xenobiotics by cytochrome P450|Drug metabolism - cytochrome P450|Alcoholic liver disease	GO:0001523,GO:0003960,GO:0004022,GO:0004024,GO:0004032,GO:0004745,GO:0005503,GO:0005654,GO:0005737,GO:0005829,GO:0006066,GO:0006067,GO:0006069,GO:0006081,GO:0006629,GO:0008270,GO:0010430,GO:0016491,GO:0016620,GO:0019115,GO:0019841,GO:0035276,GO:0042572,GO:0046164,GO:0046294,GO:0046872,GO:0051287,GO:0051903,GO:1901661	retinoid metabolic process|NADPH:quinone reductase activity|alcohol dehydrogenase (NAD+) activity|alcohol dehydrogenase activity, zinc-dependent|alditol:NADP+ 1-oxidoreductase activity|NAD-retinol dehydrogenase activity|all-trans retinal binding|nucleoplasm|cytoplasm|cytosol|alcohol metabolic process|ethanol metabolic process|ethanol oxidation|cellular aldehyde metabolic process|lipid metabolic p…	WP33,WP1259,WP662	Fatty acid omega-oxidation|Retinol metabolism|Amino acid metabolism	R-MMU-1430728,R-MMU-162582,R-MMU-211859,R-MMU-211945,R-MMU-5362517,R-MMU-5365859,R-MMU-71384,R-MMU-9006931	Metabolism|Signal Transduction|Biological oxidations|Phase I - Functionalization of compounds|Signaling by Retinoic Acid|RA biosynthesis pathway|Ethanol oxidation|Signaling by Nuclear Receptors
Afm	4.66097	0.99048	8.33146	8.40908	3.07195	0.0244866	0.223888	Up	0.0900759	0.142382	0.0892998	0.0124047	0.0248686	0	280662	protein_coding	afamin			GO:0005576,GO:0005615,GO:0005737,GO:0008431,GO:0015031,GO:0050821,GO:0051180,GO:0071693	extracellular region|extracellular space|cytoplasm|vitamin E binding|protein transport|protein stabilization|vitamin transport|protein transport within extracellular region
Agxt	8.46575	0.329313	16.6022	46.7579	5.54714	0.000185151	0.00731091	Up	0.134032	0.387615	0.315585	0	0	0.0163402	11611	protein_coding	alanine-glyoxylate aminotransferase	mmu00630,mmu00250,mmu00260,mmu04146	Glyoxylate and dicarboxylate metabolism|Alanine, aspartate and glutamate metabolism|Glycine, serine and threonine metabolism|Peroxisome	GO:0003824,GO:0004760,GO:0005739,GO:0005759,GO:0005777,GO:0005782,GO:0006563,GO:0007219,GO:0008453,GO:0008483,GO:0009436,GO:0016597,GO:0016740,GO:0019265,GO:0019448,GO:0030170,GO:0042802,GO:0042803,GO:0042853,GO:0042866,GO:0043231,GO:0043621,GO:0046487,GO:0046724,GO:0051384,GO:0051591	catalytic activity|serine-pyruvate transaminase activity|mitochondrion|mitochondrial matrix|peroxisome|peroxisomal matrix|L-serine metabolic process|Notch signaling pathway|alanine-glyoxylate transaminase activity|transaminase activity|glyoxylate catabolic process|amino acid binding|transferase activity|glycine biosynthetic process, by transamination of glyoxylate|L-cysteine catabolic process|pyr…	WP240	Alanine and aspartate metabolism	R-MMU-1430728,R-MMU-389661,R-MMU-71291,R-MMU-9033241,R-MMU-9609507	Metabolism|Glyoxylate metabolism and glycine degradation|Metabolism of amino acids and derivatives|Peroxisomal protein import|Protein localization
Ahsg	458.616	50.963	866.268	17.0081	4.08815	1.04363e-80	4.47529e-77	Up	13.6454	18.0821	12.8804	1.02715	0.84693	0.687205	11625	protein_coding	alpha-2-HS-glycoprotein			GO:0001503,GO:0004866,GO:0004869,GO:0005576,GO:0005615,GO:0005794,GO:0006953,GO:0008584,GO:0010951,GO:0030294,GO:0030308,GO:0030502,GO:0031012,GO:0032991,GO:0045780,GO:0046627,GO:0050727,GO:0050766,GO:0062023,GO:0065003	ossification|endopeptidase inhibitor activity|cysteine-type endopeptidase inhibitor activity|extracellular region|extracellular space|Golgi apparatus|acute-phase response|male gonad development|negative regulation of endopeptidase activity|receptor signaling protein tyrosine kinase inhibitor activity|negative regulation of cell growth|negative regulation of bone mineralization|extracellular matri…			R-MMU-109582,R-MMU-114608,R-MMU-168249,R-MMU-168256,R-MMU-381426,R-MMU-392499,R-MMU-597592,R-MMU-6798695,R-MMU-76002,R-MMU-76005,R-MMU-8957275	Hemostasis|Platelet degranulation |Innate Immune System|Immune System|Regulation of Insulin-like Growth Factor (IGF) transport and uptake by Insulin-like Growth Factor Binding Proteins (IGFBPs)|Metabolism of proteins|Post-translational protein modification|Neutrophil degranulation|Platelet activation, signaling and aggregation|Response to elevated platelet cytosolic Ca2+|Post-translational protei…
Akr1c6	23.7182	0.992981	46.4435	46.8254	5.54922	1.51794e-08	2.12721e-06	Up	0.766917	0.790253	1.03847	0.0180318	0	0.0364864	83702	protein_coding	aldo-keto reductase family 1%2C member C6			GO:0001758,GO:0004032,GO:0004033,GO:0004303,GO:0004745,GO:0005634,GO:0005737,GO:0005829,GO:0006629,GO:0006693,GO:0006694,GO:0008202,GO:0009410,GO:0016491,GO:0016655,GO:0018636,GO:0031406,GO:0032052,GO:0035410,GO:0042448,GO:0043627,GO:0044597,GO:0044598,GO:0045550,GO:0045703,GO:0047006,GO:0047020,GO:0047023,GO:0047042,GO:0047045,GO:0047086,GO:0047115,GO:0047743,GO:0047787,GO:0048025	retinal dehydrogenase activity|alditol:NADP+ 1-oxidoreductase activity|aldo-keto reductase (NADP) activity|estradiol 17-beta-dehydrogenase activity|NAD-retinol dehydrogenase activity|nucleus|cytoplasm|cytosol|lipid metabolic process|prostaglandin metabolic process|steroid biosynthetic process|steroid metabolic process|response to xenobiotic stimulus|oxidoreductase activity|oxidoreductase activity…			R-MMU-1430728,R-MMU-162582,R-MMU-192105,R-MMU-193368,R-MMU-193775,R-MMU-193807,R-MMU-194068,R-MMU-196854,R-MMU-2142753,R-MMU-2162123,R-MMU-2187338,R-MMU-5362517,R-MMU-5365859,R-MMU-556833,R-MMU-6806667,R-MMU-8957322,R-MMU-8978868,R-MMU-9006931,R-MMU-9709957,R-MMU-9748784,R-MMU-975634,R-MMU-9757110	Metabolism|Signal Transduction|Synthesis of bile acids and bile salts|Synthesis of bile acids and bile salts via 7alpha-hydroxycholesterol|Synthesis of bile acids and bile salts via 24-hydroxycholesterol|Synthesis of bile acids and bile salts via 27-hydroxycholesterol|Bile acid and bile salt metabolism|Metabolism of vitamins and cofactors|Arachidonic acid metabolism|Synthesis of Prostaglandins (P…
Alb	3044.8	408.387	5681.21	13.9119	3.79825	2.98096e-81	1.59787e-77	Up	63.741	84.2191	66.8965	5.59817	6.18491	3.29978	11657	protein_coding	albumin	mmu04918	Thyroid hormone synthesis	GO:0003677,GO:0005504,GO:0005515,GO:0005576,GO:0005604,GO:0005615,GO:0005737,GO:0005783,GO:0005794,GO:0006810,GO:0008270,GO:0008289,GO:0009267,GO:0015643,GO:0019825,GO:0019899,GO:0030170,GO:0032991,GO:0042802,GO:0043066,GO:0043209,GO:0046010,GO:0046872,GO:0051087,GO:0051659,GO:0070062,GO:0072341,GO:0140272,GO:1903981	DNA binding|fatty acid binding|protein binding|extracellular region|basement membrane|extracellular space|cytoplasm|endoplasmic reticulum|Golgi apparatus|transport|zinc ion binding|lipid binding|cellular response to starvation|toxic substance binding|oxygen binding|enzyme binding|pyridoxal phosphate binding|protein-containing complex|identical protein binding|negative regulation of apoptotic proc…			R-MMU-109582,R-MMU-114608,R-MMU-1430728,R-MMU-159418,R-MMU-174824,R-MMU-189445,R-MMU-189451,R-MMU-189483,R-MMU-194068,R-MMU-2168880,R-MMU-2173782,R-MMU-2262752,R-MMU-381426,R-MMU-382551,R-MMU-392499,R-MMU-556833,R-MMU-5653656,R-MMU-597592,R-MMU-76002,R-MMU-76005,R-MMU-8953897,R-MMU-8957275,R-MMU-8957322,R-MMU-8963899,R-MMU-8964058,R-MMU-9707564,R-MMU-9711123,R-MMU-9748784,R-MMU-9749641,R-MMU-9757…	Hemostasis|Platelet degranulation |Metabolism|Recycling of bile acids and salts|Plasma lipoprotein assembly, remodeling, and clearance|Metabolism of porphyrins|Heme biosynthesis|Heme degradation|Bile acid and bile salt metabolism|Scavenging of heme from plasma|Binding and Uptake of Ligands by Scavenger Receptors|Cellular responses to stress|Regulation of Insulin-like Growth Factor (IGF) transport…
Aldh8a1	7.71147	2.97269	12.4503	4.18313	2.06458	0.0400624	0.294271	Up	0.208802	0.0816794	0.138002	0.0335473	0.0560459	0.0113135	237320	protein_coding	aldehyde dehydrogenase 8 family%2C member A1	mmu00380	Tryptophan metabolism	GO:0001758,GO:0005737,GO:0016491,GO:0016620,GO:0042573,GO:0042574,GO:0042904,GO:0047102	retinal dehydrogenase activity|cytoplasm|oxidoreductase activity|oxidoreductase activity, acting on the aldehyde or oxo group of donors, NAD or NADP as acceptor|retinoic acid metabolic process|retinal metabolic process|9-cis-retinoic acid biosynthetic process|aminomuconate-semialdehyde dehydrogenase activity			R-MMU-162582,R-MMU-5362517,R-MMU-5365859,R-MMU-9006931	Signal Transduction|Signaling by Retinoic Acid|RA biosynthesis pathway|Signaling by Nuclear Receptors
Aldob	195.946	58.2534	333.639	5.73057	2.51868	9.95511e-24	6.88541e-21	Up	3.91962	5.31749	3.65577	0.894906	0.685243	0.616174	230163	protein_coding	aldolase B%2C fructose-bisphosphate	mmu00010,mmu00030,mmu00051,mmu04066	Glycolysis / Gluconeogenesis|Pentose phosphate pathway|Fructose and mannose metabolism|HIF-1 signaling pathway	GO:0004332,GO:0005634,GO:0005737,GO:0005764,GO:0005815,GO:0005829,GO:0005856,GO:0005886,GO:0006000,GO:0006001,GO:0006096,GO:0006116,GO:0008092,GO:0010043,GO:0016829,GO:0030388,GO:0030867,GO:0030868,GO:0031210,GO:0032781,GO:0034451,GO:0042802,GO:0043231,GO:0043434,GO:0048471,GO:0051117,GO:0061609,GO:0061615,GO:0061624,GO:0061625,GO:0070061,GO:0070072	fructose-bisphosphate aldolase activity|nucleus|cytoplasm|lysosome|microtubule organizing center|cytosol|cytoskeleton|plasma membrane|fructose metabolic process|fructose catabolic process|glycolytic process|NADH oxidation|cytoskeletal protein binding|response to zinc ion|lyase activity|fructose 1,6-bisphosphate metabolic process|rough endoplasmic reticulum membrane|smooth endoplasmic reticulum me…	WP157,WP1265	Glycolysis and gluconeogenesis|Polyol pathway	R-MMU-1430728,R-MMU-5652084,R-MMU-70171,R-MMU-70263,R-MMU-70326,R-MMU-70350,R-MMU-71387	Metabolism|Fructose metabolism|Glycolysis|Gluconeogenesis|Glucose metabolism|Fructose catabolism|Metabolism of carbohydrates
Alkal2	16.6763	7.95402	25.3986	3.19151	1.67424	0.0471712	0.320773	Up	0.879372	0.156098	0.25641	0.199461	0.133292	0.0672665	100294583	protein_coding	ALK and LTK ligand 2			GO:0005125,GO:0005575,GO:0005576,GO:0005615,GO:0005886,GO:0010976,GO:0016020,GO:0030298,GO:0030971,GO:0070374,GO:0070378	cytokine activity|cellular_component|extracellular region|extracellular space|plasma membrane|positive regulation of neuron projection development|membrane|receptor signaling protein tyrosine kinase activator activity|receptor tyrosine kinase binding|positive regulation of ERK1 and ERK2 cascade|positive regulation of ERK5 cascade
Ambp	111.391	8.26191	214.521	25.9609	4.69827	1.29171e-36	2.13043e-33	Up	4.29201	4.66848	4.21432	0.158372	0.178595	0.160229	11699	protein_coding	alpha 1 microglobulin/bikunin precursor			GO:0004867,GO:0005576,GO:0005615,GO:0005634,GO:0005737,GO:0005739,GO:0005743,GO:0005783,GO:0005886,GO:0009986,GO:0010466,GO:0016020,GO:0016209,GO:0016491,GO:0016653,GO:0019862,GO:0020027,GO:0020037,GO:0030163,GO:0030246,GO:0030414,GO:0031314,GO:0034614,GO:0035374,GO:0042803,GO:0043231,GO:0051604,GO:0062023,GO:0098633,GO:0098869,GO:1903606	serine-type endopeptidase inhibitor activity|extracellular region|extracellular space|nucleus|cytoplasm|mitochondrion|mitochondrial inner membrane|endoplasmic reticulum|plasma membrane|cell surface|negative regulation of peptidase activity|membrane|antioxidant activity|oxidoreductase activity|oxidoreductase activity, acting on NAD(P)H, heme protein as acceptor|IgA binding|hemoglobin metabolic pro…			R-MMU-2168880,R-MMU-2173782,R-MMU-5653656	Scavenging of heme from plasma|Binding and Uptake of Ligands by Scavenger Receptors|Vesicle-mediated transport
Amdhd1	6.1857	0.662418	11.709	17.699	4.1456	0.00282326	0.0547319	Up	0.110378	0.0908414	0.149218	0.00967305	0.00969618	0	71761	protein_coding	amidohydrolase domain containing 1	mmu00340	Histidine metabolism	GO:0005737,GO:0006547,GO:0006548,GO:0016787,GO:0016810,GO:0016812,GO:0019556,GO:0046872,GO:0050480	cytoplasm|histidine metabolic process|histidine catabolic process|hydrolase activity|hydrolase activity, acting on carbon-nitrogen (but not peptide) bonds|hydrolase activity, acting on carbon-nitrogen (but not peptide) bonds, in cyclic amides|histidine catabolic process to glutamate and formamide|metal ion binding|imidazolonepropionase activity			R-MMU-1430728,R-MMU-70921,R-MMU-71291	Metabolism|Histidine catabolism|Metabolism of amino acids and derivatives
Amy1	584.419	367.895	800.944	2.17719	1.12247	2.76918e-13	8.24639e-11	Up	10.3105	11.5636	12.3311	5.17613	5.80948	4.40116	11722	protein_coding	amylase 1%2C salivary	mmu00500,mmu04970,mmu04972,mmu04973	Starch and sucrose metabolism|Salivary secretion|Pancreatic secretion|Carbohydrate digestion and absorption	GO:0003824,GO:0004556,GO:0005509,GO:0005576,GO:0005615,GO:0005975,GO:0008152,GO:0009617,GO:0016160,GO:0016787,GO:0016798,GO:0031404,GO:0043169,GO:0046872	catalytic activity|alpha-amylase activity|calcium ion binding|extracellular region|extracellular space|carbohydrate metabolic process|metabolic process|response to bacterium|amylase activity|hydrolase activity|hydrolase activity, acting on glycosyl bonds|chloride ion binding|cation binding|metal ion binding			R-MMU-189085,R-MMU-8935690,R-MMU-8963743	Digestion of dietary carbohydrate|Digestion|Digestion and absorption
Angptl3	16.196	5.66517	26.7268	4.72718	2.24098	0.0186124	0.187797	Up	0.355761	0.357858	0.577139	0.218242	0.0468779	0	30924	protein_coding	angiopoietin-like 3	mmu04979	Cholesterol metabolism	GO:0001525,GO:0004857,GO:0004859,GO:0005178,GO:0005576,GO:0005615,GO:0005769,GO:0005794,GO:0006071,GO:0006629,GO:0006631,GO:0006641,GO:0006644,GO:0007155,GO:0007160,GO:0007165,GO:0008083,GO:0008201,GO:0008203,GO:0009395,GO:0009986,GO:0010519,GO:0019915,GO:0030335,GO:0042632,GO:0042995,GO:0045766,GO:0045834,GO:0048844,GO:0050996,GO:0051005,GO:0055088,GO:0055090,GO:0055091,GO:0062023,GO:0070328	angiogenesis|enzyme inhibitor activity|phospholipase inhibitor activity|integrin binding|extracellular region|extracellular space|early endosome|Golgi apparatus|glycerol metabolic process|lipid metabolic process|fatty acid metabolic process|triglyceride metabolic process|phospholipid metabolic process|cell adhesion|cell-matrix adhesion|signal transduction|growth factor activity|heparin binding|ch…			R-MMU-174824,R-MMU-382551,R-MMU-8963889,R-MMU-8963899	Plasma lipoprotein assembly, remodeling, and clearance|Transport of small molecules|Assembly of active LPL and LIPC lipase complexes|Plasma lipoprotein remodeling
Ankrd7	41.9484	27.7584	56.1384	2.02069	1.01485	0.0230941	0.215569	Up	0.221133	0.111218	0.128796	0.0719452	0.0854723	0.0673969	75196	protein_coding	ankyrin repeat domain 7			GO:0001835,GO:0003674,GO:0005634,GO:0005654,GO:0005813	blastocyst hatching|molecular_function|nucleus|nucleoplasm|centrosome
Ap1g2	116.385	67.7557	165.014	2.43554	1.28424	8.1891e-08	9.86418e-06	Up	1.52939	1.74288	1.50662	0.625189	0.682805	0.613638	11766	protein_coding	adaptor protein complex AP-1%2C gamma 2 subunit	mmu04142,mmu05170	Lysosome|Human immunodeficiency virus 1 infection	GO:0005515,GO:0005768,GO:0005794,GO:0005798,GO:0005802,GO:0006886,GO:0006896,GO:0015031,GO:0016020,GO:0016192,GO:0030117,GO:0030121,GO:0030133,GO:0031410,GO:0035615	protein binding|endosome|Golgi apparatus|Golgi-associated vesicle|trans-Golgi network|intracellular protein transport|Golgi to vacuole transport|protein transport|membrane|vesicle-mediated transport|membrane coat|AP-1 adaptor complex|transport vesicle|cytoplasmic vesicle|clathrin adaptor activity			R-MMU-199991,R-MMU-199992,R-MMU-432720,R-MMU-5653656	Membrane Trafficking|trans-Golgi Network Vesicle Budding|Lysosome Vesicle Biogenesis|Vesicle-mediated transport
Apcs	31.1263	1.31979	60.9327	46.1148	5.52716	1.25129e-10	2.53103e-08	Up	1.16345	2.07464	1.59907	0.0254901	0.051102	0.0257889	20219	protein_coding	serum amyloid P-component			GO:0001849,GO:0005509,GO:0005576,GO:0005615,GO:0030246,GO:0032991,GO:0042802,GO:0044869,GO:0044871,GO:0045087,GO:0045656,GO:0046597,GO:0046790,GO:0046872,GO:0048525,GO:0065003,GO:1903016,GO:1903019	complement component C1q complex binding|calcium ion binding|extracellular region|extracellular space|carbohydrate binding|protein-containing complex|identical protein binding|negative regulation by host of viral exo-alpha-sialidase activity|negative regulation by host of viral glycoprotein metabolic process|innate immune response|negative regulation of monocyte differentiation|negative regulatio…
Apela	3.97176	7.2828	0.660707	0.0913672	-3.45218	0.0316538	0.25953	Down	0	0.0246445	0.024289	0.236179	0.236744	0.0477896	100038489	protein_coding	apelin receptor early endogenous ligand	mmu04371,mmu04080	Apelin signaling pathway|Neuroactive ligand-receptor interaction	GO:0001525,GO:0001570,GO:0005179,GO:0005576,GO:0005615,GO:0007275,GO:0007369,GO:0030154,GO:0031704,GO:0035050,GO:0045766,GO:0060183,GO:0060395,GO:0060674,GO:0060976,GO:1901165,GO:1903589,GO:1904022	angiogenesis|vasculogenesis|hormone activity|extracellular region|extracellular space|multicellular organism development|gastrulation|cell differentiation|apelin receptor binding|embryonic heart tube development|positive regulation of angiogenesis|apelin receptor signaling pathway|SMAD protein signal transduction|placenta blood vessel development|coronary vasculature development|positive regulati…
Apoa1	465.182	57.523	872.841	15.1758	3.9237	9.98043e-91	7.13301e-87	Up	21.2787	27.1261	20.4427	1.52321	1.62864	1.28423	11806	protein_coding	apolipoprotein A-I	mmu03320,mmu04975,mmu04979,mmu04977,mmu05143,mmu05417	PPAR signaling pathway|Fat digestion and absorption|Cholesterol metabolism|Vitamin digestion and absorption|African trypanosomiasis|Lipid and atherosclerosis	GO:0001540,GO:0001932,GO:0001935,GO:0002719,GO:0005102,GO:0005319,GO:0005515,GO:0005543,GO:0005576,GO:0005615,GO:0005634,GO:0005829,GO:0006629,GO:0006644,GO:0006656,GO:0006695,GO:0006869,GO:0007186,GO:0007229,GO:0008035,GO:0008104,GO:0008202,GO:0008203,GO:0008211,GO:0008289,GO:0009986,GO:0010804,GO:0010875,GO:0010903,GO:0015485,GO:0015914,GO:0015918,GO:0018158,GO:0018206,GO:0019899,GO:0019915,GO:…	amyloid-beta binding|regulation of protein phosphorylation|endothelial cell proliferation|negative regulation of cytokine production involved in immune response|signaling receptor binding|lipid transporter activity|protein binding|phospholipid binding|extracellular region|extracellular space|nucleus|cytosol|lipid metabolic process|phospholipid metabolic process|phosphatidylcholine biosynthetic pr…	WP1,WP2316	Statin pathway|PPAR signaling pathway	R-MMU-109582,R-MMU-114608,R-MMU-1369062,R-MMU-1430728,R-MMU-174824,R-MMU-196854,R-MMU-2168880,R-MMU-2173782,R-MMU-2187338,R-MMU-2262752,R-MMU-3000471,R-MMU-3000480,R-MMU-381426,R-MMU-382551,R-MMU-382556,R-MMU-392499,R-MMU-5653656,R-MMU-597592,R-MMU-6806667,R-MMU-76002,R-MMU-76005,R-MMU-8953897,R-MMU-8957275,R-MMU-8963888,R-MMU-8963896,R-MMU-8963898,R-MMU-8963899,R-MMU-8963901,R-MMU-8964011,R-MMU-…	Hemostasis|Platelet degranulation |ABC transporters in lipid homeostasis|Metabolism|Plasma lipoprotein assembly, remodeling, and clearance|Metabolism of vitamins and cofactors|Scavenging of heme from plasma|Binding and Uptake of Ligands by Scavenger Receptors|Visual phototransduction|Cellular responses to stress|Scavenging by Class B Receptors|Scavenging by Class A Receptors|Regulation of Insulin…
Apoa2	217.398	67.0318	367.764	5.48576	2.45569	2.1969e-18	9.61299e-16	Up	8.42284	12.3312	9.89355	1.60783	2.60555	1.24713	11807	protein_coding	apolipoprotein A-II	mmu03320,mmu04979	PPAR signaling pathway|Cholesterol metabolism	GO:0002719,GO:0005102,GO:0005319,GO:0005543,GO:0005576,GO:0005615,GO:0005829,GO:0006656,GO:0006869,GO:0008035,GO:0008203,GO:0008289,GO:0009395,GO:0009749,GO:0010903,GO:0015485,GO:0018158,GO:0018206,GO:0019899,GO:0030300,GO:0030301,GO:0031072,GO:0031100,GO:0031210,GO:0031647,GO:0032375,GO:0032757,GO:0033344,GO:0033700,GO:0034190,GO:0034361,GO:0034364,GO:0034366,GO:0034370,GO:0034374,GO:0034375,GO:…	negative regulation of cytokine production involved in immune response|signaling receptor binding|lipid transporter activity|phospholipid binding|extracellular region|extracellular space|cytosol|phosphatidylcholine biosynthetic process|lipid transport|high-density lipoprotein particle binding|cholesterol metabolic process|lipid binding|phospholipid catabolic process|response to glucose|negative r…	WP2316	PPAR signaling pathway	R-MMU-1430728,R-MMU-174824,R-MMU-196854,R-MMU-2187338,R-MMU-381426,R-MMU-382551,R-MMU-392499,R-MMU-597592,R-MMU-6806667,R-MMU-8957275,R-MMU-8963888,R-MMU-8963898,R-MMU-8963899,R-MMU-8963901,R-MMU-9709957,R-MMU-975634	Metabolism|Plasma lipoprotein assembly, remodeling, and clearance|Metabolism of vitamins and cofactors|Visual phototransduction|Regulation of Insulin-like Growth Factor (IGF) transport and uptake by Insulin-like Growth Factor Binding Proteins (IGFBPs)|Transport of small molecules|Metabolism of proteins|Post-translational protein modification|Metabolism of fat-soluble vitamins|Post-translational p…
Apoa4	230.779	4.63188	456.926	98.734	6.62548	1.04544e-51	2.80192e-48	Up	6.55943	8.40471	6.41001	0.0903321	0.10564	0.0152319	11808	protein_coding	apolipoprotein A-IV	mmu04975,mmu04979,mmu04977,mmu05417	Fat digestion and absorption|Cholesterol metabolism|Vitamin digestion and absorption|Lipid and atherosclerosis	GO:0002227,GO:0005507,GO:0005576,GO:0005615,GO:0005829,GO:0006869,GO:0006982,GO:0007159,GO:0008203,GO:0008289,GO:0009986,GO:0010898,GO:0016042,GO:0016209,GO:0019430,GO:0030300,GO:0031210,GO:0032374,GO:0033344,GO:0033700,GO:0034361,GO:0034364,GO:0034372,GO:0034375,GO:0034445,GO:0035634,GO:0042157,GO:0042627,GO:0042632,GO:0042744,GO:0042802,GO:0042803,GO:0043691,GO:0045202,GO:0045723,GO:0046470,GO:…	innate immune response in mucosa|copper ion binding|extracellular region|extracellular space|cytosol|lipid transport|response to lipid hydroperoxide|leukocyte cell-cell adhesion|cholesterol metabolic process|lipid binding|cell surface|positive regulation of triglyceride catabolic process|lipid catabolic process|antioxidant activity|removal of superoxide radicals|regulation of intestinal cholester…	WP1	Statin pathway	R-MMU-1430728,R-MMU-174824,R-MMU-196854,R-MMU-2187338,R-MMU-382551,R-MMU-6806667,R-MMU-8963888,R-MMU-8963898,R-MMU-8963899,R-MMU-8963901,R-MMU-9709957,R-MMU-975634	Metabolism|Plasma lipoprotein assembly, remodeling, and clearance|Metabolism of vitamins and cofactors|Visual phototransduction|Transport of small molecules|Metabolism of fat-soluble vitamins|Chylomicron assembly|Plasma lipoprotein assembly|Plasma lipoprotein remodeling|Chylomicron remodeling|Sensory Perception|Retinoid metabolism and transport
Apoa5	44.079	3.28817	84.8698	25.7179	4.6847	2.28954e-13	6.91409e-11	Up	0.874504	0.972799	0.764973	0.00991784	0.0795325	0.0100341	66113	protein_coding	apolipoprotein A-V	mmu03320	PPAR signaling pathway	GO:0005543,GO:0005576,GO:0005615,GO:0005768,GO:0005794,GO:0005829,GO:0006641,GO:0006869,GO:0008047,GO:0008201,GO:0008289,GO:0010898,GO:0010902,GO:0019433,GO:0019899,GO:0031210,GO:0033344,GO:0033700,GO:0034361,GO:0034364,GO:0034370,GO:0034372,GO:0035473,GO:0042157,GO:0042627,GO:0042632,GO:0045723,GO:0050750,GO:0050996,GO:0051006,GO:0055090,GO:0060228,GO:0060229,GO:0060230,GO:0070325,GO:0070328	phospholipid binding|extracellular region|extracellular space|endosome|Golgi apparatus|cytosol|triglyceride metabolic process|lipid transport|enzyme activator activity|heparin binding|lipid binding|positive regulation of triglyceride catabolic process|positive regulation of very-low-density lipoprotein particle remodeling|triglyceride catabolic process|enzyme binding|phosphatidylcholine binding|c…	WP2316	PPAR signaling pathway	R-MMU-174824,R-MMU-381426,R-MMU-382551,R-MMU-392499,R-MMU-597592,R-MMU-8957275,R-MMU-8963899,R-MMU-8963901	Plasma lipoprotein assembly, remodeling, and clearance|Regulation of Insulin-like Growth Factor (IGF) transport and uptake by Insulin-like Growth Factor Binding Proteins (IGFBPs)|Transport of small molecules|Metabolism of proteins|Post-translational protein modification|Post-translational protein phosphorylation|Plasma lipoprotein remodeling|Chylomicron remodeling
Apob	140.493	6.98117	274.005	39.4108	5.30052	1.73687e-34	2.32751e-31	Up	0.411995	0.624448	0.495309	0.0251595	0.00720562	0.00545453	238055	protein_coding	apolipoprotein B	mmu04975,mmu04979,mmu04977,mmu05417	Fat digestion and absorption|Cholesterol metabolism|Vitamin digestion and absorption|Lipid and atherosclerosis	GO:0001701,GO:0005319,GO:0005543,GO:0005576,GO:0005615,GO:0005737,GO:0005783,GO:0005811,GO:0005829,GO:0006629,GO:0006642,GO:0006869,GO:0007283,GO:0007399,GO:0008201,GO:0008202,GO:0008203,GO:0009566,GO:0009743,GO:0009791,GO:0010628,GO:0010744,GO:0010884,GO:0010886,GO:0012506,GO:0016042,GO:0019433,GO:0030301,GO:0030317,GO:0031983,GO:0033344,GO:0034359,GO:0034361,GO:0034362,GO:0034363,GO:0034364,GO:…	in utero embryonic development|lipid transporter activity|phospholipid binding|extracellular region|extracellular space|cytoplasm|endoplasmic reticulum|lipid droplet|cytosol|lipid metabolic process|triglyceride mobilization|lipid transport|spermatogenesis|nervous system development|heparin binding|steroid metabolic process|cholesterol metabolic process|fertilization|response to carbohydrate|post-…			R-MMU-109582,R-MMU-1430728,R-MMU-168249,R-MMU-168256,R-MMU-168898,R-MMU-174824,R-MMU-196854,R-MMU-199991,R-MMU-202733,R-MMU-2173782,R-MMU-2187338,R-MMU-2262752,R-MMU-3000471,R-MMU-3000480,R-MMU-3000497,R-MMU-381426,R-MMU-382551,R-MMU-392499,R-MMU-418346,R-MMU-432142,R-MMU-5653656,R-MMU-5686938,R-MMU-597592,R-MMU-6806667,R-MMU-8856825,R-MMU-8856828,R-MMU-8866423,R-MMU-8953897,R-MMU-8957275,R-MMU-8…	Hemostasis|Metabolism|Innate Immune System|Immune System|Toll-like Receptor Cascades|Plasma lipoprotein assembly, remodeling, and clearance|Metabolism of vitamins and cofactors|Membrane Trafficking|Cell surface interactions at the vascular wall|Binding and Uptake of Ligands by Scavenger Receptors|Visual phototransduction|Cellular responses to stress|Scavenging by Class B Receptors|Scavenging by C…
Apoc1	194.443	111.104	277.782	2.50087	1.32243	5.12579e-08	6.50308e-06	Up	10.2855	14.5507	14.2477	5.07077	3.99371	6.22956	11812	protein_coding	apolipoprotein C-I	mmu04979	Cholesterol metabolism	GO:0004859,GO:0005504,GO:0005576,GO:0005783,GO:0006641,GO:0006869,GO:0008203,GO:0010900,GO:0010916,GO:0032368,GO:0032375,GO:0033344,GO:0033700,GO:0034361,GO:0034364,GO:0034369,GO:0034382,GO:0034447,GO:0042157,GO:0045717,GO:0045833,GO:0048261,GO:0050995,GO:0051005,GO:0055102	phospholipase inhibitor activity|fatty acid binding|extracellular region|endoplasmic reticulum|triglyceride metabolic process|lipid transport|cholesterol metabolic process|negative regulation of phosphatidylcholine catabolic process|negative regulation of very-low-density lipoprotein particle clearance|regulation of lipid transport|negative regulation of cholesterol transport|cholesterol efflux|p…	WP1	Statin pathway	R-MMU-174824,R-MMU-382551,R-MMU-8866423,R-MMU-8963898,R-MMU-8964043,R-MMU-8964046	Plasma lipoprotein assembly, remodeling, and clearance|Transport of small molecules|VLDL assembly|Plasma lipoprotein assembly|Plasma lipoprotein clearance|VLDL clearance
Apoc3	79.0563	15.9016	142.211	8.95148	3.16213	2.08807e-13	6.39576e-11	Up	4.42952	5.43797	4.97917	0.672446	0.168513	0.782379	11814	protein_coding	apolipoprotein C-III	mmu03320,mmu04979	PPAR signaling pathway|Cholesterol metabolism	GO:0005543,GO:0005576,GO:0005615,GO:0005829,GO:0006629,GO:0006641,GO:0006642,GO:0006869,GO:0007186,GO:0008203,GO:0008289,GO:0010867,GO:0010897,GO:0010903,GO:0010916,GO:0010987,GO:0010989,GO:0016042,GO:0019433,GO:0030234,GO:0032489,GO:0033344,GO:0033700,GO:0034361,GO:0034363,GO:0034366,GO:0034375,GO:0034382,GO:0042157,GO:0042627,GO:0042632,GO:0042953,GO:0043434,GO:0045717,GO:0045833,GO:0048261,GO:…	phospholipid binding|extracellular region|extracellular space|cytosol|lipid metabolic process|triglyceride metabolic process|triglyceride mobilization|lipid transport|G protein-coupled receptor signaling pathway|cholesterol metabolic process|lipid binding|positive regulation of triglyceride biosynthetic process|negative regulation of triglyceride catabolic process|negative regulation of very-low-…	WP1,WP2316	Statin pathway|PPAR signaling pathway	R-MMU-1430728,R-MMU-174824,R-MMU-196854,R-MMU-2187338,R-MMU-382551,R-MMU-6806667,R-MMU-8963888,R-MMU-8963898,R-MMU-8963899,R-MMU-8963901,R-MMU-8964058,R-MMU-9709957,R-MMU-975634	Metabolism|Plasma lipoprotein assembly, remodeling, and clearance|Metabolism of vitamins and cofactors|Visual phototransduction|Transport of small molecules|Metabolism of fat-soluble vitamins|Chylomicron assembly|Plasma lipoprotein assembly|Plasma lipoprotein remodeling|Chylomicron remodeling|HDL remodeling|Sensory Perception|Retinoid metabolism and transport
Apoc4	12.6421	0.662418	24.6217	37.246	5.21901	2.92473e-05	0.00166337	Up	0.954367	1.86946	0.896347	0.0484213	0.0485371	0	11425	protein_coding	apolipoprotein C-IV			GO:0005576,GO:0006869,GO:0010890,GO:0034361,GO:0034364,GO:0070328	extracellular region|lipid transport|positive regulation of sequestering of triglyceride|very-low-density lipoprotein particle|high-density lipoprotein particle|triglyceride homeostasis			R-MMU-174824,R-MMU-382551,R-MMU-8866423,R-MMU-8963898,R-MMU-8964043,R-MMU-8964046	Plasma lipoprotein assembly, remodeling, and clearance|Transport of small molecules|VLDL assembly|Plasma lipoprotein assembly|Plasma lipoprotein clearance|VLDL clearance
Apof	20.9633	1.65415	40.2725	24.3717	4.60714	7.08549e-08	8.70258e-06	Up	0.346623	0.652342	0.354721	0.0215576	0.0216091	0.0109052	103161	protein_coding	apolipoprotein F			GO:0003674,GO:0005576,GO:0005615,GO:0006629,GO:0006641,GO:0006869,GO:0008202,GO:0008203,GO:0033344,GO:0034362,GO:0034364	molecular_function|extracellular region|extracellular space|lipid metabolic process|triglyceride metabolic process|lipid transport|steroid metabolic process|cholesterol metabolic process|cholesterol efflux|low-density lipoprotein particle|high-density lipoprotein particle
Apoh	82.7331	29.405	136.061	4.62836	2.2105	1.44719e-09	2.54339e-07	Up	2.03685	4.14176	2.77925	0.591164	0.761885	0.534013	11818	protein_coding	apolipoprotein H	mmu04979	Cholesterol metabolism	GO:0001937,GO:0005543,GO:0005576,GO:0005615,GO:0005737,GO:0005886,GO:0006641,GO:0007596,GO:0007597,GO:0008201,GO:0008289,GO:0009986,GO:0010596,GO:0010898,GO:0016525,GO:0030193,GO:0030195,GO:0031100,GO:0031639,GO:0033033,GO:0034197,GO:0034361,GO:0034364,GO:0034392,GO:0042627,GO:0042802,GO:0051006,GO:0051917,GO:0051918,GO:0060230,GO:0060268	negative regulation of endothelial cell proliferation|phospholipid binding|extracellular region|extracellular space|cytoplasm|plasma membrane|triglyceride metabolic process|blood coagulation|blood coagulation, intrinsic pathway|heparin binding|lipid binding|cell surface|negative regulation of endothelial cell migration|positive regulation of triglyceride catabolic process|negative regulation of a…			R-MMU-109582,R-MMU-114608,R-MMU-76002,R-MMU-76005	Hemostasis|Platelet degranulation |Platelet activation, signaling and aggregation|Response to elevated platelet cytosolic Ca2+
Apom	8.67409	0.656124	16.692	25.3023	4.6612	0.000603416	0.0178947	Up	0.408676	0.445342	0.844074	0	0.0658173	0	55938	protein_coding	apolipoprotein M			GO:0005319,GO:0005515,GO:0005543,GO:0005576,GO:0005615,GO:0006869,GO:0016209,GO:0033344,GO:0034361,GO:0034362,GO:0034364,GO:0034365,GO:0034366,GO:0034375,GO:0034380,GO:0034384,GO:0034445,GO:0042157,GO:0043691	lipid transporter activity|protein binding|phospholipid binding|extracellular region|extracellular space|lipid transport|antioxidant activity|cholesterol efflux|very-low-density lipoprotein particle|low-density lipoprotein particle|high-density lipoprotein particle|discoidal high-density lipoprotein particle|spherical high-density lipoprotein particle|high-density lipoprotein particle remodeling|…			R-MMU-1430728,R-MMU-196854,R-MMU-2187338,R-MMU-6806667,R-MMU-9709957,R-MMU-975634	Metabolism|Metabolism of vitamins and cofactors|Visual phototransduction|Metabolism of fat-soluble vitamins|Sensory Perception|Retinoid metabolism and transport
Apon	13.5035	1.98346	25.0234	12.6194	3.65757	2.05472e-05	0.00125157	Up	0.369863	0.501449	0.334791	0.031004	0.0310781	0.0313675	28194	protein_coding	apolipoprotein N			GO:0003674,GO:0005615,GO:0005737,GO:0008203	molecular_function|extracellular space|cytoplasm|cholesterol metabolic process
Arg1	103.995	12.919	195.071	15.1217	3.91855	1.44482e-27	1.4081e-24	Up	2.81858	4.05788	3.42302	0.305674	0.20427	0.154629	11846	protein_coding	arginase%2C liver	mmu00220,mmu00330,mmu05146	Arginine biosynthesis|Arginine and proline metabolism|Amoebiasis	GO:0000050,GO:0001938,GO:0002250,GO:0002376,GO:0004053,GO:0005615,GO:0005737,GO:0005741,GO:0005829,GO:0006525,GO:0016787,GO:0016813,GO:0019547,GO:0030145,GO:0032964,GO:0042130,GO:0042802,GO:0042832,GO:0043005,GO:0043025,GO:0045087,GO:0046007,GO:0046872,GO:0060336,GO:0070965,GO:1905541,GO:2000552	urea cycle|positive regulation of endothelial cell proliferation|adaptive immune response|immune system process|arginase activity|extracellular space|cytoplasm|mitochondrial outer membrane|cytosol|arginine metabolic process|hydrolase activity|hydrolase activity, acting on carbon-nitrogen (but not peptide) bonds, in linear amidines|arginine catabolic process to ornithine|manganese ion binding|coll…	WP662,WP2432	Amino acid metabolism|Spinal cord injury	R-MMU-1430728,R-MMU-168249,R-MMU-168256,R-MMU-6798695,R-MMU-70635,R-MMU-71291	Metabolism|Innate Immune System|Immune System|Neutrophil degranulation|Urea cycle|Metabolism of amino acids and derivatives
Arhgap15	49.0355	22.0882	75.9828	3.43684	1.78108	0.0108967	0.136828	Up	0.540436	0.0884204	0.100055	0.0407994	0.103815	0.0666794	76117	protein_coding	Rho GTPase activating protein 15			GO:0005096,GO:0005737,GO:0007165,GO:0008360,GO:0016020,GO:0043087	GTPase activator activity|cytoplasm|signal transduction|regulation of cell shape|membrane|regulation of GTPase activity			R-MMU-162582,R-MMU-194315,R-MMU-9012999,R-MMU-9013149,R-MMU-9013423,R-MMU-9716542	Signal Transduction|Signaling by Rho GTPases|RHO GTPase cycle|RAC1 GTPase cycle|RAC3 GTPase cycle|Signaling by Rho GTPases, Miro GTPases and RHOBTB3
Arl9	6.37085	0.656124	12.0856	18.3185	4.19523	0.00416725	0.0729738	Up	0.142403	0.0613896	0.161344	0	0.0196577	0	384185	protein_coding	ADP-ribosylation factor-like 9			GO:0003674,GO:0005575,GO:0008150	molecular_function|cellular_component|biological_process
Asgr1	32.3602	20.7809	43.9394	2.11442	1.08026	0.0493289	0.329079	Up	0.165958	0.307788	0.210801	0.0549939	0.0851938	0.177032	11889	protein_coding	asialoglycoprotein receptor 1	mmu04918	Thyroid hormone synthesis	GO:0004873,GO:0005537,GO:0006897,GO:0009897,GO:0016020,GO:0030246,GO:0031668,GO:0042802,GO:0042806,GO:0044419,GO:0046872	asialoglycoprotein receptor activity|mannose binding|endocytosis|external side of plasma membrane|membrane|carbohydrate binding|cellular response to extracellular stimulus|identical protein binding|fucose binding|biological process involved in interspecies interaction between organisms|metal ion binding			R-MMU-392499,R-MMU-446203,R-MMU-597592	Metabolism of proteins|Asparagine N-linked glycosylation|Post-translational protein modification
Asgr2	6.81304	1.31979	12.3063	9.3204	3.22039	0.00475633	0.0800475	Up	0.125957	0.271498	0.267582	0.0173459	0.0347748	0.0175493	11890	protein_coding	asialoglycoprotein receptor 2	mmu04918	Thyroid hormone synthesis	GO:0005537,GO:0006897,GO:0009100,GO:0009897,GO:0016020,GO:0030246,GO:0031647,GO:0042806,GO:0044322,GO:0044419,GO:0048471,GO:0055088	mannose binding|endocytosis|glycoprotein metabolic process|external side of plasma membrane|membrane|carbohydrate binding|regulation of protein stability|fucose binding|endoplasmic reticulum quality control compartment|biological process involved in interspecies interaction between organisms|perinuclear region of cytoplasm|lipid homeostasis			R-MMU-392499,R-MMU-446203,R-MMU-597592	Metabolism of proteins|Asparagine N-linked glycosylation|Post-translational protein modification
Azgp1	71.8393	21.113	122.566	5.8024	2.53665	6.55379e-08	8.12253e-06	Up	2.25564	2.62719	2.37352	0.324257	0.745662	0.15438	12007	protein_coding	alpha-2-glycoprotein 1%2C zinc			GO:0001580,GO:0005576,GO:0005615,GO:0005739,GO:0006955,GO:0007155,GO:0009897,GO:0040014	detection of chemical stimulus involved in sensory perception of bitter taste|extracellular region|extracellular space|mitochondrion|immune response|cell adhesion|external side of plasma membrane|regulation of multicellular organism growth			R-MMU-382551,R-MMU-5223345	Transport of small molecules|Miscellaneous transport and binding events
B230312C02Rik	10.9947	4.30378	17.6857	4.11292	2.04016	0.0109648	0.137242	Up	0.311605	0.411393	0.308921	0.0938706	0.037638	0.113965	320485	non_coding	RIKEN cDNA B230312C02 gene			GO:0003674,GO:0005575,GO:0008150	molecular_function|cellular_component|biological_process
B3gnt5	38.2582	54.1014	22.415	0.414106	-1.27193	0.0073114	0.106637	Down	0.101618	0.0827471	0.139121	0.17726	0.364719	0.226532	108105	protein_coding	UDP-GlcNAc:betaGal beta-1%2C3-N-acetylglucosaminyltransferase 5	mmu00601	Glycosphingolipid biosynthesis - lacto and neolacto series	GO:0005794,GO:0006486,GO:0006493,GO:0006629,GO:0007275,GO:0007417,GO:0007420,GO:0008457,GO:0016020,GO:0016740,GO:0016757,GO:0016758,GO:0030148,GO:0047256	Golgi apparatus|protein glycosylation|protein O-linked glycosylation|lipid metabolic process|multicellular organism development|central nervous system development|brain development|beta-galactosyl-N-acetylglucosaminylgalactosylglucosyl-ceramide beta-1,3-acetylglucosaminyltransferase activity|membrane|transferase activity|glycosyltransferase activity|hexosyltransferase activity|sphingolipid biosyn…			R-MMU-392499,R-MMU-5173105,R-MMU-597592,R-MMU-913709	Metabolism of proteins|O-linked glycosylation|Post-translational protein modification|O-linked glycosylation of mucins
BC049762	7.20663	2.63959	11.7737	4.45262	2.15466	0.031989	0.260996	Up	0.361655	0.181893	0.159351	0.038737	0.0776593	0.0391912	193286	protein_coding	cDNA sequence BC049762			GO:0003674,GO:0005575,GO:0008150	molecular_function|cellular_component|biological_process
Baat	15.4658	6.25702	24.6746	3.93943	1.97799	0.00779431	0.110528	Up	0.181071	0.269247	0.132682	0.0151784	0.0608586	0.0691034	12012	protein_coding	bile acid-Coenzyme A: amino acid N-acyltransferase	mmu00120,mmu01040,mmu00430,mmu04146,mmu04976	Primary bile acid biosynthesis|Biosynthesis of unsaturated fatty acids|Taurine and hypotaurine metabolism|Peroxisome|Bile secretion	GO:0002152,GO:0005737,GO:0005777,GO:0005829,GO:0006544,GO:0006629,GO:0006631,GO:0006637,GO:0006699,GO:0008206,GO:0016290,GO:0016410,GO:0016740,GO:0016746,GO:0016787,GO:0016790,GO:0019530,GO:0033882,GO:0047617,GO:0047963,GO:0052689,GO:0052815,GO:0052816,GO:0052817,GO:0102991	bile acid conjugation|cytoplasm|peroxisome|cytosol|glycine metabolic process|lipid metabolic process|fatty acid metabolic process|acyl-CoA metabolic process|bile acid biosynthetic process|bile acid metabolic process|palmitoyl-CoA hydrolase activity|N-acyltransferase activity|transferase activity|acyltransferase activity|hydrolase activity|thiolester hydrolase activity|taurine metabolic process|ch…	WP1251,WP1770	Metapathway biotransformation|One-carbon metabolism and related pathways	R-MMU-1430728,R-MMU-159418,R-MMU-192105,R-MMU-193368,R-MMU-194068,R-MMU-556833,R-MMU-8957322,R-MMU-9033241,R-MMU-9609507	Metabolism|Recycling of bile acids and salts|Synthesis of bile acids and bile salts|Synthesis of bile acids and bile salts via 7alpha-hydroxycholesterol|Bile acid and bile salt metabolism|Metabolism of lipids|Metabolism of steroids|Peroxisomal protein import|Protein localization
Batf	5.42704	9.86567	0.988416	0.100846	-3.30978	0.0270463	0.235532	Down	0	0.0579036	0.0285342	0.0277458	0.417183	0.392996	53314	protein_coding	basic leucine zipper transcription factor%2C ATF-like	mmu05235	PD-L1 expression and PD-1 checkpoint pathway in cancer	GO:0000978,GO:0000981,GO:0001228,GO:0001819,GO:0002320,GO:0003677,GO:0003700,GO:0005515,GO:0005634,GO:0005654,GO:0005737,GO:0006355,GO:0006357,GO:0006974,GO:0030154,GO:0030330,GO:0042832,GO:0043011,GO:0043565,GO:0045064,GO:0045190,GO:0045944,GO:0060218,GO:0072539,GO:0072540,GO:0090575,GO:1990837	RNA polymerase II cis-regulatory region sequence-specific DNA binding|DNA-binding transcription factor activity, RNA polymerase II-specific|DNA-binding transcription activator activity, RNA polymerase II-specific|positive regulation of cytokine production|lymphoid progenitor cell differentiation|DNA binding|DNA-binding transcription factor activity|protein binding|nucleus|nucleoplasm|cytoplasm|re…
Bcl2l15	21.0052	12.5682	29.4422	2.34257	1.22809	0.0330695	0.266449	Up	0.172312	0.173327	0.0878539	0.066443	0.0618446	0.0528173	229672	protein_coding	BCLl2-like 15			GO:0003674,GO:0005634,GO:0005829,GO:0008150,GO:0042981	molecular_function|nucleus|cytosol|biological_process|regulation of apoptotic process
Bhmt	72.7675	30.6693	114.866	3.74435	1.90471	9.3986e-06	0.000637707	Up	1.11815	2.00937	1.20816	0.193779	0.364204	0.575898	12116	protein_coding	betaine-homocysteine methyltransferase	mmu00260,mmu00270	Glycine, serine and threonine metabolism|Cysteine and methionine metabolism	GO:0005634,GO:0005829,GO:0006479,GO:0006577,GO:0008168,GO:0008270,GO:0009086,GO:0032991,GO:0042802,GO:0044877,GO:0047150,GO:0070062,GO:0071266,GO:0071267	nucleus|cytosol|protein methylation|amino-acid betaine metabolic process|methyltransferase activity|zinc ion binding|methionine biosynthetic process|protein-containing complex|identical protein binding|protein-containing complex binding|betaine-homocysteine S-methyltransferase activity|extracellular exosome|'de novo' L-methionine biosynthetic process|L-methionine salvage	WP730,WP1770,WP435,WP662	Glutathione and one-carbon metabolism|One-carbon metabolism and related pathways|One-carbon metabolism|Amino acid metabolism	R-MMU-1430728,R-MMU-1614635,R-MMU-6798163,R-MMU-71291	Metabolism|Sulfur amino acid metabolism|Choline catabolism|Metabolism of amino acids and derivatives
Bst2	172.731	236.098	109.363	0.463296	-1.11	0.0013857	0.0331225	Down	3.51	5.31222	1.75584	6.14639	8.93046	7.22345	69550	protein_coding	bone marrow stromal cell antigen 2	mmu03250,mmu05170,mmu05168	Viral life cycle - HIV-1|Human immunodeficiency virus 1 infection|Herpes simplex virus 1 infection	GO:0002376,GO:0002737,GO:0005737,GO:0005768,GO:0005771,GO:0005794,GO:0005886,GO:0008191,GO:0009615,GO:0009986,GO:0016020,GO:0016324,GO:0030308,GO:0030336,GO:0032956,GO:0034341,GO:0035455,GO:0035456,GO:0042802,GO:0042803,GO:0043231,GO:0045071,GO:0045087,GO:0051607,GO:1901253	immune system process|negative regulation of plasmacytoid dendritic cell cytokine production|cytoplasm|endosome|multivesicular body|Golgi apparatus|plasma membrane|metalloendopeptidase inhibitor activity|response to virus|cell surface|membrane|apical plasma membrane|negative regulation of cell growth|negative regulation of cell migration|regulation of actin cytoskeleton organization|response to t…			R-MMU-168249,R-MMU-168256,R-MMU-6798695	Innate Immune System|Immune System|Neutrophil degranulation
C030004G16Rik	33.1388	15.1776	51.1	3.36487	1.75055	0.000166	0.00670282	Up	0.193377	0.226275	0.183886	0.0380437	0.064829	0.0731305	78536	non_coding				GO:0003674,GO:0005575,GO:0008150	molecular_function|cellular_component|biological_process
C030018K13Rik	40.8774	57.8875	23.8672	0.411795	-1.28	0.0090698	0.122075	Down	0.512859	0.171961	0.525389	1.07119	0.925074	0.900341	77382	non_coding	RIKEN cDNA C030018K13 gene			GO:0003674,GO:0005575,GO:0008150	molecular_function|cellular_component|biological_process
C030023E24Rik	502.528	205.555	799.502	3.88902	1.95941	5.79253e-42	1.24198e-38	Up	7.18173	6.93255	7.5149	1.74607	2.00403	1.70471	320247	non_coding	RIKEN cDNA C030023E24 gene			GO:0003674,GO:0005575,GO:0008150	molecular_function|cellular_component|biological_process
C130021I20Rik	12.7239	22.4389	3.00884	0.134034	-2.89932	0.000299018	0.0105971	Down	0.0204606	0.0205812	0.0202843	0.105194	0.18453	0.159641	100504399	non_coding	Riken cDNA C130021I20 gene			GO:0003674,GO:0005575,GO:0008150	molecular_function|cellular_component|biological_process
C230057M02Rik	433.029	259.103	606.955	2.34226	1.2279	3.98496e-05	0.0020993	Up	2.88224	1.32736	1.48034	0.958615	0.823634	0.609622	319463	non_coding				GO:0003674,GO:0005575,GO:0008150	molecular_function|cellular_component|biological_process
C2cd4b	8.81922	2.30898	15.3295	6.62682	2.72832	0.0368985	0.281745	Up	0.752777	0.0582472	0.057407	0.018607	0.0186515	0.0941257	75697	protein_coding	C2 calcium-dependent domain containing 4B			GO:0002528,GO:0002675,GO:0030155	regulation of vascular permeability involved in acute inflammatory response|positive regulation of acute inflammatory response|regulation of cell adhesion
C330013E15Rik	22.5422	32.3752	12.7093	0.39242	-1.34953	0.0111868	0.138805	Down	0.414882	0.417328	0.293791	0.857024	1.11679	0.838169	78445	non_coding	RIKEN cDNA C330013E15 gene			GO:0003674,GO:0005575,GO:0008150	molecular_function|cellular_component|biological_process
C4bp	18.7377	0.663668	36.8116	55.6452	5.79819	7.21284e-07	7.09406e-05	Up	0.56214	0.525064	0.3848	0.0129024	0	0.0130536	12269	protein_coding	complement component 4 binding protein	mmu04610,mmu05133	Complement and coagulation cascades|Pertussis	GO:0002376,GO:0002456,GO:0005515,GO:0005576,GO:0005615,GO:0006958,GO:0009609,GO:0045087,GO:0045732,GO:0045959,GO:1903027	immune system process|T cell mediated immunity|protein binding|extracellular region|extracellular space|complement activation, classical pathway|response to symbiotic bacterium|innate immune response|positive regulation of protein catabolic process|negative regulation of complement activation, classical pathway|regulation of opsonization
C7	22.815	13.9031	31.7269	2.28308	1.19098	0.0418647	0.30134	Up	0.219679	0.272968	0.121704	0.112113	0.0936511	0.0567138	109828	protein_coding	complement component 7	mmu04810,mmu04610,mmu05171,mmu05322,mmu05020	Regulation of actin cytoskeleton|Complement and coagulation cascades|Coronavirus disease - COVID-19|Systemic lupus erythematosus|Prion disease	GO:0005579,GO:0005615,GO:0006883,GO:0006956,GO:0050778	membrane attack complex|extracellular space|intracellular sodium ion homeostasis|complement activation|positive regulation of immune response	WP200,WP5242	Complement activation, classical pathway|Comprehensive IL-17A signaling	R-MMU-166658,R-MMU-166665,R-MMU-168249,R-MMU-168256,R-MMU-977606	Complement cascade|Terminal pathway of complement|Innate Immune System|Immune System|Regulation of Complement cascade
C8a	20.0389	3.97701	36.1007	9.08981	3.18425	5.9948e-06	0.000432776	Up	0.280151	0.309983	0.166643	0.0405096	0.027071	0.0136615	230558	protein_coding	complement component 8%2C alpha polypeptide	mmu04810,mmu04610,mmu05171,mmu05146,mmu05322,mmu05020	Regulation of actin cytoskeleton|Complement and coagulation cascades|Coronavirus disease - COVID-19|Amoebiasis|Systemic lupus erythematosus|Prion disease	GO:0001848,GO:0002376,GO:0005576,GO:0005579,GO:0005615,GO:0005886,GO:0006955,GO:0006956,GO:0006957,GO:0006958,GO:0016020,GO:0019835,GO:0044877,GO:0045087,GO:0050778	complement binding|immune system process|extracellular region|membrane attack complex|extracellular space|plasma membrane|immune response|complement activation|complement activation, alternative pathway|complement activation, classical pathway|membrane|cytolysis|protein-containing complex binding|innate immune response|positive regulation of immune response	WP200	Complement activation, classical pathway	R-MMU-166658,R-MMU-166665,R-MMU-168249,R-MMU-168256,R-MMU-977606	Complement cascade|Terminal pathway of complement|Innate Immune System|Immune System|Regulation of Complement cascade
C9	19.1724	1.97842	36.3664	18.3527	4.19792	1.59944e-07	1.81447e-05	Up	0.356425	0.47418	0.421746	0.0110836	0.0222202	0.0336407	12279	protein_coding	complement component 9	mmu04810,mmu04610,mmu05171,mmu05146,mmu05322,mmu05020	Regulation of actin cytoskeleton|Complement and coagulation cascades|Coronavirus disease - COVID-19|Amoebiasis|Systemic lupus erythematosus|Prion disease	GO:0001906,GO:0002376,GO:0005576,GO:0005579,GO:0005615,GO:0005886,GO:0006955,GO:0006956,GO:0006957,GO:0006958,GO:0007596,GO:0016020,GO:0019835,GO:0045087,GO:0050778,GO:0051260	cell killing|immune system process|extracellular region|membrane attack complex|extracellular space|plasma membrane|immune response|complement activation|complement activation, alternative pathway|complement activation, classical pathway|blood coagulation|membrane|cytolysis|innate immune response|positive regulation of immune response|protein homooligomerization	WP200	Complement activation, classical pathway	R-MMU-166658,R-MMU-166665,R-MMU-168249,R-MMU-168256,R-MMU-977606	Complement cascade|Terminal pathway of complement|Innate Immune System|Immune System|Regulation of Complement cascade
Cabp1	1283.35	797.722	1768.98	2.21749	1.14892	0.0351898	0.274444	Up	42.4701	15.698	13.2825	9.94617	11.1289	10.7939	29867	protein_coding	calcium binding protein 1			GO:0000139,GO:0005246,GO:0005509,GO:0005515,GO:0005634,GO:0005737,GO:0005829,GO:0005856,GO:0005886,GO:0007601,GO:0008139,GO:0010651,GO:0014069,GO:0016020,GO:0019904,GO:0030141,GO:0030424,GO:0030425,GO:0031800,GO:0032991,GO:0042308,GO:0042802,GO:0043025,GO:0044280,GO:0044325,GO:0046872,GO:0048306,GO:0048471,GO:0050896,GO:0098885,GO:0098978,GO:0099092,GO:0099527,GO:1901385,GO:1901386,GO:1905539	Golgi membrane|calcium channel regulator activity|calcium ion binding|protein binding|nucleus|cytoplasm|cytosol|cytoskeleton|plasma membrane|visual perception|nuclear localization sequence binding|negative regulation of cell communication by electrical coupling|postsynaptic density|membrane|protein domain specific binding|secretory granule|axon|dendrite|type 3 metabotropic glutamate receptor bind…
Car6	2.15324	0	4.30648	23.6271	4.56237	0.0374513	0.284649	Up	0.018992	0.114624	0.11297	0	0	0	12353	protein_coding	carbonic anhydrase 6	mmu00910	Nitrogen metabolism	GO:0001580,GO:0004089,GO:0005576,GO:0005615,GO:0005737,GO:0005829,GO:0006730,GO:0008270,GO:0016829,GO:0046872	detection of chemical stimulus involved in sensory perception of bitter taste|carbonate dehydratase activity|extracellular region|extracellular space|cytoplasm|cytosol|one-carbon metabolic process|zinc ion binding|lyase activity|metal ion binding			R-MMU-1430728,R-MMU-1475029	Metabolism|Reversible hydration of carbon dioxide
Car7	170.343	108.698	231.989	2.13351	1.09323	0.00494151	0.0820053	Up	3.36152	1.66871	0.986784	0.841685	1.01244	0.928193	12354	protein_coding	carbonic anhydrase 7	mmu00910	Nitrogen metabolism	GO:0004089,GO:0005737,GO:0005829,GO:0008270,GO:0016829,GO:0032230,GO:0032849,GO:0046872,GO:0051453,GO:0070050,GO:2001225	carbonate dehydratase activity|cytoplasm|cytosol|zinc ion binding|lyase activity|positive regulation of synaptic transmission, GABAergic|positive regulation of cellular pH reduction|metal ion binding|regulation of intracellular pH|neuron cellular homeostasis|regulation of chloride transport			R-MMU-1430728,R-MMU-1475029	Metabolism|Reversible hydration of carbon dioxide
Casr	38.1385	53.9545	22.3226	0.414177	-1.27168	0.004621	0.0783232	Down	0.0450729	0.0725417	0.0834111	0.188283	0.119047	0.167046	12374	protein_coding	calcium-sensing receptor	mmu04621,mmu04928	NOD-like receptor signaling pathway|Parathyroid hormone synthesis, secretion and action	GO:0001503,GO:0004930,GO:0005178,GO:0005509,GO:0005513,GO:0005634,GO:0005737,GO:0005886,GO:0006874,GO:0007165,GO:0007186,GO:0007193,GO:0007200,GO:0007254,GO:0008284,GO:0009986,GO:0010628,GO:0016020,GO:0016323,GO:0016324,GO:0016597,GO:0019901,GO:0030424,GO:0032024,GO:0032781,GO:0032782,GO:0042311,GO:0042802,GO:0042803,GO:0043005,GO:0043025,GO:0043679,GO:0044325,GO:0045907,GO:0046872,GO:0048754,GO:…	ossification|G protein-coupled receptor activity|integrin binding|calcium ion binding|detection of calcium ion|nucleus|cytoplasm|plasma membrane|intracellular calcium ion homeostasis|signal transduction|G protein-coupled receptor signaling pathway|adenylate cyclase-inhibiting G protein-coupled receptor signaling pathway|phospholipase C-activating G protein-coupled receptor signaling pathway|JNK c…	WP1396,WP327,WP41	GPCRs, non-odorant |GPCRs, class C metabotropic glutamate, pheromone|GPCRs, other	R-MMU-162582,R-MMU-372790,R-MMU-388396,R-MMU-416476,R-MMU-418594,R-MMU-420499,R-MMU-500792	Signal Transduction|Signaling by GPCR|GPCR downstream signalling|G alpha (q) signalling events|G alpha (i) signalling events|Class C/3 (Metabotropic glutamate/pheromone receptors)|GPCR ligand binding
Catsperg1	80.332	52.4711	108.193	2.06214	1.04414	0.00388907	0.069085	Up	0.293139	0.538624	0.437858	0.150712	0.275707	0.175351	320225	protein_coding	cation channel sperm associated auxiliary subunit gamma 1			GO:0003674,GO:0008150,GO:0016020,GO:0031514,GO:0036128,GO:0097228	molecular_function|biological_process|membrane|motile cilium|CatSper complex|sperm principal piece			R-MMU-1187000,R-MMU-1300642,R-MMU-1474165	Fertilization|Sperm Motility And Taxes|Reproduction
Catsperz	32.4622	12.8799	52.0445	4.03707	2.01331	0.00294907	0.0566079	Up	3.39814	1.13939	0.594504	0.353271	0.482885	0.422397	67077	protein_coding	cation channel sperm associated auxiliary subunit zeta			GO:0005515,GO:0005737,GO:0005886,GO:0005929,GO:0007140,GO:0007283,GO:0016020,GO:0030154,GO:0030317,GO:0031514,GO:0036128,GO:0042995,GO:0048240,GO:0097228	protein binding|cytoplasm|plasma membrane|cilium|male meiotic nuclear division|spermatogenesis|membrane|cell differentiation|flagellated sperm motility|motile cilium|CatSper complex|cell projection|sperm capacitation|sperm principal piece
Ccl21b	30.8759	12.8787	48.8731	3.79123	1.92267	0.0125793	0.148503	Up	0.706167	0.116236	0.10183	0.0680741	0.0992537	0.0751333	100042493	protein_coding	chemokine (C-C motif) ligand 21B (leucine)	mmu04064,mmu04060,mmu04061,mmu04062	NF-kappa B signaling pathway|Cytokine-cytokine receptor interaction|Viral protein interaction with cytokine and cytokine receptor|Chemokine signaling pathway	GO:0001768,GO:0001954,GO:0002407,GO:0002548,GO:0005615,GO:0006954,GO:0007165,GO:0007186,GO:0008009,GO:0009897,GO:0030593,GO:0030595,GO:0030838,GO:0031274,GO:0031529,GO:0031640,GO:0033630,GO:0034695,GO:0035759,GO:0042379,GO:0043123,GO:0043547,GO:0043552,GO:0045638,GO:0045860,GO:0046330,GO:0048020,GO:0048247,GO:0051209,GO:0051491,GO:0051897,GO:0060326,GO:0061844,GO:0070098,GO:0070374,GO:0071346,GO:…	establishment of T cell polarity|positive regulation of cell-matrix adhesion|dendritic cell chemotaxis|monocyte chemotaxis|extracellular space|inflammatory response|signal transduction|G protein-coupled receptor signaling pathway|chemokine activity|external side of plasma membrane|neutrophil chemotaxis|leukocyte chemotaxis|positive regulation of actin filament polymerization|positive regulation o…			R-MMU-162582,R-MMU-372790,R-MMU-373076,R-MMU-375276,R-MMU-380108,R-MMU-388396,R-MMU-418594,R-MMU-500792	Signal Transduction|Signaling by GPCR|Class A/1 (Rhodopsin-like receptors)|Peptide ligand-binding receptors|Chemokine receptors bind chemokines|GPCR downstream signalling|G alpha (i) signalling events|GPCR ligand binding
Ccl5	11.5891	18.5123	4.66586	0.252297	-1.9868	0.0173739	0.180656	Down	0.24454	0.39357	0.0484866	0.895794	0.945196	0.810896	20304	protein_coding	chemokine (C-C motif) ligand 5	mmu04668,mmu04060,mmu04061,mmu04620,mmu04621,mmu04623,mmu04062,mmu05164,mmu05168,mmu05163,mmu05142,mmu05323,mmu05020,mmu05417	TNF signaling pathway|Cytokine-cytokine receptor interaction|Viral protein interaction with cytokine and cytokine receptor|Toll-like receptor signaling pathway|NOD-like receptor signaling pathway|Cytosolic DNA-sensing pathway|Chemokine signaling pathway|Influenza A|Herpes simplex virus 1 infection|Human cytomegalovirus infection|Chagas disease|Rheumatoid arthritis|Prion disease|Lipid and atherosc…	GO:0000165,GO:0002230,GO:0002548,GO:0004435,GO:0004672,GO:0005125,GO:0005576,GO:0005615,GO:0005737,GO:0006816,GO:0006874,GO:0006887,GO:0006935,GO:0006954,GO:0006955,GO:0007159,GO:0007186,GO:0007267,GO:0008009,GO:0008201,GO:0009636,GO:0010628,GO:0010759,GO:0010820,GO:0014068,GO:0014911,GO:0016004,GO:0030298,GO:0030335,GO:0030593,GO:0031269,GO:0031328,GO:0031584,GO:0031622,GO:0031663,GO:0031726,GO:…	MAPK cascade|positive regulation of defense response to virus by host|monocyte chemotaxis|phosphatidylinositol phospholipase C activity|protein kinase activity|cytokine activity|extracellular region|extracellular space|cytoplasm|calcium ion transport|intracellular calcium ion homeostasis|exocytosis|chemotaxis|inflammatory response|immune response|leukocyte cell-cell adhesion|G protein-coupled rec…	WP3632,WP1243,WP2292,WP5242	Lung fibrosis|EBV LMP1 signaling|Chemokine signaling pathway|Comprehensive IL-17A signaling	R-MMU-162582,R-MMU-372790,R-MMU-373076,R-MMU-375276,R-MMU-380108,R-MMU-388396,R-MMU-418594,R-MMU-500792	Signal Transduction|Signaling by GPCR|Class A/1 (Rhodopsin-like receptors)|Peptide ligand-binding receptors|Chemokine receptors bind chemokines|GPCR downstream signalling|G alpha (i) signalling events|GPCR ligand binding
Cd46	63.0239	36.4315	89.6163	2.46102	1.29926	0.00020765	0.00800683	Up	0.790517	0.786626	0.699437	0.401512	0.262839	0.240416	17221	protein_coding	CD46 antigen%2C complement regulatory protein	mmu03267,mmu04610,mmu05162	Virion - Adenovirus|Complement and coagulation cascades|Measles	GO:0001669,GO:0002079,GO:0002456,GO:0004175,GO:0005576,GO:0005615,GO:0005737,GO:0005794,GO:0005886,GO:0007338,GO:0008593,GO:0009986,GO:0010628,GO:0010629,GO:0016020,GO:0016323,GO:0031410,GO:0032733,GO:0035581,GO:0042102,GO:0043382,GO:0045296,GO:0045591,GO:0045862,GO:0045959,GO:0071636	acrosomal vesicle|inner acrosomal membrane|T cell mediated immunity|endopeptidase activity|extracellular region|extracellular space|cytoplasm|Golgi apparatus|plasma membrane|single fertilization|regulation of Notch signaling pathway|cell surface|positive regulation of gene expression|negative regulation of gene expression|membrane|basolateral plasma membrane|cytoplasmic vesicle|positive regulatio…			R-MMU-166658,R-MMU-168249,R-MMU-168256,R-MMU-977606	Complement cascade|Innate Immune System|Immune System|Regulation of Complement cascade
Cd5l	2.65602	0	5.31204	29.1378	4.86482	0.0170261	0.178668	Up	0.0510929	0.128485	0.0253263	0	0	0	11801	protein_coding	CD5 antigen-like			GO:0002376,GO:0004252,GO:0005044,GO:0005576,GO:0005737,GO:0005886,GO:0006915,GO:0006954,GO:0009986,GO:0016020,GO:0030449,GO:0031638,GO:1903661	immune system process|serine-type endopeptidase activity|scavenger receptor activity|extracellular region|cytoplasm|plasma membrane|apoptotic process|inflammatory response|cell surface|membrane|regulation of complement activation|zymogen activation|positive regulation of complement-dependent cytotoxicity
Cdk1	23.1443	32.6464	13.6422	0.41822	-1.25767	0.0414147	0.300181	Down	0.0478621	0.0962885	0.100831	0.098045	0.190778	0.285914	12534	protein_coding	cyclin-dependent kinase 1	mmu04110,mmu04114,mmu04115,mmu04218,mmu04540,mmu04914,mmu05203,mmu05170	Cell cycle|Oocyte meiosis|p53 signaling pathway|Cellular senescence|Gap junction|Progesterone-mediated oocyte maturation|Viral carcinogenesis|Human immunodeficiency virus 1 infection	GO:0000086,GO:0000166,GO:0000307,GO:0003682,GO:0004672,GO:0004674,GO:0004693,GO:0005515,GO:0005524,GO:0005634,GO:0005654,GO:0005737,GO:0005739,GO:0005759,GO:0005813,GO:0005829,GO:0005856,GO:0005876,GO:0006468,GO:0006915,GO:0007049,GO:0007095,GO:0008353,GO:0010243,GO:0010628,GO:0010629,GO:0010971,GO:0016301,GO:0016310,GO:0016740,GO:0018105,GO:0018107,GO:0030261,GO:0030332,GO:0030496,GO:0030544,GO:…	G2/M transition of mitotic cell cycle|nucleotide binding|cyclin-dependent protein kinase holoenzyme complex|chromatin binding|protein kinase activity|protein serine/threonine kinase activity|cyclin-dependent protein serine/threonine kinase activity|protein binding|ATP binding|nucleus|nucleoplasm|cytoplasm|mitochondrion|mitochondrial matrix|centrosome|cytosol|cytoskeleton|spindle microtubule|prote…	WP2902,WP413,WP116,WP2432,WP539	p53 signaling|G1 to S cell cycle control|Hedgehog signaling pathway|Spinal cord injury|Wnt signaling pathway	R-MMU-110056,R-MMU-112409,R-MMU-162582,R-MMU-1640170,R-MMU-174048,R-MMU-174143,R-MMU-174184,R-MMU-176408,R-MMU-176409,R-MMU-176412,R-MMU-176417,R-MMU-176814,R-MMU-179419,R-MMU-1852241,R-MMU-212436,R-MMU-2299718,R-MMU-2500257,R-MMU-2555396,R-MMU-2565942,R-MMU-2980766,R-MMU-2980767,R-MMU-2995383,R-MMU-2995410,R-MMU-3301854,R-MMU-3700989,R-MMU-380259,R-MMU-380270,R-MMU-380284,R-MMU-380287,R-MMU-3803…	MAPK3 (ERK1) activation|RAF-independent MAPK1/3 activation|Signal Transduction|Cell Cycle|APC/C:Cdc20 mediated degradation of Cyclin B|APC/C-mediated degradation of cell cycle proteins|Cdc20:Phospho-APC/C mediated degradation of Cyclin A|Regulation of APC/C activators between G1/S and early anaphase|APC/C:Cdc20 mediated degradation of mitotic proteins|Phosphorylation of the APC/C|Phosphorylation …
Ceacam9	2.53773	0	5.07547	27.8032	4.79718	0.0492166	0.328637	Up	0.208304	0.0761934	0	0	0	0	26368	protein_coding	carcinoembryonic antigen-related cell adhesion molecule 9			GO:0003674	molecular_function
Ces1c	59.9113	11.5689	108.254	9.36036	3.22656	1.65851e-14	5.64447e-12	Up	1.08884	1.83491	1.66826	0.149948	0.136642	0.19308	13884	protein_coding	carboxylesterase 1C	mmu00983	Drug metabolism - other enzymes	GO:0004771,GO:0005615,GO:0005737,GO:0005783,GO:0005811,GO:0006695,GO:0008203,GO:0009617,GO:0010875,GO:0010887,GO:0016042,GO:0016787,GO:0016788,GO:0030855,GO:0042632,GO:0042803,GO:0043691,GO:0051791,GO:0052689,GO:0070857,GO:0071397,GO:0071404,GO:0090205,GO:0106435,GO:0120188,GO:1901575	sterol esterase activity|extracellular space|cytoplasm|endoplasmic reticulum|lipid droplet|cholesterol biosynthetic process|cholesterol metabolic process|response to bacterium|positive regulation of cholesterol efflux|negative regulation of cholesterol storage|lipid catabolic process|hydrolase activity|hydrolase activity, acting on ester bonds|epithelial cell differentiation|cholesterol homeostas…
Ces1f	6.16656	0.996773	11.3363	11.4129	3.51259	0.00543376	0.0874008	Up	0.122283	0.177672	0.161639	0.0261955	0.0131291	0	234564	protein_coding	carboxylesterase 1F	mmu00983	Drug metabolism - other enzymes	GO:0004771,GO:0005737,GO:0005783,GO:0005811,GO:0005829,GO:0006695,GO:0008203,GO:0010875,GO:0010887,GO:0016042,GO:0016787,GO:0019626,GO:0030855,GO:0042632,GO:0043231,GO:0043691,GO:0050253,GO:0051791,GO:0052689,GO:0070857,GO:0071397,GO:0071404,GO:0090205,GO:0106435,GO:0120188	sterol esterase activity|cytoplasm|endoplasmic reticulum|lipid droplet|cytosol|cholesterol biosynthetic process|cholesterol metabolic process|positive regulation of cholesterol efflux|negative regulation of cholesterol storage|lipid catabolic process|hydrolase activity|short-chain fatty acid catabolic process|epithelial cell differentiation|cholesterol homeostasis|intracellular membrane-bounded o…
Ces2a	3.34448	0	6.68897	36.6664	5.19639	0.00460156	0.0783032	Up	0.0794879	0.0666304	0.118205	0	0	0	102022	protein_coding	carboxylesterase 2A	mmu00983	Drug metabolism - other enzymes	GO:0005783,GO:0006486,GO:0006693,GO:0016787,GO:0043231,GO:0050253,GO:0052689,GO:0102209,GO:0106435	endoplasmic reticulum|protein glycosylation|prostaglandin metabolic process|hydrolase activity|intracellular membrane-bounded organelle|retinyl-palmitate esterase activity|carboxylic ester hydrolase activity|trans-permethrin hydrolase activity|carboxylesterase activity
Ces3a	28.254	5.60344	50.9047	9.0758	3.18203	3.52192e-07	3.79465e-05	Up	0.360857	0.738485	0.80185	0.035986	0.0961921	0.0728157	382053	protein_coding	carboxylesterase 3A			GO:0005783,GO:0016787,GO:0052689,GO:0106435	endoplasmic reticulum|hydrolase activity|carboxylic ester hydrolase activity|carboxylesterase activity			R-MMU-1430728,R-MMU-174824,R-MMU-211859,R-MMU-211945,R-MMU-382551,R-MMU-8964038,R-MMU-8964043	Metabolism|Plasma lipoprotein assembly, remodeling, and clearance|Biological oxidations|Phase I - Functionalization of compounds|Transport of small molecules|LDL clearance|Plasma lipoprotein clearance
Ces3b	4.97934	0.658625	9.30005	14.0963	3.81725	0.013594	0.155036	Up	0.0494502	0.124354	0.0571949	0	0	0.0160762	13909	protein_coding	carboxylesterase 3B			GO:0005783,GO:0016787,GO:0052689,GO:0106435	endoplasmic reticulum|hydrolase activity|carboxylic ester hydrolase activity|carboxylesterase activity
Cfb	40.6691	11.2271	70.1111	6.24257	2.64214	8.82029e-09	1.30755e-06	Up	0.620172	0.765607	0.586883	0.0905822	0.145278	0.0733154	14962	protein_coding	complement factor B	mmu04610,mmu05171,mmu05150	Complement and coagulation cascades|Coronavirus disease - COVID-19|Staphylococcus aureus infection	GO:0002376,GO:0004252,GO:0005576,GO:0005601,GO:0005615,GO:0005886,GO:0006508,GO:0006956,GO:0006957,GO:0008233,GO:0008236,GO:0016787,GO:0042100,GO:0045087,GO:0050778,GO:1903028	immune system process|serine-type endopeptidase activity|extracellular region|classical-complement-pathway C3/C5 convertase complex|extracellular space|plasma membrane|proteolysis|complement activation|complement activation, alternative pathway|peptidase activity|serine-type peptidase activity|hydrolase activity|B cell proliferation|innate immune response|positive regulation of immune response|po…	WP310	mRNA processing
Cfhr2	16.3722	1.3135	31.4309	23.8114	4.57358	1.82207e-06	0.000157528	Up	0.552215	0.571807	0.402542	0	0.0470828	0.0158404	545366	protein_coding	complement factor H-related 2	mmu04610	Complement and coagulation cascades	GO:0001851,GO:0005615,GO:0006956,GO:0008201	complement component C3b binding|extracellular space|complement activation|heparin binding
Cfi	23.2158	1.98221	44.4494	22.4147	4.48637	7.00036e-09	1.07982e-06	Up	0.572942	0.626434	0.456874	0.0240136	0.0361066	0.0121476	12630	protein_coding	complement component factor i	mmu04610,mmu05150	Complement and coagulation cascades|Staphylococcus aureus infection	GO:0002376,GO:0004252,GO:0005044,GO:0005576,GO:0005615,GO:0005634,GO:0006508,GO:0006956,GO:0006958,GO:0008233,GO:0008236,GO:0016020,GO:0016787,GO:0030451,GO:0045087,GO:0046872,GO:1905370	immune system process|serine-type endopeptidase activity|scavenger receptor activity|extracellular region|extracellular space|nucleus|proteolysis|complement activation|complement activation, classical pathway|peptidase activity|serine-type peptidase activity|membrane|hydrolase activity|regulation of complement activation, alternative pathway|innate immune response|metal ion binding|serine-type en…			R-MMU-166658,R-MMU-168249,R-MMU-168256,R-MMU-977606	Complement cascade|Innate Immune System|Immune System|Regulation of Complement cascade
Cfp	350.459	216.734	484.185	2.23342	1.15926	5.24387e-13	1.42321e-10	Up	8.12698	7.21501	7.64702	3.02029	3.55003	3.53655	18636	protein_coding	complement factor properdin	mmu05168	Herpes simplex virus 1 infection	GO:0002376,GO:0005576,GO:0005615,GO:0005886,GO:0006956,GO:0006957,GO:0030141,GO:0045087,GO:0050778,GO:1903028	immune system process|extracellular region|extracellular space|plasma membrane|complement activation|complement activation, alternative pathway|secretory granule|innate immune response|positive regulation of immune response|positive regulation of opsonization			R-MMU-166658,R-MMU-166663,R-MMU-168249,R-MMU-168256,R-MMU-173736,R-MMU-174577,R-MMU-392499,R-MMU-5173105,R-MMU-5173214,R-MMU-597592,R-MMU-6798695,R-MMU-977606	Complement cascade|Initial triggering of complement|Innate Immune System|Immune System|Alternative complement activation|Activation of C3 and C5|Metabolism of proteins|O-linked glycosylation|O-glycosylation of TSR domain-containing proteins|Post-translational protein modification|Neutrophil degranulation|Regulation of Complement cascade
Chrd	260.7	150.811	370.59	2.45711	1.29696	0.0447453	0.313083	Up	4.48827	1.39015	1.20363	0.977391	0.736356	1.14001	12667	protein_coding	chordin	mmu04350	TGF-beta signaling pathway	GO:0000578,GO:0001501,GO:0001649,GO:0001701,GO:0001702,GO:0001707,GO:0002053,GO:0005515,GO:0005576,GO:0005615,GO:0007224,GO:0007275,GO:0007389,GO:0007417,GO:0008201,GO:0008283,GO:0008542,GO:0008543,GO:0009953,GO:0009986,GO:0014029,GO:0014030,GO:0017038,GO:0021919,GO:0030336,GO:0030509,GO:0030514,GO:0030900,GO:0035050,GO:0035640,GO:0035906,GO:0036122,GO:0042305,GO:0043395,GO:0045185,GO:0045545,GO:…	embryonic axis specification|skeletal system development|osteoblast differentiation|in utero embryonic development|gastrulation with mouth forming second|mesoderm formation|positive regulation of mesenchymal cell proliferation|protein binding|extracellular region|extracellular space|smoothened signaling pathway|multicellular organism development|pattern specification process|central nervous syste…
Chrna5	28.7929	15.2166	42.3692	2.7822	1.47622	0.0443428	0.311477	Up	0.336866	0.0500576	0.091081	0.0664234	0.0665823	0.0373345	110835	protein_coding	cholinergic receptor%2C nicotinic%2C alpha polypeptide 5	mmu04080	Neuroactive ligand-receptor interaction	GO:0004888,GO:0005216,GO:0005230,GO:0005886,GO:0005892,GO:0006811,GO:0007165,GO:0007268,GO:0015464,GO:0016020,GO:0022848,GO:0030425,GO:0034220,GO:0035094,GO:0035095,GO:0042166,GO:0042391,GO:0043005,GO:0043025,GO:0044877,GO:0045202,GO:0045211,GO:0050877,GO:0050966,GO:0051899,GO:0071316,GO:0098691,GO:0098793,GO:0098908,GO:0099171	transmembrane signaling receptor activity|monoatomic ion channel activity|extracellular ligand-gated monoatomic ion channel activity|plasma membrane|acetylcholine-gated channel complex|monoatomic ion transport|signal transduction|chemical synaptic transmission|acetylcholine receptor activity|membrane|acetylcholine-gated monoatomic cation-selective channel activity|dendrite|monoatomic ion transmem…			R-MMU-112314,R-MMU-112315,R-MMU-112316,R-MMU-181431,R-MMU-622323,R-MMU-622327,R-MMU-629594,R-MMU-629597	Neurotransmitter receptors and postsynaptic signal transmission|Transmission across Chemical Synapses|Neuronal System|Acetylcholine binding and downstream events|Presynaptic nicotinic acetylcholine receptors|Postsynaptic nicotinic acetylcholine receptors|Highly calcium permeable postsynaptic nicotinic acetylcholine receptors|Highly calcium permeable nicotinic acetylcholine receptors
Clec14a	82.3506	111.418	53.2829	0.47788	-1.06528	0.000334067	0.0115157	Down	0.372602	0.288306	0.25005	0.635483	0.620385	0.614979	66864	protein_coding	C-type lectin domain family 14%2C member a			GO:0001946,GO:0002040,GO:0002042,GO:0009897,GO:0016020,GO:0016477,GO:0030246,GO:0036324,GO:0036325,GO:0050840,GO:0062023,GO:1990430	lymphangiogenesis|sprouting angiogenesis|cell migration involved in sprouting angiogenesis|external side of plasma membrane|membrane|cell migration|carbohydrate binding|vascular endothelial growth factor receptor-2 signaling pathway|vascular endothelial growth factor receptor-3 signaling pathway|extracellular matrix binding|collagen-containing extracellular matrix|extracellular matrix protein bin…
Cnga3	48.4594	64.8788	32.0401	0.494133	-1.01703	0.00864853	0.118791	Down	0.178719	0.229365	0.183289	0.487149	0.381123	0.300524	12790	protein_coding	cyclic nucleotide gated channel alpha 3	mmu04024,mmu04740	cAMP signaling pathway|Olfactory transduction	GO:0000166,GO:0001750,GO:0005216,GO:0005221,GO:0005222,GO:0005223,GO:0005515,GO:0005737,GO:0005886,GO:0006811,GO:0006812,GO:0007601,GO:0016020,GO:0017071,GO:0030425,GO:0030553,GO:0032026,GO:0034220,GO:0043025,GO:0043194,GO:0043204,GO:0044877,GO:0046549,GO:0050896,GO:0051591,GO:0055085,GO:0097386,GO:0098655,GO:0098659,GO:0120199,GO:1902495	nucleotide binding|photoreceptor outer segment|monoatomic ion channel activity|intracellular cyclic nucleotide activated monoatomic cation channel activity|intracellular cAMP-activated cation channel activity|intracellular cGMP-activated cation channel activity|protein binding|cytoplasm|plasma membrane|monoatomic ion transport|monoatomic cation transport|visual perception|membrane|intracellular c…
Col11a1	256.707	164.269	349.144	2.12598	1.08813	2.70555e-05	0.00156783	Up	1.06893	1.1718	1.10096	0.694158	0.507174	0.333981	12814	protein_coding	collagen%2C type XI%2C alpha 1	mmu04974	Protein digestion and absorption	GO:0001502,GO:0002063,GO:0003007,GO:0005201,GO:0005576,GO:0005581,GO:0005592,GO:0005615,GO:0006029,GO:0007601,GO:0007605,GO:0008201,GO:0030020,GO:0030198,GO:0030199,GO:0031012,GO:0035989,GO:0042472,GO:0046872,GO:0048704,GO:0048705,GO:0050910,GO:0051216,GO:0055010,GO:0062023,GO:1904399	cartilage condensation|chondrocyte development|heart morphogenesis|extracellular matrix structural constituent|extracellular region|collagen trimer|collagen type XI trimer|extracellular space|proteoglycan metabolic process|visual perception|sensory perception of sound|heparin binding|extracellular matrix structural constituent conferring tensile strength|extracellular matrix organization|collagen…	WP85,WP2841	Focal adhesion|Focal adhesion: PI3K-Akt-mTOR signaling pathway	R-MMU-1442490,R-MMU-1474228,R-MMU-1474244,R-MMU-1474290,R-MMU-162582,R-MMU-1650814,R-MMU-2022090,R-MMU-3000171,R-MMU-6806834,R-MMU-8874081,R-MMU-8875878,R-MMU-8948216,R-MMU-9006934	Collagen degradation|Degradation of the extracellular matrix|Extracellular matrix organization|Collagen formation|Signal Transduction|Collagen biosynthesis and modifying enzymes|Assembly of collagen fibrils and other multimeric structures|Non-integrin membrane-ECM interactions|Signaling by MET|MET activates PTK2 signaling|MET promotes cell motility|Collagen chain trimerization|Signaling by Recept…
Col19a1	154.505	65.0594	243.95	3.74816	1.90618	3.54149e-05	0.0019175	Up	0.903154	0.273923	0.236953	0.103872	0.140089	0.129929	12823	protein_coding	collagen%2C type XIX%2C alpha 1	mmu04974	Protein digestion and absorption	GO:0005201,GO:0005576,GO:0005581,GO:0005615,GO:0007155,GO:0007275,GO:0007517,GO:0007519,GO:0030154,GO:0030198,GO:0031012	extracellular matrix structural constituent|extracellular region|collagen trimer|extracellular space|cell adhesion|multicellular organism development|muscle organ development|skeletal muscle tissue development|cell differentiation|extracellular matrix organization|extracellular matrix			R-MMU-1442490,R-MMU-1474228,R-MMU-1474244,R-MMU-1474290,R-MMU-1650814,R-MMU-8948216	Collagen degradation|Degradation of the extracellular matrix|Extracellular matrix organization|Collagen formation|Collagen biosynthesis and modifying enzymes|Collagen chain trimerization
Col5a1	140.862	87.4454	194.279	2.22062	1.15096	0.0136084	0.155036	Up	1.08476	0.276632	0.393815	0.173793	0.283459	0.327821	12831	protein_coding	collagen%2C type V%2C alpha 1	mmu04974	Protein digestion and absorption	GO:0001568,GO:0003007,GO:0005201,GO:0005515,GO:0005576,GO:0005581,GO:0005588,GO:0005592,GO:0005604,GO:0005615,GO:0007155,GO:0008201,GO:0016477,GO:0030020,GO:0030198,GO:0030199,GO:0031012,GO:0032964,GO:0035313,GO:0035989,GO:0043394,GO:0043588,GO:0045112,GO:0048407,GO:0048592,GO:0051128,GO:0062023,GO:0097435,GO:1903225	blood vessel development|heart morphogenesis|extracellular matrix structural constituent|protein binding|extracellular region|collagen trimer|collagen type V trimer|collagen type XI trimer|basement membrane|extracellular space|cell adhesion|heparin binding|cell migration|extracellular matrix structural constituent conferring tensile strength|extracellular matrix organization|collagen fibril organ…	WP85,WP2841	Focal adhesion|Focal adhesion: PI3K-Akt-mTOR signaling pathway	R-MMU-1266738,R-MMU-1442490,R-MMU-1474228,R-MMU-1474244,R-MMU-1474290,R-MMU-162582,R-MMU-1650814,R-MMU-186797,R-MMU-2022090,R-MMU-216083,R-MMU-3000171,R-MMU-3000178,R-MMU-375165,R-MMU-419037,R-MMU-422475,R-MMU-6806834,R-MMU-8874081,R-MMU-8875878,R-MMU-8948216,R-MMU-9006934,R-MMU-9675108	Developmental Biology|Collagen degradation|Degradation of the extracellular matrix|Extracellular matrix organization|Collagen formation|Signal Transduction|Collagen biosynthesis and modifying enzymes|Signaling by PDGF|Assembly of collagen fibrils and other multimeric structures|Integrin cell surface interactions|Non-integrin membrane-ECM interactions|ECM proteoglycans|NCAM signaling for neurite o…
Col6a1	1582.18	1015.63	2148.74	2.1155	1.081	2.44459e-06	0.000198539	Up	16.1049	13.0928	12.7547	4.42219	9.40303	5.68669	12833	protein_coding	collagen%2C type VI%2C alpha 1	mmu04151,mmu04512,mmu04510,mmu04974,mmu05165	PI3K-Akt signaling pathway|ECM-receptor interaction|Focal adhesion|Protein digestion and absorption|Human papillomavirus infection	GO:0005518,GO:0005576,GO:0005581,GO:0005615,GO:0007155,GO:0030020,GO:0031012,GO:0032991,GO:0042383,GO:0048407,GO:0062023,GO:0071230	collagen binding|extracellular region|collagen trimer|extracellular space|cell adhesion|extracellular matrix structural constituent conferring tensile strength|extracellular matrix|protein-containing complex|sarcolemma|platelet-derived growth factor binding|collagen-containing extracellular matrix|cellular response to amino acid stimulus			R-MMU-1266738,R-MMU-1442490,R-MMU-1474228,R-MMU-1474244,R-MMU-1474290,R-MMU-162582,R-MMU-1650814,R-MMU-186797,R-MMU-2022090,R-MMU-216083,R-MMU-3000178,R-MMU-375165,R-MMU-419037,R-MMU-422475,R-MMU-8948216,R-MMU-9006934,R-MMU-9675108	Developmental Biology|Collagen degradation|Degradation of the extracellular matrix|Extracellular matrix organization|Collagen formation|Signal Transduction|Collagen biosynthesis and modifying enzymes|Signaling by PDGF|Assembly of collagen fibrils and other multimeric structures|Integrin cell surface interactions|ECM proteoglycans|NCAM signaling for neurite out-growth|NCAM1 interactions|Axon guida…
Col7a1	62.3943	30.4508	94.3378	3.09896	1.63178	3.48804e-06	0.000274952	Up	0.258784	0.223527	0.309539	0.100329	0.07067	0.0795581	12836	protein_coding	collagen%2C type VII%2C alpha 1	mmu04974	Protein digestion and absorption	GO:0004867,GO:0005201,GO:0005576,GO:0005581,GO:0005604,GO:0005615,GO:0007155,GO:0010466,GO:0030020,GO:0030198,GO:0030414,GO:0031012,GO:0042802,GO:0062023	serine-type endopeptidase inhibitor activity|extracellular matrix structural constituent|extracellular region|collagen trimer|basement membrane|extracellular space|cell adhesion|negative regulation of peptidase activity|extracellular matrix structural constituent conferring tensile strength|extracellular matrix organization|peptidase inhibitor activity|extracellular matrix|identical protein bindi…			R-MMU-1442490,R-MMU-1474228,R-MMU-1474244,R-MMU-1474290,R-MMU-1650814,R-MMU-199977,R-MMU-199991,R-MMU-2022090,R-MMU-204005,R-MMU-216083,R-MMU-2214320,R-MMU-392499,R-MMU-446203,R-MMU-5653656,R-MMU-5694530,R-MMU-597592,R-MMU-8948216,R-MMU-948021	Collagen degradation|Degradation of the extracellular matrix|Extracellular matrix organization|Collagen formation|Collagen biosynthesis and modifying enzymes|ER to Golgi Anterograde Transport|Membrane Trafficking|Assembly of collagen fibrils and other multimeric structures|COPII-mediated vesicle transport|Integrin cell surface interactions|Anchoring fibril formation|Metabolism of proteins|Asparag…
Corin	96.1072	140.95	51.264	0.364106	-1.45757	3.75994e-06	0.00029209	Down	0.161184	0.299703	0.290537	0.772195	0.61829	0.624046	53419	protein_coding	corin%2C serine peptidase			GO:0003050,GO:0004175,GO:0004252,GO:0005044,GO:0005576,GO:0005886,GO:0006508,GO:0007565,GO:0008217,GO:0008233,GO:0008236,GO:0009986,GO:0015629,GO:0016020,GO:0016486,GO:0016604,GO:0016787,GO:0030182,GO:0031410,GO:0035813	regulation of systemic arterial blood pressure by atrial natriuretic peptide|endopeptidase activity|serine-type endopeptidase activity|scavenger receptor activity|extracellular region|plasma membrane|proteolysis|female pregnancy|regulation of blood pressure|peptidase activity|serine-type peptidase activity|cell surface|actin cytoskeleton|membrane|peptide hormone processing|nuclear body|hydrolase …	WP385	Myometrial relaxation and contraction pathways	R-MMU-397014,R-MMU-5576891,R-MMU-5578768	Muscle contraction|Cardiac conduction|Physiological factors
Coro6	638.186	376.103	900.269	2.39344	1.25909	5.45347e-07	5.59463e-05	Up	10.9123	6.06983	5.61413	3.47392	3.12341	2.69155	216961	protein_coding	coronin 6			GO:0007015,GO:0016477,GO:0051015	actin filament organization|cell migration|actin filament binding
Cpb2	14.0052	1.97338	26.037	13.155	3.71754	3.73041e-05	0.00198964	Up	0.422788	0.5316	0.419145	0	0.034045	0.0687239	56373	protein_coding	carboxypeptidase B2 (plasma)	mmu04610,mmu04972,mmu04974	Complement and coagulation cascades|Pancreatic secretion|Protein digestion and absorption	GO:0003331,GO:0004180,GO:0004181,GO:0005576,GO:0005615,GO:0006508,GO:0007596,GO:0007599,GO:0008233,GO:0008237,GO:0008270,GO:0009408,GO:0010757,GO:0016787,GO:0030163,GO:0042730,GO:0046872,GO:0051918,GO:2000346	positive regulation of extracellular matrix constituent secretion|carboxypeptidase activity|metallocarboxypeptidase activity|extracellular region|extracellular space|proteolysis|blood coagulation|hemostasis|peptidase activity|metallopeptidase activity|zinc ion binding|response to heat|negative regulation of plasminogen activation|hydrolase activity|protein catabolic process|fibrinolysis|metal ion…			R-MMU-166658,R-MMU-168249,R-MMU-168256,R-MMU-2022377,R-MMU-2980736,R-MMU-392499,R-MMU-977606	Complement cascade|Innate Immune System|Immune System|Metabolism of Angiotensinogen to Angiotensins|Peptide hormone metabolism|Metabolism of proteins|Regulation of Complement cascade
Cpn2	7.50692	1.3135	13.7004	10.3907	3.37723	0.00347566	0.063967	Up	0.0681276	0.0685291	0.0956825	0	0.0164579	0.00553705	71756	protein_coding	carboxypeptidase N%2C polypeptide 2			GO:0003674,GO:0005576,GO:0005615,GO:0008150,GO:0031012,GO:0062023	molecular_function|extracellular region|extracellular space|biological_process|extracellular matrix|collagen-containing extracellular matrix			R-MMU-166658,R-MMU-168249,R-MMU-168256,R-MMU-977606	Complement cascade|Innate Immune System|Immune System|Regulation of Complement cascade
Cps1	103.697	16.8532	190.54	11.3055	3.49896	5.04234e-20	2.57412e-17	Up	0.77882	1.01983	0.831504	0.0799646	0.115781	0.0314619	227231	protein_coding	carbamoyl-phosphate synthetase 1	mmu00910,mmu00250,mmu00220	Nitrogen metabolism|Alanine, aspartate and glutamate metabolism|Arginine biosynthesis	GO:0000050,GO:0000166,GO:0003824,GO:0004087,GO:0004088,GO:0004175,GO:0005509,GO:0005515,GO:0005524,GO:0005543,GO:0005634,GO:0005730,GO:0005737,GO:0005739,GO:0005743,GO:0006207,GO:0006541,GO:0006807,GO:0008152,GO:0016595,GO:0016874,GO:0019433,GO:0032496,GO:0032991,GO:0036094,GO:0042311,GO:0042645,GO:0044877,GO:0046209,GO:0046872,GO:0050667,GO:0051238,GO:0055081,GO:0070409,GO:0071242,GO:0072341	urea cycle|nucleotide binding|catalytic activity|carbamoyl-phosphate synthase (ammonia) activity|carbamoyl-phosphate synthase (glutamine-hydrolyzing) activity|endopeptidase activity|calcium ion binding|protein binding|ATP binding|phospholipid binding|nucleus|nucleolus|cytoplasm|mitochondrion|mitochondrial inner membrane|'de novo' pyrimidine nucleobase biosynthetic process|glutamine metabolic proc…	WP662	Amino acid metabolism	R-MMU-1430728,R-MMU-70635,R-MMU-71291	Metabolism|Urea cycle|Metabolism of amino acids and derivatives
Crb1	176.928	239.203	114.652	0.479612	-1.06006	1.08743e-05	0.00071962	Down	0.0978702	0.152334	0.104176	0.271122	0.21204	0.238129	170788	protein_coding	crumbs family member 1%2C photoreceptor morphogenesis associated	mmu04390	Hippo signaling pathway	GO:0001750,GO:0001917,GO:0001974,GO:0005509,GO:0005515,GO:0005576,GO:0005737,GO:0005886,GO:0005902,GO:0005911,GO:0005912,GO:0007009,GO:0007157,GO:0007601,GO:0008104,GO:0010001,GO:0010467,GO:0010842,GO:0016020,GO:0030054,GO:0032991,GO:0035003,GO:0035845,GO:0042462,GO:0042995,GO:0043296,GO:0045177,GO:0045197,GO:0045494,GO:0050908,GO:0060041,GO:0060042,GO:0060060,GO:0061024,GO:0061159,GO:0071482,GO:…	photoreceptor outer segment|photoreceptor inner segment|blood vessel remodeling|calcium ion binding|protein binding|extracellular region|cytoplasm|plasma membrane|microvillus|cell-cell junction|adherens junction|plasma membrane organization|heterophilic cell-cell adhesion via plasma membrane cell adhesion molecules|visual perception|protein localization|glial cell differentiation|gene expression|…
Creb3l3	14.8225	4.65326	24.9918	5.38482	2.4289	0.00172017	0.0387012	Up	0.216162	0.34332	0.293252	0.0987057	0.0219871	0.0332877	208677	protein_coding	cAMP responsive element binding protein 3-like 3	mmu04668,mmu04024,mmu04022,mmu04151,mmu04152,mmu04911,mmu04922,mmu04915,mmu04926,mmu04935,mmu04918,mmu04928,mmu04916,mmu04925,mmu04927,mmu04261,mmu04962,mmu04725,mmu04728,mmu04211,mmu04714,mmu05207,mmu05203,mmu05215,mmu05166,mmu05161,mmu05163,mmu05165,mmu05016,mmu05020,mmu05030,mmu05031,mmu05034,mmu04931,mmu04934	TNF signaling pathway|cAMP signaling pathway|cGMP-PKG signaling pathway|PI3K-Akt signaling pathway|AMPK signaling pathway|Insulin secretion|Glucagon signaling pathway|Estrogen signaling pathway|Relaxin signaling pathway|Growth hormone synthesis, secretion and action|Thyroid hormone synthesis|Parathyroid hormone synthesis, secretion and action|Melanogenesis|Aldosterone synthesis and secretion|Cort…	GO:0000976,GO:0000977,GO:0000978,GO:0000981,GO:0001228,GO:0003677,GO:0003700,GO:0005634,GO:0005654,GO:0005783,GO:0005789,GO:0005829,GO:0006355,GO:0006357,GO:0006986,GO:0016020,GO:0030968,GO:0035497,GO:0042802,GO:0042803,GO:0045944,GO:0046982,GO:1990440	transcription cis-regulatory region binding|RNA polymerase II transcription regulatory region sequence-specific DNA binding|RNA polymerase II cis-regulatory region sequence-specific DNA binding|DNA-binding transcription factor activity, RNA polymerase II-specific|DNA-binding transcription activator activity, RNA polymerase II-specific|DNA binding|DNA-binding transcription factor activity|nucleus|…	WP2841	Focal adhesion: PI3K-Akt-mTOR signaling pathway	R-MMU-2262752,R-MMU-381119,R-MMU-8874211,R-MMU-8953897	Cellular responses to stress|Unfolded Protein Response (UPR)|CREB3 factors activate genes|Cellular responses to stimuli
Crip3	145.684	85.2586	206.11	2.41646	1.2729	1.79921e-07	2.03036e-05	Up	0.95115	0.687916	0.775405	0.303108	0.326621	0.352661	114570	protein_coding	cysteine-rich protein 3			GO:0003674,GO:0005634,GO:0005737,GO:0042098,GO:0046872	molecular_function|nucleus|cytoplasm|T cell proliferation|metal ion binding
Crp	14.6252	2.63204	26.6184	10.0931	3.3353	0.000167254	0.00674078	Up	0.306467	0.601133	0.319018	0.0147716	0.0888417	0.0149448	12944	protein_coding	C-reactive protein%2C pentraxin-related			GO:0001849,GO:0005509,GO:0005576,GO:0005615,GO:0006953,GO:0006958,GO:0010628,GO:0010745,GO:0010888,GO:0010988,GO:0015485,GO:0030169,GO:0030175,GO:0030426,GO:0032677,GO:0032929,GO:0032930,GO:0032945,GO:0042060,GO:0042310,GO:0042802,GO:0045087,GO:0045429,GO:0046872,GO:0050750,GO:0051258,GO:0071277,GO:1900006	complement component C1q complex binding|calcium ion binding|extracellular region|extracellular space|acute-phase response|complement activation, classical pathway|positive regulation of gene expression|negative regulation of macrophage derived foam cell differentiation|negative regulation of lipid storage|regulation of low-density lipoprotein particle clearance|cholesterol binding|low-density li…			R-MMU-166658,R-MMU-166663,R-MMU-166786,R-MMU-168249,R-MMU-168256,R-MMU-173623	Complement cascade|Initial triggering of complement|Creation of C4 and C2 activators|Innate Immune System|Immune System|Classical antibody-mediated complement activation
Cryaa	2.50754	0.328062	4.68702	13.189	3.72126	0.0480047	0.324281	Up	0.107163	0.0862353	0.106239	0	0.0207102	0	12954	protein_coding	crystallin%2C alpha A	mmu04141	Protein processing in endoplasmic reticulum	GO:0001666,GO:0001934,GO:0002088,GO:0002089,GO:0005198,GO:0005212,GO:0005515,GO:0005634,GO:0005654,GO:0005737,GO:0005829,GO:0006457,GO:0006915,GO:0007005,GO:0007015,GO:0007017,GO:0007021,GO:0007601,GO:0010629,GO:0030307,GO:0032387,GO:0032991,GO:0042542,GO:0042802,GO:0043010,GO:0043066,GO:0043154,GO:0046872,GO:0048596,GO:0050821,GO:0051082,GO:0060561,GO:0070141,GO:0070309	response to hypoxia|positive regulation of protein phosphorylation|lens development in camera-type eye|lens morphogenesis in camera-type eye|structural molecule activity|structural constituent of eye lens|protein binding|nucleus|nucleoplasm|cytoplasm|cytosol|protein folding|apoptotic process|mitochondrion organization|actin filament organization|microtubule-based process|tubulin complex assembly|…
Crybb3	19.4774	10.2592	28.6956	2.79885	1.48483	0.012773	0.149654	Up	0.291647	0.398139	0.206524	0.120491	0.0805195	0.111745	12962	protein_coding	crystallin%2C beta B3			GO:0002088,GO:0005212,GO:0007601	lens development in camera-type eye|structural constituent of eye lens|visual perception
Csl	3.48931	6.30866	0.669948	0.106111	-3.23635	0.0466649	0.319454	Down	0.0133158	0.0133943	0	0.1412	0.0386011	0.0649342	71832	protein_coding	citrate synthase like	mmu00020,mmu00630	Citrate cycle (TCA cycle)|Glyoxylate and dicarboxylate metabolism	GO:0004108,GO:0005739,GO:0005759,GO:0005975,GO:0006084,GO:0006099,GO:0006101,GO:0006107	citrate (Si)-synthase activity|mitochondrion|mitochondrial matrix|carbohydrate metabolic process|acetyl-CoA metabolic process|tricarboxylic acid cycle|citrate metabolic process|oxaloacetate metabolic process
Cwh43	31.7882	15.7959	47.7804	3.02178	1.5954	0.035064	0.273891	Up	0.69236	0.412706	0.110162	0.0329596	0.20649	0.158393	231293	protein_coding	cell wall biogenesis 43 C-terminal homolog			GO:0003674,GO:0005783,GO:0006506,GO:0016020	molecular_function|endoplasmic reticulum|GPI anchor biosynthetic process|membrane
Cxcl10	27.3609	42.6812	12.0406	0.282082	-1.82581	0.0345998	0.27224	Down	0.378115	0.427887	0.0468572	1.27575	1.50716	0.161339	15945	protein_coding	chemokine (C-X-C motif) ligand 10	mmu04668,mmu04060,mmu04061,mmu04620,mmu04622,mmu04623,mmu04657,mmu04062,mmu05160,mmu05171,mmu05164,mmu05169	TNF signaling pathway|Cytokine-cytokine receptor interaction|Viral protein interaction with cytokine and cytokine receptor|Toll-like receptor signaling pathway|RIG-I-like receptor signaling pathway|Cytosolic DNA-sensing pathway|IL-17 signaling pathway|Chemokine signaling pathway|Hepatitis C|Coronavirus disease - COVID-19|Influenza A|Epstein-Barr virus infection	GO:0002690,GO:0005125,GO:0005576,GO:0005615,GO:0006935,GO:0006952,GO:0006954,GO:0006955,GO:0007186,GO:0007189,GO:0008009,GO:0008201,GO:0008284,GO:0009617,GO:0009897,GO:0010818,GO:0010819,GO:0016525,GO:0030335,GO:0030593,GO:0031640,GO:0042056,GO:0042118,GO:0042127,GO:0042981,GO:0045236,GO:0045662,GO:0048248,GO:0051281,GO:0051607,GO:0061844,GO:0070098,GO:0071222,GO:0090026,GO:0097398,GO:1901509,GO:…	positive regulation of leukocyte chemotaxis|cytokine activity|extracellular region|extracellular space|chemotaxis|defense response|inflammatory response|immune response|G protein-coupled receptor signaling pathway|adenylate cyclase-activating G protein-coupled receptor signaling pathway|chemokine activity|heparin binding|positive regulation of cell population proliferation|response to bacterium|e…	WP5128,WP2292,WP2432,WP1253	Fibrin complement receptor 3 signaling pathway|Chemokine signaling pathway|Spinal cord injury|Type II interferon signaling (IFNG)	R-MMU-162582,R-MMU-372790,R-MMU-373076,R-MMU-375276,R-MMU-380108,R-MMU-388396,R-MMU-418594,R-MMU-500792	Signal Transduction|Signaling by GPCR|Class A/1 (Rhodopsin-like receptors)|Peptide ligand-binding receptors|Chemokine receptors bind chemokines|GPCR downstream signalling|G alpha (i) signalling events|GPCR ligand binding
Cyp11a1	66.1945	40.7277	91.6614	2.24988	1.16985	0.0170784	0.178668	Up	1.3022	0.575677	0.378248	0.415772	0.256471	0.315485	13070	protein_coding	cytochrome P450%2C family 11%2C subfamily a%2C polypeptide 1	mmu00140,mmu04913,mmu04925,mmu04927,mmu04934	Steroid hormone biosynthesis|Ovarian steroidogenesis|Aldosterone synthesis and secretion|Cortisol synthesis and secretion|Cushing syndrome	GO:0004497,GO:0005506,GO:0005739,GO:0005743,GO:0006629,GO:0006694,GO:0006700,GO:0006704,GO:0007617,GO:0008202,GO:0008203,GO:0008386,GO:0015485,GO:0016020,GO:0016491,GO:0016705,GO:0020037,GO:0030061,GO:0034650,GO:0042542,GO:0043204,GO:0046872,GO:0071375	monooxygenase activity|iron ion binding|mitochondrion|mitochondrial inner membrane|lipid metabolic process|steroid biosynthetic process|C21-steroid hormone biosynthetic process|glucocorticoid biosynthetic process|mating behavior|steroid metabolic process|cholesterol metabolic process|cholesterol monooxygenase (side-chain-cleaving) activity|cholesterol binding|membrane|oxidoreductase activity|oxid…	WP1251,WP374,WP1274,WP4835	Metapathway biotransformation|Prostaglandin synthesis and regulation|Oxidation by cytochrome P450|Peroxiredoxin 2 induced ovarian failure	R-MMU-1430728,R-MMU-196071,R-MMU-196108,R-MMU-211859,R-MMU-211897,R-MMU-211945,R-MMU-211976,R-MMU-556833,R-MMU-8957322	Metabolism|Metabolism of steroid hormones|Pregnenolone biosynthesis|Biological oxidations|Cytochrome P450 - arranged by substrate type|Phase I - Functionalization of compounds|Endogenous sterols|Metabolism of lipids|Metabolism of steroids
Cyp1a2	10.8059	1.98221	19.6295	9.90526	3.30819	0.000392116	0.0130145	Up	0.178778	0.359663	0.272673	0.026514	0.0398661	0.0134124	13077	protein_coding	cytochrome P450%2C family 1%2C subfamily a%2C polypeptide 2	mmu00140,mmu00591,mmu00380,mmu00830,mmu00232,mmu00980,mmu00982,mmu05204,mmu05207,mmu05208	Steroid hormone biosynthesis|Linoleic acid metabolism|Tryptophan metabolism|Retinol metabolism|Caffeine metabolism|Metabolism of xenobiotics by cytochrome P450|Drug metabolism - cytochrome P450|Chemical carcinogenesis - DNA adducts|Chemical carcinogenesis - receptor activation|Chemical carcinogenesis - reactive oxygen species	GO:0004497,GO:0005506,GO:0005783,GO:0006629,GO:0006631,GO:0006706,GO:0006725,GO:0006778,GO:0006805,GO:0008202,GO:0008210,GO:0009403,GO:0009404,GO:0009791,GO:0009820,GO:0010468,GO:0016020,GO:0016098,GO:0016491,GO:0016705,GO:0016712,GO:0016829,GO:0018894,GO:0019899,GO:0020037,GO:0030324,GO:0032451,GO:0032787,GO:0034875,GO:0042178,GO:0042572,GO:0043231,GO:0045333,GO:0046483,GO:0046872,GO:0050665,GO:…	monooxygenase activity|iron ion binding|endoplasmic reticulum|lipid metabolic process|fatty acid metabolic process|steroid catabolic process|cellular aromatic compound metabolic process|porphyrin-containing compound metabolic process|xenobiotic metabolic process|steroid metabolic process|estrogen metabolic process|toxin biosynthetic process|toxin metabolic process|post-embryonic development|alkal…	WP33,WP1251,WP1262,WP431,WP1274,WP1264,WP79	Fatty acid omega-oxidation|Metapathway biotransformation|Aflatoxin B1 metabolism|Nuclear receptors in lipid metabolism and toxicity|Oxidation by cytochrome P450|Estrogen metabolism|Tryptophan metabolism	R-MMU-1430728,R-MMU-156580,R-MMU-156581,R-MMU-211859,R-MMU-211897,R-MMU-211945,R-MMU-211957,R-MMU-211981,R-MMU-2142670,R-MMU-2142753,R-MMU-2142816,R-MMU-5423646,R-MMU-556833,R-MMU-8978868,R-MMU-9018677,R-MMU-9018678,R-MMU-9018681,R-MMU-9018682,R-MMU-9027307	Metabolism|Phase II - Conjugation of compounds|Methylation|Biological oxidations|Cytochrome P450 - arranged by substrate type|Phase I - Functionalization of compounds|Aromatic amines can be N-hydroxylated or N-dealkylated by CYP1A2|Xenobiotics|Synthesis of epoxy (EET) and dihydroxyeicosatrienoic acids (DHET)|Arachidonic acid metabolism|Synthesis of (16-20)-hydroxyeicosatetraenoic acids (HETE)|Afl…
Cyp2a12	24.0418	1.97592	46.1077	23.2714	4.54049	6.8568e-09	1.06534e-06	Up	0.733591	0.832117	0.588006	0.0150463	0.0603292	0.0152227	13085	protein_coding	cytochrome P450%2C family 2%2C subfamily a%2C polypeptide 12	mmu00830	Retinol metabolism	GO:0004497,GO:0005506,GO:0005737,GO:0005783,GO:0006805,GO:0008392,GO:0008395,GO:0009804,GO:0016020,GO:0016491,GO:0016705,GO:0016712,GO:0019373,GO:0020037,GO:0043231,GO:0046872,GO:0070330	monooxygenase activity|iron ion binding|cytoplasm|endoplasmic reticulum|xenobiotic metabolic process|arachidonic acid epoxygenase activity|steroid hydroxylase activity|coumarin metabolic process|membrane|oxidoreductase activity|oxidoreductase activity, acting on paired donors, with incorporation or reduction of molecular oxygen|oxidoreductase activity, acting on paired donors, with incorporation …			R-MMU-1430728,R-MMU-211859,R-MMU-211897,R-MMU-211935,R-MMU-211945,R-MMU-211981,R-MMU-211999,R-MMU-5423646	Metabolism|Biological oxidations|Cytochrome P450 - arranged by substrate type|Fatty acids|Phase I - Functionalization of compounds|Xenobiotics|CYP2E1 reactions|Aflatoxin activation and detoxification
Cyp2c23	18.3973	7.57427	29.2204	3.8562	1.94718	0.0143385	0.160204	Up	0.128518	0.411331	0.486477	0.0225256	0.0903177	0.148133	226143	protein_coding	cytochrome P450%2C family 2%2C subfamily c%2C polypeptide 23	mmu00140,mmu00590,mmu00591,mmu00830,mmu04726,mmu04750,mmu05204	Steroid hormone biosynthesis|Arachidonic acid metabolism|Linoleic acid metabolism|Retinol metabolism|Serotonergic synapse|Inflammatory mediator regulation of TRP channels|Chemical carcinogenesis - DNA adducts	GO:0004497,GO:0005506,GO:0005737,GO:0005783,GO:0005789,GO:0006629,GO:0006631,GO:0006805,GO:0008392,GO:0008404,GO:0008405,GO:0016020,GO:0016491,GO:0016705,GO:0016712,GO:0019373,GO:0020037,GO:0043231,GO:0046456,GO:0046872,GO:0070330	monooxygenase activity|iron ion binding|cytoplasm|endoplasmic reticulum|endoplasmic reticulum membrane|lipid metabolic process|fatty acid metabolic process|xenobiotic metabolic process|arachidonic acid epoxygenase activity|arachidonic acid 14,15-epoxygenase activity|arachidonic acid 11,12-epoxygenase activity|membrane|oxidoreductase activity|oxidoreductase activity, acting on paired donors, with …	WP4349	Eicosanoid metabolism via cytochrome P450 monooxygenases
Cyp2c29	18.2424	8.61639	27.8685	3.23958	1.69581	0.0148425	0.163535	Up	0.19938	0.630316	0.367087	0.164744	0.0688073	0.125006	13095	protein_coding	cytochrome P450%2C family 2%2C subfamily c%2C polypeptide 29	mmu00140,mmu00590,mmu00591,mmu00830,mmu04726,mmu04750,mmu05204	Steroid hormone biosynthesis|Arachidonic acid metabolism|Linoleic acid metabolism|Retinol metabolism|Serotonergic synapse|Inflammatory mediator regulation of TRP channels|Chemical carcinogenesis - DNA adducts	GO:0004497,GO:0005506,GO:0005737,GO:0005783,GO:0005886,GO:0006629,GO:0006805,GO:0008392,GO:0008395,GO:0008401,GO:0008404,GO:0016020,GO:0016491,GO:0016705,GO:0016712,GO:0019369,GO:0019373,GO:0019899,GO:0020037,GO:0034875,GO:0043231,GO:0046872,GO:0070330,GO:0101020,GO:0120319	monooxygenase activity|iron ion binding|cytoplasm|endoplasmic reticulum|plasma membrane|lipid metabolic process|xenobiotic metabolic process|arachidonic acid epoxygenase activity|steroid hydroxylase activity|retinoic acid 4-hydroxylase activity|arachidonic acid 14,15-epoxygenase activity|membrane|oxidoreductase activity|oxidoreductase activity, acting on paired donors, with incorporation or reduc…	WP4349	Eicosanoid metabolism via cytochrome P450 monooxygenases	R-MMU-1430728,R-MMU-211859,R-MMU-211897,R-MMU-211945,R-MMU-211981	Metabolism|Biological oxidations|Cytochrome P450 - arranged by substrate type|Phase I - Functionalization of compounds|Xenobiotics
Cyp2c50	10.733	1.65036	19.8157	11.9891	3.58366	0.00029786	0.0105735	Up	0.248477	0.15175	0.123168	0.00855465	0.0085751	0.0259648	107141	protein_coding	cytochrome P450%2C family 2%2C subfamily c%2C polypeptide 50	mmu00140,mmu00590,mmu00591,mmu00830,mmu04726,mmu04750,mmu05204	Steroid hormone biosynthesis|Arachidonic acid metabolism|Linoleic acid metabolism|Retinol metabolism|Serotonergic synapse|Inflammatory mediator regulation of TRP channels|Chemical carcinogenesis - DNA adducts	GO:0004497,GO:0005506,GO:0005737,GO:0005783,GO:0005886,GO:0006805,GO:0008392,GO:0008395,GO:0008401,GO:0016020,GO:0016491,GO:0016705,GO:0016712,GO:0019369,GO:0019373,GO:0019899,GO:0020037,GO:0034875,GO:0043231,GO:0043651,GO:0046872,GO:0070330,GO:0071614,GO:0101020,GO:0120319	monooxygenase activity|iron ion binding|cytoplasm|endoplasmic reticulum|plasma membrane|xenobiotic metabolic process|arachidonic acid epoxygenase activity|steroid hydroxylase activity|retinoic acid 4-hydroxylase activity|membrane|oxidoreductase activity|oxidoreductase activity, acting on paired donors, with incorporation or reduction of molecular oxygen|oxidoreductase activity, acting on paired d…
Cyp2c54	4.31738	0.991731	7.64303	7.71365	2.94741	0.0290574	0.24538	Up	0.05766	0.145	0.128617	0.013896	0.0139292	0.0140589	404195	protein_coding	cytochrome P450%2C family 2%2C subfamily c%2C polypeptide 54	mmu00140,mmu00590,mmu00591,mmu00830,mmu04726,mmu04750,mmu05204	Steroid hormone biosynthesis|Arachidonic acid metabolism|Linoleic acid metabolism|Retinol metabolism|Serotonergic synapse|Inflammatory mediator regulation of TRP channels|Chemical carcinogenesis - DNA adducts	GO:0004497,GO:0005506,GO:0005737,GO:0005783,GO:0006805,GO:0008392,GO:0016020,GO:0016491,GO:0016705,GO:0016712,GO:0019369,GO:0019373,GO:0020037,GO:0043231,GO:0043651,GO:0046872,GO:0070330,GO:0071614	monooxygenase activity|iron ion binding|cytoplasm|endoplasmic reticulum|xenobiotic metabolic process|arachidonic acid epoxygenase activity|membrane|oxidoreductase activity|oxidoreductase activity, acting on paired donors, with incorporation or reduction of molecular oxygen|oxidoreductase activity, acting on paired donors, with incorporation or reduction of molecular oxygen, reduced flavin or flav…	WP4349	Eicosanoid metabolism via cytochrome P450 monooxygenases
Cyp2c67	2.81803	0.329313	5.30675	14.9474	3.90183	0.0477012	0.322841	Up	0.0592015	0.163764	0.0146729	0	0	0.0144347	545288	protein_coding	cytochrome P450%2C family 2%2C subfamily c%2C polypeptide 67			GO:0005737,GO:0006805,GO:0008392,GO:0016712,GO:0019373,GO:0020037,GO:0043231	cytoplasm|xenobiotic metabolic process|arachidonic acid epoxygenase activity|oxidoreductase activity, acting on paired donors, with incorporation or reduction of molecular oxygen, reduced flavin or flavoprotein as one donor, and incorporation of one atom of oxygen|epoxygenase P450 pathway|heme binding|intracellular membrane-bounded organelle
Cyp2c70	14.148	2.97519	25.3207	8.51435	3.0899	9.75709e-05	0.00430456	Up	0.334944	0.551321	0.271684	0.0440297	0.0441349	0.0445459	226105	protein_coding	cytochrome P450%2C family 2%2C subfamily c%2C polypeptide 70	mmu00140,mmu00590,mmu00591,mmu00830,mmu04726,mmu04750,mmu05204	Steroid hormone biosynthesis|Arachidonic acid metabolism|Linoleic acid metabolism|Retinol metabolism|Serotonergic synapse|Inflammatory mediator regulation of TRP channels|Chemical carcinogenesis - DNA adducts	GO:0004497,GO:0005506,GO:0005737,GO:0005783,GO:0006805,GO:0008392,GO:0016020,GO:0016491,GO:0016705,GO:0016712,GO:0019373,GO:0020037,GO:0043231,GO:0046872	monooxygenase activity|iron ion binding|cytoplasm|endoplasmic reticulum|xenobiotic metabolic process|arachidonic acid epoxygenase activity|membrane|oxidoreductase activity|oxidoreductase activity, acting on paired donors, with incorporation or reduction of molecular oxygen|oxidoreductase activity, acting on paired donors, with incorporation or reduction of molecular oxygen, reduced flavin or flav…
Cyp2d10	23.4902	3.28817	43.6923	13.2524	3.72818	1.12723e-06	0.00010373	Up	0.596206	0.84576	0.560758	0.0147369	0.118177	0.0149097	13101	protein_coding	cytochrome P450%2C family 2%2C subfamily d%2C polypeptide 10	mmu00140,mmu04726	Steroid hormone biosynthesis|Serotonergic synapse	GO:0004497,GO:0005506,GO:0005737,GO:0005739,GO:0005783,GO:0006805,GO:0016020,GO:0016491,GO:0016705,GO:0016712,GO:0019369,GO:0020037,GO:0043231,GO:0046872,GO:0062187,GO:0062188,GO:0062189,GO:0070330	monooxygenase activity|iron ion binding|cytoplasm|mitochondrion|endoplasmic reticulum|xenobiotic metabolic process|membrane|oxidoreductase activity|oxidoreductase activity, acting on paired donors, with incorporation or reduction of molecular oxygen|oxidoreductase activity, acting on paired donors, with incorporation or reduction of molecular oxygen, reduced flavin or flavoprotein as one donor, a…
Cyp2d26	35.5414	5.94663	65.1361	10.9505	3.45293	1.44014e-10	2.88581e-08	Up	0.779251	0.863557	0.929663	0.0763926	0.114863	0.0386441	76279	protein_coding	cytochrome P450%2C family 2%2C subfamily d%2C polypeptide 26	mmu00140,mmu04726	Steroid hormone biosynthesis|Serotonergic synapse	GO:0004497,GO:0005506,GO:0005737,GO:0005739,GO:0005783,GO:0006805,GO:0009410,GO:0016020,GO:0016491,GO:0016705,GO:0016712,GO:0019369,GO:0020037,GO:0043231,GO:0046872,GO:0062187,GO:0062188,GO:0062189,GO:0070330	monooxygenase activity|iron ion binding|cytoplasm|mitochondrion|endoplasmic reticulum|xenobiotic metabolic process|response to xenobiotic stimulus|membrane|oxidoreductase activity|oxidoreductase activity, acting on paired donors, with incorporation or reduction of molecular oxygen|oxidoreductase activity, acting on paired donors, with incorporation or reduction of molecular oxygen, reduced flavin…
Cyp2d9	33.4924	2.31782	64.6669	27.9444	4.80449	5.29888e-12	1.29106e-09	Up	0.851017	1.2999	0.90618	0.0455764	0.0304569	0.0307405	13105	protein_coding	cytochrome P450%2C family 2%2C subfamily d%2C polypeptide 9	mmu00140,mmu04726	Steroid hormone biosynthesis|Serotonergic synapse	GO:0004497,GO:0005506,GO:0005737,GO:0005739,GO:0005783,GO:0006805,GO:0016020,GO:0016491,GO:0016705,GO:0016712,GO:0019369,GO:0020037,GO:0043231,GO:0046872,GO:0062187,GO:0062188,GO:0062189,GO:0070330	monooxygenase activity|iron ion binding|cytoplasm|mitochondrion|endoplasmic reticulum|xenobiotic metabolic process|membrane|oxidoreductase activity|oxidoreductase activity, acting on paired donors, with incorporation or reduction of molecular oxygen|oxidoreductase activity, acting on paired donors, with incorporation or reduction of molecular oxygen, reduced flavin or flavoprotein as one donor, a…
Cyp2e1	110.44	28.6607	192.219	6.69962	2.74408	1.14464e-13	3.60914e-11	Up	2.92382	3.04503	2.518	0.170821	0.570765	0.504069	13106	protein_coding	cytochrome P450%2C family 2%2C subfamily e%2C polypeptide 1	mmu00140,mmu00590,mmu00591,mmu00980,mmu00982,mmu00983,mmu05204,mmu05208,mmu04936,mmu04932	Steroid hormone biosynthesis|Arachidonic acid metabolism|Linoleic acid metabolism|Metabolism of xenobiotics by cytochrome P450|Drug metabolism - cytochrome P450|Drug metabolism - other enzymes|Chemical carcinogenesis - DNA adducts|Chemical carcinogenesis - reactive oxygen species|Alcoholic liver disease|Non-alcoholic fatty liver disease	GO:0000139,GO:0001676,GO:0002933,GO:0004497,GO:0005506,GO:0005737,GO:0005739,GO:0005743,GO:0005783,GO:0005789,GO:0006629,GO:0006631,GO:0006641,GO:0006805,GO:0008202,GO:0008392,GO:0009617,GO:0016020,GO:0016098,GO:0016491,GO:0016705,GO:0016712,GO:0018601,GO:0018960,GO:0019373,GO:0019899,GO:0020037,GO:0030544,GO:0043231,GO:0046483,GO:0046872,GO:0051879,GO:0070330,GO:0120319	Golgi membrane|long-chain fatty acid metabolic process|lipid hydroxylation|monooxygenase activity|iron ion binding|cytoplasm|mitochondrion|mitochondrial inner membrane|endoplasmic reticulum|endoplasmic reticulum membrane|lipid metabolic process|fatty acid metabolic process|triglyceride metabolic process|xenobiotic metabolic process|steroid metabolic process|arachidonic acid epoxygenase activity|r…	WP4265,WP33,WP1251,WP1259,WP431,WP1274,WP79	Ethanol metabolism resulting in production of ROS by CYP2E1|Fatty acid omega-oxidation|Metapathway biotransformation|Retinol metabolism|Nuclear receptors in lipid metabolism and toxicity|Oxidation by cytochrome P450|Tryptophan metabolism	R-MMU-1430728,R-MMU-211859,R-MMU-211897,R-MMU-211945,R-MMU-211981,R-MMU-211999,R-MMU-556833,R-MMU-9018677,R-MMU-9018678,R-MMU-9018682,R-MMU-9027307,R-MMU-9748784,R-MMU-9749641,R-MMU-9753281	Metabolism|Biological oxidations|Cytochrome P450 - arranged by substrate type|Phase I - Functionalization of compounds|Xenobiotics|CYP2E1 reactions|Metabolism of lipids|Biosynthesis of DHA-derived SPMs|Biosynthesis of specialized proresolving mediators (SPMs)|Biosynthesis of maresins|Biosynthesis of maresin-like SPMs|Drug ADME|Aspirin ADME|Paracetamol ADME
Cyp2f2	21.9783	8.88777	35.0688	3.94082	1.9785	0.00276644	0.0542187	Up	0.471774	0.546457	0.481883	0.0275629	0.151958	0.195202	13107	protein_coding	cytochrome P450%2C family 2%2C subfamily f%2C polypeptide 2	mmu00980,mmu05208	Metabolism of xenobiotics by cytochrome P450|Chemical carcinogenesis - reactive oxygen species	GO:0004497,GO:0005506,GO:0005737,GO:0005783,GO:0006805,GO:0008392,GO:0009636,GO:0016020,GO:0016491,GO:0016705,GO:0016712,GO:0018979,GO:0019373,GO:0019825,GO:0020037,GO:0043231,GO:0046872,GO:1901170,GO:1901360	monooxygenase activity|iron ion binding|cytoplasm|endoplasmic reticulum|xenobiotic metabolic process|arachidonic acid epoxygenase activity|response to toxic substance|membrane|oxidoreductase activity|oxidoreductase activity, acting on paired donors, with incorporation or reduction of molecular oxygen|oxidoreductase activity, acting on paired donors, with incorporation or reduction of molecular ox…	WP1251,WP1274,WP79	Metapathway biotransformation|Oxidation by cytochrome P450|Tryptophan metabolism	R-MMU-1430728,R-MMU-211859,R-MMU-211897,R-MMU-211935,R-MMU-211945,R-MMU-211981,R-MMU-211999	Metabolism|Biological oxidations|Cytochrome P450 - arranged by substrate type|Fatty acids|Phase I - Functionalization of compounds|Xenobiotics|CYP2E1 reactions
Cyp2j5	10.9703	2.63079	19.3098	7.32757	2.87334	0.00697122	0.10289	Up	0.0772913	0.141358	0.18808	0.00677349	0.0475278	0	13109	protein_coding	cytochrome P450%2C family 2%2C subfamily j%2C polypeptide 5	mmu00590,mmu00591,mmu04913,mmu04726,mmu04750,mmu05417	Arachidonic acid metabolism|Linoleic acid metabolism|Ovarian steroidogenesis|Serotonergic synapse|Inflammatory mediator regulation of TRP channels|Lipid and atherosclerosis	GO:0001990,GO:0001998,GO:0004497,GO:0005506,GO:0005737,GO:0005783,GO:0006082,GO:0006690,GO:0006805,GO:0008392,GO:0008404,GO:0008405,GO:0016020,GO:0016491,GO:0016705,GO:0016712,GO:0016853,GO:0019373,GO:0020037,GO:0043231,GO:0043651,GO:0046872,GO:0070330,GO:0071614,GO:0097254,GO:2000863	regulation of systemic arterial blood pressure by hormone|angiotensin-mediated vasoconstriction involved in regulation of systemic arterial blood pressure|monooxygenase activity|iron ion binding|cytoplasm|endoplasmic reticulum|organic acid metabolic process|icosanoid metabolic process|xenobiotic metabolic process|arachidonic acid epoxygenase activity|arachidonic acid 14,15-epoxygenase activity|ar…	WP4349	Eicosanoid metabolism via cytochrome P450 monooxygenases
Cyp3a11	37.9607	13.633	62.2885	4.57654	2.19426	0.000347877	0.0119151	Up	0.582989	0.981625	0.804127	0.342086	0.0979725	0.0618029	13112	protein_coding	cytochrome P450%2C family 3%2C subfamily a%2C polypeptide 11	mmu00140,mmu00591,mmu00830,mmu05204,mmu05207	Steroid hormone biosynthesis|Linoleic acid metabolism|Retinol metabolism|Chemical carcinogenesis - DNA adducts|Chemical carcinogenesis - receptor activation	GO:0002933,GO:0004497,GO:0005506,GO:0005783,GO:0005789,GO:0008202,GO:0008210,GO:0008401,GO:0009617,GO:0009822,GO:0016020,GO:0016491,GO:0016705,GO:0016712,GO:0020037,GO:0032451,GO:0042178,GO:0042573,GO:0043231,GO:0046872,GO:0050649,GO:0070330,GO:0070989,GO:0101020	lipid hydroxylation|monooxygenase activity|iron ion binding|endoplasmic reticulum|endoplasmic reticulum membrane|steroid metabolic process|estrogen metabolic process|retinoic acid 4-hydroxylase activity|response to bacterium|alkaloid catabolic process|membrane|oxidoreductase activity|oxidoreductase activity, acting on paired donors, with incorporation or reduction of molecular oxygen|oxidoreducta…			R-MMU-1430728,R-MMU-211859,R-MMU-211897,R-MMU-211945,R-MMU-211981,R-MMU-5423646,R-MMU-556833,R-MMU-9018677,R-MMU-9018678,R-MMU-9018682,R-MMU-9027307,R-MMU-9748784,R-MMU-9749641,R-MMU-9754706,R-MMU-9757110	Metabolism|Biological oxidations|Cytochrome P450 - arranged by substrate type|Phase I - Functionalization of compounds|Xenobiotics|Aflatoxin activation and detoxification|Metabolism of lipids|Biosynthesis of DHA-derived SPMs|Biosynthesis of specialized proresolving mediators (SPMs)|Biosynthesis of maresins|Biosynthesis of maresin-like SPMs|Drug ADME|Aspirin ADME|Atorvastatin ADME|Prednisone ADME
Cyp3a13	42.5169	17.1597	67.8741	3.95292	1.98292	1.10929e-05	0.000731827	Up	0.288338	0.267019	0.372063	0.048532	0.0707608	0.111593	13113	protein_coding	cytochrome P450%2C family 3%2C subfamily a%2C polypeptide 13	mmu00140,mmu00591,mmu00830,mmu05204,mmu05207	Steroid hormone biosynthesis|Linoleic acid metabolism|Retinol metabolism|Chemical carcinogenesis - DNA adducts|Chemical carcinogenesis - receptor activation	GO:0002933,GO:0004497,GO:0005496,GO:0005506,GO:0005737,GO:0005783,GO:0008202,GO:0008210,GO:0008395,GO:0008401,GO:0009822,GO:0010628,GO:0016020,GO:0016491,GO:0016705,GO:0016712,GO:0019899,GO:0020037,GO:0030343,GO:0034875,GO:0042178,GO:0042573,GO:0043231,GO:0046872,GO:0050649,GO:0062181,GO:0070330,GO:0070576,GO:0070989,GO:0101020,GO:0101021	lipid hydroxylation|monooxygenase activity|steroid binding|iron ion binding|cytoplasm|endoplasmic reticulum|steroid metabolic process|estrogen metabolic process|steroid hydroxylase activity|retinoic acid 4-hydroxylase activity|alkaloid catabolic process|positive regulation of gene expression|membrane|oxidoreductase activity|oxidoreductase activity, acting on paired donors, with incorporation or r…			R-MMU-1430728,R-MMU-211859,R-MMU-211897,R-MMU-211945,R-MMU-211958,R-MMU-211981	Metabolism|Biological oxidations|Cytochrome P450 - arranged by substrate type|Phase I - Functionalization of compounds|Miscellaneous substrates|Xenobiotics
Cyp3a25	10.3975	0	20.7949	113.958	6.83236	1.73786e-06	0.000151426	Up	0.350906	0.24839	0.206153	0	0	0	56388	protein_coding	cytochrome P450%2C family 3%2C subfamily a%2C polypeptide 25	mmu00140,mmu00591,mmu00830,mmu05204,mmu05207	Steroid hormone biosynthesis|Linoleic acid metabolism|Retinol metabolism|Chemical carcinogenesis - DNA adducts|Chemical carcinogenesis - receptor activation	GO:0004497,GO:0005506,GO:0005783,GO:0008202,GO:0008390,GO:0008395,GO:0008401,GO:0009617,GO:0016020,GO:0016491,GO:0016705,GO:0016712,GO:0020037,GO:0043231,GO:0046872,GO:0050649,GO:0070330,GO:0070989,GO:0101020,GO:0101021	monooxygenase activity|iron ion binding|endoplasmic reticulum|steroid metabolic process|testosterone 16-alpha-hydroxylase activity|steroid hydroxylase activity|retinoic acid 4-hydroxylase activity|response to bacterium|membrane|oxidoreductase activity|oxidoreductase activity, acting on paired donors, with incorporation or reduction of molecular oxygen|oxidoreductase activity, acting on paired don…			R-MMU-1430728,R-MMU-211859,R-MMU-211897,R-MMU-211945,R-MMU-211958,R-MMU-211981	Metabolism|Biological oxidations|Cytochrome P450 - arranged by substrate type|Phase I - Functionalization of compounds|Miscellaneous substrates|Xenobiotics
Cyp4a10	15.8742	0.663668	31.0846	46.9861	5.55416	5.92102e-06	0.000428894	Up	0.449035	0.514415	0.197851	0.0120241	0	0.012165	13117	protein_coding	cytochrome P450%2C family 4%2C subfamily a%2C polypeptide 10	mmu00071,mmu00590,mmu00830,mmu03320,mmu04270,mmu04750	Fatty acid degradation|Arachidonic acid metabolism|Retinol metabolism|PPAR signaling pathway|Vascular smooth muscle contraction|Inflammatory mediator regulation of TRP channels	GO:0001676,GO:0001822,GO:0004497,GO:0005506,GO:0005737,GO:0005783,GO:0006629,GO:0006631,GO:0006691,GO:0008391,GO:0008392,GO:0016020,GO:0016324,GO:0016491,GO:0016705,GO:0018685,GO:0019369,GO:0019373,GO:0020037,GO:0032305,GO:0043231,GO:0043651,GO:0046456,GO:0046872,GO:0048252,GO:0050051,GO:0102033	long-chain fatty acid metabolic process|kidney development|monooxygenase activity|iron ion binding|cytoplasm|endoplasmic reticulum|lipid metabolic process|fatty acid metabolic process|leukotriene metabolic process|arachidonic acid monooxygenase activity|arachidonic acid epoxygenase activity|membrane|apical plasma membrane|oxidoreductase activity|oxidoreductase activity, acting on paired donors, w…	WP4349,WP4347,WP4348,WP2316	Eicosanoid metabolism via cytochrome P450 monooxygenases|Eicosanoid metabolism via cyclooxygenases (COX)|Eicosanoid metabolism via lipoxygenases (LOX)|PPAR signaling pathway	R-MMU-1430728,R-MMU-211859,R-MMU-211897,R-MMU-211935,R-MMU-211945,R-MMU-211979,R-MMU-2142691,R-MMU-2142753,R-MMU-2142816,R-MMU-556833,R-MMU-8978868	Metabolism|Biological oxidations|Cytochrome P450 - arranged by substrate type|Fatty acids|Phase I - Functionalization of compounds|Eicosanoids|Synthesis of Leukotrienes (LT) and Eoxins (EX)|Arachidonic acid metabolism|Synthesis of (16-20)-hydroxyeicosatetraenoic acids (HETE)|Metabolism of lipids|Fatty acid metabolism
Cyp4a12a	3.34991	0.663668	6.03616	9.11165	3.18771	0.0464465	0.318369	Up	0.0859424	0.0648367	0.042601	0.010356	0	0.0104774	277753	protein_coding	cytochrome P450%2C family 4%2C subfamily a%2C polypeptide 12a	mmu00071,mmu00590,mmu00830,mmu03320,mmu04270,mmu04750	Fatty acid degradation|Arachidonic acid metabolism|Retinol metabolism|PPAR signaling pathway|Vascular smooth muscle contraction|Inflammatory mediator regulation of TRP channels	GO:0001676,GO:0001822,GO:0004497,GO:0005506,GO:0005615,GO:0005737,GO:0005783,GO:0005789,GO:0006631,GO:0006691,GO:0008391,GO:0008392,GO:0016020,GO:0016324,GO:0016491,GO:0016705,GO:0018685,GO:0019369,GO:0019373,GO:0020037,GO:0032305,GO:0043231,GO:0043651,GO:0046456,GO:0046872,GO:0048252,GO:0050051,GO:0052869,GO:0070330,GO:0097267,GO:0102033,GO:0102116,GO:0103002,GO:0120250	long-chain fatty acid metabolic process|kidney development|monooxygenase activity|iron ion binding|extracellular space|cytoplasm|endoplasmic reticulum|endoplasmic reticulum membrane|fatty acid metabolic process|leukotriene metabolic process|arachidonic acid monooxygenase activity|arachidonic acid epoxygenase activity|membrane|apical plasma membrane|oxidoreductase activity|oxidoreductase activity,…	WP4349,WP4347,WP4348,WP2316	Eicosanoid metabolism via cytochrome P450 monooxygenases|Eicosanoid metabolism via cyclooxygenases (COX)|Eicosanoid metabolism via lipoxygenases (LOX)|PPAR signaling pathway
Cyp4a14	27.7323	3.30196	52.1627	15.7947	3.98137	1.57644e-07	1.7979e-05	Up	0.196578	0.522025	0.514495	0.01516	0.00759813	0.0536821	13119	protein_coding	cytochrome P450%2C family 4%2C subfamily a%2C polypeptide 14	mmu00071,mmu00590,mmu00830,mmu03320,mmu04270,mmu04750	Fatty acid degradation|Arachidonic acid metabolism|Retinol metabolism|PPAR signaling pathway|Vascular smooth muscle contraction|Inflammatory mediator regulation of TRP channels	GO:0001676,GO:0001822,GO:0004497,GO:0005504,GO:0005506,GO:0005615,GO:0005737,GO:0005783,GO:0006691,GO:0008391,GO:0008392,GO:0016020,GO:0016324,GO:0016491,GO:0016705,GO:0018685,GO:0019369,GO:0019373,GO:0020037,GO:0032305,GO:0043231,GO:0043651,GO:0046456,GO:0046872,GO:0048252,GO:0050051,GO:0050544,GO:0102033,GO:0102116,GO:0103002	long-chain fatty acid metabolic process|kidney development|monooxygenase activity|fatty acid binding|iron ion binding|extracellular space|cytoplasm|endoplasmic reticulum|leukotriene metabolic process|arachidonic acid monooxygenase activity|arachidonic acid epoxygenase activity|membrane|apical plasma membrane|oxidoreductase activity|oxidoreductase activity, acting on paired donors, with incorporat…	WP2316	PPAR signaling pathway
Cytl1	12.0766	18.7724	5.38074	0.285949	-1.80617	0.0350907	0.273891	Down	0.213709	0.107484	0.105934	0.231766	0.903467	0.338698	231162	protein_coding	cytokine-like 1			GO:0002062,GO:0005575,GO:0006366,GO:0045944,GO:0048839,GO:0050650,GO:0051091,GO:1990079	chondrocyte differentiation|cellular_component|transcription by RNA polymerase II|positive regulation of transcription by RNA polymerase II|inner ear development|chondroitin sulfate proteoglycan biosynthetic process|positive regulation of DNA-binding transcription factor activity|cartilage homeostasis	WP3625	Tyrobp causal network in microglia
D4Ertd617e	17.39	8.62148	26.1585	3.03565	1.60201	0.0214986	0.20615	Up	1.0343	0.682759	0.801083	0.436213	0.281093	0.09457	100041290	non_coding	DNA segment%2C Chr 4%2C ERATO Doi 617%2C expressed			GO:0003674,GO:0005575,GO:0008150	molecular_function|cellular_component|biological_process
D830031N03Rik	196.722	273.224	120.219	0.44012	-1.18403	4.49141e-08	5.73216e-06	Down	0.319329	0.359001	0.446933	0.923494	0.80167	0.778601	442834	protein_coding	RIKEN cDNA D830031N03 gene
Dcdc2b	132.803	82.7059	182.901	2.21124	1.14485	5.17544e-06	0.000382643	Up	1.62718	1.23155	1.44871	0.70815	0.557189	0.647118	100504491	protein_coding	doublecortin domain containing 2b			GO:0003674,GO:0005815,GO:0005874,GO:0008150	molecular_function|microtubule organizing center|microtubule|biological_process
Ddx60	29.7161	46.0108	13.4215	0.291422	-1.77882	0.00199204	0.0429288	Down	0.0552578	0.025939	0.0657381	0.213073	0.188664	0.0934141	234311	protein_coding	DExD/H box helicase 60			GO:0003690,GO:0003723,GO:0003725,GO:0003727,GO:0005515,GO:0005737,GO:0005829,GO:0009615,GO:0045111,GO:0051607,GO:1900245,GO:1900246	double-stranded DNA binding|RNA binding|double-stranded RNA binding|single-stranded RNA binding|protein binding|cytoplasm|cytosol|response to virus|intermediate filament cytoskeleton|defense response to virus|positive regulation of MDA-5 signaling pathway|positive regulation of RIG-I signaling pathway
Dkkl1	108.753	14.5	203.006	13.9982	3.80717	0.0256208	0.229264	Up	12.5496	0.374521	0.0868515	0.126678	0.338616	0.469931	50722	protein_coding	dickkopf-like 1			GO:0001669,GO:0005515,GO:0005576,GO:0005615,GO:0007341,GO:0031410,GO:0039706,GO:0043065,GO:0045600,GO:0048019,GO:0060070,GO:0090090,GO:2000225	acrosomal vesicle|protein binding|extracellular region|extracellular space|penetration of zona pellucida|cytoplasmic vesicle|co-receptor binding|positive regulation of apoptotic process|positive regulation of fat cell differentiation|receptor antagonist activity|canonical Wnt signaling pathway|negative regulation of canonical Wnt signaling pathway|negative regulation of testosterone biosynthetic …
Dmc1	37.2901	22.1323	52.4479	2.36939	1.24452	0.00223559	0.0468099	Up	0.56413	0.625359	0.616338	0.221967	0.289247	0.235797	13404	protein_coding	DNA meiotic recombinase 1			GO:0000150,GO:0000166,GO:0000724,GO:0000730,GO:0000781,GO:0000794,GO:0000800,GO:0001541,GO:0001556,GO:0003677,GO:0003690,GO:0003697,GO:0005524,GO:0005634,GO:0005654,GO:0005694,GO:0006259,GO:0006281,GO:0006312,GO:0007049,GO:0007129,GO:0007131,GO:0007141,GO:0007276,GO:0007283,GO:0007286,GO:0008094,GO:0035861,GO:0042148,GO:0042802,GO:0048477,GO:0051321,GO:0070192,GO:0140664,GO:1990918	DNA strand exchange activity|nucleotide binding|double-strand break repair via homologous recombination|DNA recombinase assembly|chromosome, telomeric region|condensed nuclear chromosome|lateral element|ovarian follicle development|oocyte maturation|DNA binding|double-stranded DNA binding|single-stranded DNA binding|ATP binding|nucleus|nucleoplasm|chromosome|DNA metabolic process|DNA repair|mitot…	WP273	Ovarian infertility
Dmgdh	21.4863	7.25251	35.7201	4.9216	2.29913	0.00210468	0.0448127	Up	0.349366	0.465639	0.121225	0.025259	0.0506389	0.110739	74129	protein_coding	dimethylglycine dehydrogenase precursor	mmu00260	Glycine, serine and threonine metabolism	GO:0005542,GO:0005737,GO:0005739,GO:0005759,GO:0016491,GO:0035999,GO:0042426,GO:0047865,GO:0050660	folic acid binding|cytoplasm|mitochondrion|mitochondrial matrix|oxidoreductase activity|tetrahydrofolate interconversion|choline catabolic process|dimethylglycine dehydrogenase activity|flavin adenine dinucleotide binding	WP1770	One-carbon metabolism and related pathways	R-MMU-1430728,R-MMU-6798163,R-MMU-71291	Metabolism|Choline catabolism|Metabolism of amino acids and derivatives
Dok3	282.772	167.355	398.189	2.37912	1.25043	1.24598e-09	2.22625e-07	Up	3.73214	3.06561	2.88405	1.47681	1.41735	1.09675	27261	protein_coding	docking protein 3			GO:0005515,GO:0005737,GO:0005886,GO:0007169,GO:0007265,GO:0016020,GO:0043410	protein binding|cytoplasm|plasma membrane|transmembrane receptor protein tyrosine kinase signaling pathway|Ras protein signal transduction|membrane|positive regulation of MAPK cascade			R-MMU-168249,R-MMU-168256,R-MMU-6798695	Innate Immune System|Immune System|Neutrophil degranulation
Dsc3	90.3325	123.28	57.385	0.465592	-1.10286	0.00919479	0.122756	Down	0.156827	0.176873	0.480562	0.549747	0.583207	0.584002	13507	protein_coding	desmocollin 3			GO:0001701,GO:0005509,GO:0005576,GO:0005737,GO:0005886,GO:0007155,GO:0007156,GO:0016020,GO:0030054,GO:0030057,GO:0045295,GO:0046872,GO:0050821,GO:0098609	in utero embryonic development|calcium ion binding|extracellular region|cytoplasm|plasma membrane|cell adhesion|homophilic cell adhesion via plasma membrane adhesion molecules|membrane|cell junction|desmosome|gamma-catenin binding|metal ion binding|protein stabilization|cell-cell adhesion			R-MMU-1266738,R-MMU-6805567,R-MMU-6809371	Developmental Biology|Keratinization|Formation of the cornified envelope
Dsg1a	2.81478	5.30184	0.327708	0.0677818	-3.88296	0.0391517	0.29178	Down	0	0.00465122	0	0.0356598	0.0268088	0.00901947	13510	protein_coding	desmoglein 1 alpha	mmu05150	Staphylococcus aureus infection	GO:0005509,GO:0005515,GO:0005634,GO:0005737,GO:0005886,GO:0005911,GO:0007155,GO:0007156,GO:0009898,GO:0016020,GO:0016324,GO:0016328,GO:0030054,GO:0030057,GO:0045295,GO:0046872,GO:0050821,GO:0098609	calcium ion binding|protein binding|nucleus|cytoplasm|plasma membrane|cell-cell junction|cell adhesion|homophilic cell adhesion via plasma membrane adhesion molecules|cytoplasmic side of plasma membrane|membrane|apical plasma membrane|lateral plasma membrane|cell junction|desmosome|gamma-catenin binding|metal ion binding|protein stabilization|cell-cell adhesion			R-MMU-109581,R-MMU-111465,R-MMU-1266738,R-MMU-162582,R-MMU-168249,R-MMU-168256,R-MMU-194315,R-MMU-351906,R-MMU-5357801,R-MMU-6798695,R-MMU-6805567,R-MMU-6809371,R-MMU-75153,R-MMU-9012999,R-MMU-9696264,R-MMU-9696270,R-MMU-9716542	Apoptosis|Apoptotic cleavage of cellular proteins|Developmental Biology|Signal Transduction|Innate Immune System|Immune System|Signaling by Rho GTPases|Apoptotic cleavage of cell adhesion proteins|Programmed Cell Death|Neutrophil degranulation|Keratinization|Formation of the cornified envelope|Apoptotic execution phase|RHO GTPase cycle|RND3 GTPase cycle|RND2 GTPase cycle|Signaling by Rho GTPases,…
Dthd1	78.6904	110.304	47.0764	0.426855	-1.22818	4.25344e-05	0.00219754	Down	0.376179	0.450472	0.435094	0.820245	1.14243	0.934686	100322896	protein_coding	death domain containing 1			GO:0003674	molecular_function
Duox2	89.946	131.762	48.1296	0.36533	-1.45273	9.5896e-06	0.000646574	Down	0.192544	0.193679	0.229062	0.705322	0.549895	0.392266	214593	protein_coding	dual oxidase 2	mmu04918	Thyroid hormone synthesis	GO:0005509,GO:0005783,GO:0005829,GO:0005886,GO:0006952,GO:0009566,GO:0009615,GO:0009986,GO:0016174,GO:0016175,GO:0019221,GO:0030282,GO:0030878,GO:0031252,GO:0035264,GO:0042403,GO:0042445,GO:0042554,GO:0043020,GO:0045177,GO:0048839,GO:0048855,GO:0050665,GO:0051591,GO:0090303,GO:2000147	calcium ion binding|endoplasmic reticulum|cytosol|plasma membrane|defense response|fertilization|response to virus|cell surface|NAD(P)H oxidase H2O2-forming activity|superoxide-generating NAD(P)H oxidase activity|cytokine-mediated signaling pathway|bone mineralization|thyroid gland development|cell leading edge|multicellular organism growth|thyroid hormone metabolic process|hormone metabolic proc…			R-MMU-1430728,R-MMU-209776,R-MMU-209968,R-MMU-71291	Metabolism|Metabolism of amine-derived hormones|Thyroxine biosynthesis|Metabolism of amino acids and derivatives
Efcab3	7.11308	0.334356	13.8918	39.0675	5.2879	0.00243824	0.0496942	Up	0.145857	0.0425953	0.00466454	0.00453566	0	0	70894	protein_coding	EF-hand calcium binding domain 3			GO:0003674,GO:0005509,GO:0005575,GO:0008150,GO:0046872	molecular_function|calcium ion binding|cellular_component|biological_process|metal ion binding
Efhb	84.7537	113.929	55.5783	0.488166	-1.03456	0.0039115	0.0693685	Down	0.293586	0.561101	0.371097	0.622634	0.723415	1.10954	211482	protein_coding	EF hand domain family%2C member B			GO:0005509,GO:0005575,GO:0005737,GO:0005856,GO:0032091,GO:0042995,GO:0046872,GO:0061891,GO:0070884,GO:2001256	calcium ion binding|cellular_component|cytoplasm|cytoskeleton|negative regulation of protein binding|cell projection|metal ion binding|calcium ion sensor activity|regulation of calcineurin-NFAT signaling cascade|regulation of store-operated calcium entry
Eif4ebp3	173.021	114.312	231.731	2.02671	1.01914	3.70751e-07	3.95486e-05	Up	5.26711	5.11624	5.26655	2.26633	2.70863	2.60157	108112	protein_coding	eukaryotic translation initiation factor 4E binding protein 3			GO:0005737,GO:0006417,GO:0008190,GO:0017148,GO:0045947	cytoplasm|regulation of translation|eukaryotic initiation factor 4E binding|negative regulation of translation|negative regulation of translational initiation	WP307	Translation factors
Eomes	340.314	468.48	212.148	0.453016	-1.14237	8.61237e-09	1.29131e-06	Down	1.15469	1.54866	1.7414	3.61594	2.86721	3.11232	13813	protein_coding	eomesodermin			GO:0000122,GO:0000785,GO:0000977,GO:0000978,GO:0000981,GO:0001706,GO:0001707,GO:0001714,GO:0001764,GO:0001824,GO:0001829,GO:0002250,GO:0002302,GO:0002376,GO:0003677,GO:0003682,GO:0003700,GO:0005622,GO:0005634,GO:0005654,GO:0006306,GO:0006338,GO:0006355,GO:0006357,GO:0007275,GO:0007369,GO:0007420,GO:0010002,GO:0010467,GO:0010468,GO:0016573,GO:0016575,GO:0019827,GO:0021772,GO:0021796,GO:0021895,GO:…	negative regulation of transcription by RNA polymerase II|chromatin|RNA polymerase II transcription regulatory region sequence-specific DNA binding|RNA polymerase II cis-regulatory region sequence-specific DNA binding|DNA-binding transcription factor activity, RNA polymerase II-specific|endoderm formation|mesoderm formation|endodermal cell fate specification|neuron migration|blastocyst developmen…
Eqtn	13.2193	6.6216	19.8171	2.99215	1.58118	0.0298216	0.249865	Up	0.273033	0.152579	0.170429	0.0779859	0.0390862	0.0789002	67753	protein_coding	equatorin%2C sperm acrosome associated			GO:0001675,GO:0002079,GO:0002081,GO:0005515,GO:0005634,GO:0005737,GO:0005769,GO:0005886,GO:0006897,GO:0007342,GO:0016020,GO:0031410,GO:0051649,GO:0060478	acrosome assembly|inner acrosomal membrane|outer acrosomal membrane|protein binding|nucleus|cytoplasm|early endosome|plasma membrane|endocytosis|fusion of sperm to egg plasma membrane involved in single fertilization|membrane|cytoplasmic vesicle|establishment of localization in cell|acrosomal vesicle exocytosis
Erg	125.45	168.916	81.985	0.484895	-1.04425	0.000539386	0.016381	Down	0.814412	0.451979	0.445459	1.13702	1.13974	1.19829	13876	protein_coding	ETS transcription factor	mmu05202,mmu05215	Transcriptional misregulation in cancer|Prostate cancer	GO:0000978,GO:0000981,GO:0001228,GO:0003677,GO:0003682,GO:0003700,GO:0005515,GO:0005634,GO:0005737,GO:0006355,GO:0006357,GO:0030154,GO:0043565,GO:0045944,GO:1990837,GO:1990904	RNA polymerase II cis-regulatory region sequence-specific DNA binding|DNA-binding transcription factor activity, RNA polymerase II-specific|DNA-binding transcription activator activity, RNA polymerase II-specific|DNA binding|chromatin binding|DNA-binding transcription factor activity|protein binding|nucleus|cytoplasm|regulation of DNA-templated transcription|regulation of transcription by RNA pol…
Erich5	7.92686	13.8729	1.98078	0.143545	-2.80043	0.0134633	0.154262	Down	0.0109508	0.0550767	0	0.137234	0.201053	0.106803	239368	protein_coding	glutamate rich 5			GO:0003674,GO:0005575,GO:0008150	molecular_function|cellular_component|biological_process
F10	11.9899	1.64406	22.3357	13.5456	3.75975	0.000162444	0.00659652	Up	0.202896	0.310998	0.134099	0	0.0186723	0.0282692	14058	protein_coding	coagulation factor X	mmu04610	Complement and coagulation cascades	GO:0004252,GO:0005509,GO:0005543,GO:0005576,GO:0005615,GO:0005783,GO:0006508,GO:0007596,GO:0007599,GO:0008233,GO:0008236,GO:0016020,GO:0016787,GO:0031638,GO:0043231,GO:0051897,GO:1905370	serine-type endopeptidase activity|calcium ion binding|phospholipid binding|extracellular region|extracellular space|endoplasmic reticulum|proteolysis|blood coagulation|hemostasis|peptidase activity|serine-type peptidase activity|membrane|hydrolase activity|zymogen activation|intracellular membrane-bounded organelle|positive regulation of protein kinase B signaling|serine-type endopeptidase compl…	WP460	Blood clotting cascade	R-MMU-109582,R-MMU-140834,R-MMU-140837,R-MMU-140875,R-MMU-140877,R-MMU-159740,R-MMU-159763,R-MMU-159782,R-MMU-159854,R-MMU-163841,R-MMU-392499,R-MMU-597592	Hemostasis|Extrinsic Pathway of Fibrin Clot Formation|Intrinsic Pathway of Fibrin Clot Formation|Common Pathway of Fibrin Clot Formation|Formation of Fibrin Clot (Clotting Cascade)|Gamma-carboxylation of protein precursors|Transport of gamma-carboxylated protein precursors from the endoplasmic reticulum to the Golgi apparatus|Removal of aminoterminal propeptides from gamma-carboxylated proteins|G…
F12	29.7896	12.919	46.6602	3.61573	1.85429	0.000351331	0.0119951	Up	0.435631	0.663938	0.745971	0.229061	0.153073	0.115873	58992	protein_coding	coagulation factor XII (Hageman factor)	mmu04610	Complement and coagulation cascades	GO:0002353,GO:0002542,GO:0004252,GO:0005509,GO:0005576,GO:0005615,GO:0005791,GO:0006508,GO:0007596,GO:0007599,GO:0008233,GO:0008236,GO:0010756,GO:0016485,GO:0016540,GO:0016787,GO:0030194,GO:0031638,GO:0042730,GO:0051788,GO:0051919	plasma kallikrein-kinin cascade|Factor XII activation|serine-type endopeptidase activity|calcium ion binding|extracellular region|extracellular space|rough endoplasmic reticulum|proteolysis|blood coagulation|hemostasis|peptidase activity|serine-type peptidase activity|positive regulation of plasminogen activation|protein processing|protein autoprocessing|hydrolase activity|positive regulation of …	WP460	Blood clotting cascade	R-MMU-109582,R-MMU-140837,R-MMU-140877	Hemostasis|Intrinsic Pathway of Fibrin Clot Formation|Formation of Fibrin Clot (Clotting Cascade)
F2	56.5183	8.97847	104.058	11.6217	3.53875	2.31569e-11	5.11863e-09	Up	0.876343	1.21732	1.15839	0.181026	0.0302432	0.0610496	14061	protein_coding	coagulation factor II	mmu04072,mmu04080,mmu04810,mmu04610,mmu04611,mmu05200,mmu05171	Phospholipase D signaling pathway|Neuroactive ligand-receptor interaction|Regulation of actin cytoskeleton|Complement and coagulation cascades|Platelet activation|Pathways in cancer|Coronavirus disease - COVID-19	GO:0001530,GO:0001934,GO:0004175,GO:0004252,GO:0005102,GO:0005509,GO:0005515,GO:0005576,GO:0005615,GO:0006508,GO:0006953,GO:0007166,GO:0007596,GO:0007599,GO:0008201,GO:0008233,GO:0008236,GO:0008284,GO:0008360,GO:0009611,GO:0009897,GO:0010468,GO:0014068,GO:0016787,GO:0030168,GO:0030194,GO:0030234,GO:0030307,GO:0031638,GO:0032024,GO:0032967,GO:0042730,GO:0045861,GO:0048712,GO:0051281,GO:0051480,GO:…	lipopolysaccharide binding|positive regulation of protein phosphorylation|endopeptidase activity|serine-type endopeptidase activity|signaling receptor binding|calcium ion binding|protein binding|extracellular region|extracellular space|proteolysis|acute-phase response|cell surface receptor signaling pathway|blood coagulation|hemostasis|heparin binding|peptidase activity|serine-type peptidase acti…	WP523,WP460	Regulation of actin cytoskeleton|Blood clotting cascade	R-MMU-109582,R-MMU-140837,R-MMU-140875,R-MMU-140877,R-MMU-159740,R-MMU-159763,R-MMU-159782,R-MMU-159854,R-MMU-162582,R-MMU-163841,R-MMU-166658,R-MMU-168249,R-MMU-168256,R-MMU-202733,R-MMU-372790,R-MMU-373076,R-MMU-375276,R-MMU-388396,R-MMU-392499,R-MMU-416476,R-MMU-456926,R-MMU-500792,R-MMU-597592,R-MMU-76002,R-MMU-76009,R-MMU-977606	Hemostasis|Intrinsic Pathway of Fibrin Clot Formation|Common Pathway of Fibrin Clot Formation|Formation of Fibrin Clot (Clotting Cascade)|Gamma-carboxylation of protein precursors|Transport of gamma-carboxylated protein precursors from the endoplasmic reticulum to the Golgi apparatus|Removal of aminoterminal propeptides from gamma-carboxylated proteins|Gamma-carboxylation, transport, and amino-te…
F9	13.6901	6.9434	20.4368	2.94257	1.55708	0.0374966	0.284891	Up	0.234568	0.199651	0.116274	0.0695762	0.0871782	0.026397	14071	protein_coding	coagulation factor IX	mmu04610	Complement and coagulation cascades	GO:0004175,GO:0004252,GO:0005509,GO:0005576,GO:0005615,GO:0006508,GO:0007596,GO:0007597,GO:0007599,GO:0008233,GO:0008236,GO:0016787,GO:0031638,GO:0032991,GO:0046872,GO:0051238	endopeptidase activity|serine-type endopeptidase activity|calcium ion binding|extracellular region|extracellular space|proteolysis|blood coagulation|blood coagulation, intrinsic pathway|hemostasis|peptidase activity|serine-type peptidase activity|hydrolase activity|zymogen activation|protein-containing complex|metal ion binding|sequestering of metal ion	WP460	Blood clotting cascade	R-MMU-109582,R-MMU-140834,R-MMU-140837,R-MMU-140877,R-MMU-159740,R-MMU-159763,R-MMU-159782,R-MMU-159854,R-MMU-163841,R-MMU-392499,R-MMU-597592	Hemostasis|Extrinsic Pathway of Fibrin Clot Formation|Intrinsic Pathway of Fibrin Clot Formation|Formation of Fibrin Clot (Clotting Cascade)|Gamma-carboxylation of protein precursors|Transport of gamma-carboxylated protein precursors from the endoplasmic reticulum to the Golgi apparatus|Removal of aminoterminal propeptides from gamma-carboxylated proteins|Gamma-carboxylation, transport, and amino…
Fabp1	58.1317	10.8561	105.407	9.69217	3.27682	1.68706e-10	3.34928e-08	Up	4.62448	6.38975	5.03806	0.0979774	0.8348	0.693883	14080	protein_coding	fatty acid binding protein 1%2C liver	mmu03320,mmu04975,mmu04936	PPAR signaling pathway|Fat digestion and absorption|Alcoholic liver disease	GO:0003682,GO:0005324,GO:0005504,GO:0005543,GO:0005634,GO:0005654,GO:0005737,GO:0005782,GO:0005829,GO:0008289,GO:0015908,GO:0015909,GO:0016209,GO:0032000,GO:0032052,GO:0032991,GO:0043066,GO:0043154,GO:0045179,GO:0050892,GO:0051345,GO:0070301,GO:0070538,GO:0071456,GO:1901363	chromatin binding|long-chain fatty acid transporter activity|fatty acid binding|phospholipid binding|nucleus|nucleoplasm|cytoplasm|peroxisomal matrix|cytosol|lipid binding|fatty acid transport|long-chain fatty acid transport|antioxidant activity|positive regulation of fatty acid beta-oxidation|bile acid binding|protein-containing complex|negative regulation of apoptotic process|negative regulatio…	WP108,WP2316	Selenium metabolism / selenoproteins|PPAR signaling pathway	R-MMU-1430728,R-MMU-163560,R-MMU-189445,R-MMU-189483,R-MMU-2262752,R-MMU-400206,R-MMU-556833,R-MMU-8953897,R-MMU-8979227,R-MMU-9707564,R-MMU-9711123	Metabolism|Triglyceride catabolism|Metabolism of porphyrins|Heme degradation|Cellular responses to stress|Regulation of lipid metabolism by PPARalpha|Metabolism of lipids|Cellular responses to stimuli|Triglyceride metabolism|Cytoprotection by HMOX1|Cellular response to chemical stress
Fabp2	2.33163	0	4.66325	25.5727	4.67653	0.0223563	0.211135	Up	0.0808883	0.135608	0.160383	0	0	0	14079	protein_coding	fatty acid binding protein 2%2C intestinal	mmu03320,mmu04975	PPAR signaling pathway|Fat digestion and absorption	GO:0005324,GO:0005504,GO:0005622,GO:0005634,GO:0005737,GO:0005829,GO:0005886,GO:0005902,GO:0006631,GO:0008289,GO:0015908,GO:0015909,GO:0036041,GO:0045179,GO:0050892,GO:0098856	long-chain fatty acid transporter activity|fatty acid binding|intracellular anatomical structure|nucleus|cytoplasm|cytosol|plasma membrane|microvillus|fatty acid metabolic process|lipid binding|fatty acid transport|long-chain fatty acid transport|long-chain fatty acid binding|apical cortex|intestinal absorption|intestinal lipid absorption	WP2316	PPAR signaling pathway	R-MMU-1430728,R-MMU-163560,R-MMU-556833,R-MMU-8979227	Metabolism|Triglyceride catabolism|Metabolism of lipids|Triglyceride metabolism
Fam228a	68.3068	44.5801	92.0334	2.06456	1.04583	0.00553928	0.0886989	Up	0.48315	0.678968	0.795965	0.273973	0.432539	0.221748	74855	protein_coding	family with sequence similarity 228%2C member A			GO:0003674,GO:0005575,GO:0008150	molecular_function|cellular_component|biological_process
Far2os1	3.35453	0.329313	6.37974	17.9461	4.1656	0.018024	0.18385	Up	0.933419	0.469461	0.809705	0	0	0.113795	115489344	non_coding				GO:0003674,GO:0005575,GO:0008150	molecular_function|cellular_component|biological_process
Fbp1	24.3814	6.28099	42.4818	6.76306	2.75768	4.85662e-06	0.000362825	Up	0.711813	0.700775	0.510493	0.102198	0.131711	0.0443125	14121	protein_coding	fructose bisphosphatase 1	mmu00010,mmu00030,mmu00051,mmu04152,mmu04910,mmu04922	Glycolysis / Gluconeogenesis|Pentose phosphate pathway|Fructose and mannose metabolism|AMPK signaling pathway|Insulin signaling pathway|Glucagon signaling pathway	GO:0000122,GO:0003824,GO:0005615,GO:0005634,GO:0005737,GO:0005829,GO:0005975,GO:0005986,GO:0006000,GO:0006002,GO:0006094,GO:0006111,GO:0008152,GO:0016208,GO:0016311,GO:0016787,GO:0016791,GO:0030308,GO:0030388,GO:0042132,GO:0042578,GO:0042802,GO:0045820,GO:0046580,GO:0046872,GO:0048029,GO:0061629,GO:0071286,GO:0071466	negative regulation of transcription by RNA polymerase II|catalytic activity|extracellular space|nucleus|cytoplasm|cytosol|carbohydrate metabolic process|sucrose biosynthetic process|fructose metabolic process|fructose 6-phosphate metabolic process|gluconeogenesis|regulation of gluconeogenesis|metabolic process|AMP binding|dephosphorylation|hydrolase activity|phosphatase activity|negative regulat…	WP157	Glycolysis and gluconeogenesis	R-MMU-1430728,R-MMU-70263,R-MMU-70326,R-MMU-71387	Metabolism|Gluconeogenesis|Glucose metabolism|Metabolism of carbohydrates
Fbxo24	9.269	16.1806	2.35737	0.145091	-2.78497	0.00305978	0.0582635	Down	0.0482058	0.024245	0.0119476	0.151028	0.19797	0.223321	71176	protein_coding	F-box protein 24			GO:0003674,GO:0005575,GO:0008150	molecular_function|cellular_component|biological_process
Fetub	17.7656	8.27445	27.2567	3.29736	1.72131	0.0155023	0.167956	Up	0.247939	0.572155	0.375934	0.126536	0.0422795	0.184917	59083	protein_coding	fetuin beta			GO:0004857,GO:0004869,GO:0005576,GO:0005615,GO:0007338,GO:0007339,GO:0008191,GO:0010466,GO:0010951,GO:0030414	enzyme inhibitor activity|cysteine-type endopeptidase inhibitor activity|extracellular region|extracellular space|single fertilization|binding of sperm to zona pellucida|metalloendopeptidase inhibitor activity|negative regulation of peptidase activity|negative regulation of endopeptidase activity|peptidase inhibitor activity
Fga	487.665	32.3665	942.964	29.1306	4.86446	6.46861e-20	3.17439e-17	Up	6.98731	8.49633	6.31477	0.238169	0.402872	0.0903607	14161	protein_coding	fibrinogen alpha chain	mmu04610,mmu04611,mmu04613,mmu05171	Complement and coagulation cascades|Platelet activation|Neutrophil extracellular trap formation|Coronavirus disease - COVID-19	GO:0002250,GO:0002376,GO:0005102,GO:0005198,GO:0005201,GO:0005576,GO:0005577,GO:0005615,GO:0005737,GO:0005783,GO:0005791,GO:0005938,GO:0007160,GO:0007596,GO:0007599,GO:0009897,GO:0009986,GO:0014911,GO:0030168,GO:0031091,GO:0031639,GO:0034116,GO:0042730,GO:0043152,GO:0045087,GO:0045202,GO:0045907,GO:0045921,GO:0046872,GO:0050714,GO:0050839,GO:0051258,GO:0051592,GO:0062023,GO:0065003,GO:0070374,GO:…	adaptive immune response|immune system process|signaling receptor binding|structural molecule activity|extracellular matrix structural constituent|extracellular region|fibrinogen complex|extracellular space|cytoplasm|endoplasmic reticulum|rough endoplasmic reticulum|cell cortex|cell-matrix adhesion|blood coagulation|hemostasis|external side of plasma membrane|cell surface|positive regulation of s…	WP5128,WP460	Fibrin complement receptor 3 signaling pathway|Blood clotting cascade	R-MMU-109582,R-MMU-114608,R-MMU-140875,R-MMU-140877,R-MMU-1474244,R-MMU-162582,R-MMU-168249,R-MMU-168256,R-MMU-168898,R-MMU-216083,R-MMU-354192,R-MMU-354194,R-MMU-372708,R-MMU-381426,R-MMU-392499,R-MMU-5673001,R-MMU-5674135,R-MMU-5683057,R-MMU-5684996,R-MMU-5686938,R-MMU-597592,R-MMU-76002,R-MMU-76005,R-MMU-76009,R-MMU-8957275	Hemostasis|Platelet degranulation |Common Pathway of Fibrin Clot Formation|Formation of Fibrin Clot (Clotting Cascade)|Extracellular matrix organization|Signal Transduction|Innate Immune System|Immune System|Toll-like Receptor Cascades|Integrin cell surface interactions|Integrin signaling|GRB2:SOS provides linkage to MAPK signaling for Integrins |p130Cas linkage to MAPK signaling for integrins|Re…
Fgb	475.89	28.4474	923.332	32.4695	5.02101	3.1949e-70	9.78599e-67	Up	12.5441	16.4556	13.2076	0.514884	0.589846	0.163718	110135	protein_coding	fibrinogen beta chain	mmu04610,mmu04611,mmu04613,mmu05171	Complement and coagulation cascades|Platelet activation|Neutrophil extracellular trap formation|Coronavirus disease - COVID-19	GO:0002250,GO:0002376,GO:0005102,GO:0005198,GO:0005201,GO:0005576,GO:0005577,GO:0005615,GO:0005737,GO:0005783,GO:0005938,GO:0007160,GO:0007596,GO:0007599,GO:0009897,GO:0009986,GO:0030168,GO:0031091,GO:0031639,GO:0034116,GO:0042730,GO:0043152,GO:0045087,GO:0045202,GO:0045907,GO:0045921,GO:0050714,GO:0050839,GO:0051087,GO:0051258,GO:0051592,GO:0062023,GO:0065003,GO:0070374,GO:0070527,GO:0072378,GO:…	adaptive immune response|immune system process|signaling receptor binding|structural molecule activity|extracellular matrix structural constituent|extracellular region|fibrinogen complex|extracellular space|cytoplasm|endoplasmic reticulum|cell cortex|cell-matrix adhesion|blood coagulation|hemostasis|external side of plasma membrane|cell surface|platelet activation|platelet alpha granule|plasminog…	WP5128,WP460	Fibrin complement receptor 3 signaling pathway|Blood clotting cascade	R-MMU-109582,R-MMU-114608,R-MMU-140875,R-MMU-140877,R-MMU-1474244,R-MMU-162582,R-MMU-168249,R-MMU-168256,R-MMU-168898,R-MMU-216083,R-MMU-354192,R-MMU-354194,R-MMU-372708,R-MMU-5673001,R-MMU-5674135,R-MMU-5683057,R-MMU-5684996,R-MMU-5686938,R-MMU-76002,R-MMU-76005,R-MMU-76009	Hemostasis|Platelet degranulation |Common Pathway of Fibrin Clot Formation|Formation of Fibrin Clot (Clotting Cascade)|Extracellular matrix organization|Signal Transduction|Innate Immune System|Immune System|Toll-like Receptor Cascades|Integrin cell surface interactions|Integrin signaling|GRB2:SOS provides linkage to MAPK signaling for Integrins |p130Cas linkage to MAPK signaling for integrins|RA…
Fgg	380.699	26.4904	734.908	27.7471	4.79426	4.52795e-11	9.80644e-09	Up	8.27879	9.9138	8.90363	0.45129	0.440465	0.0600764	99571	protein_coding	fibrinogen gamma chain	mmu04610,mmu04611,mmu04613,mmu05171,mmu05150	Complement and coagulation cascades|Platelet activation|Neutrophil extracellular trap formation|Coronavirus disease - COVID-19|Staphylococcus aureus infection	GO:0002250,GO:0002376,GO:0005102,GO:0005198,GO:0005201,GO:0005576,GO:0005577,GO:0005615,GO:0005737,GO:0005938,GO:0007160,GO:0007596,GO:0007599,GO:0009306,GO:0009897,GO:0009986,GO:0030168,GO:0031091,GO:0031639,GO:0034116,GO:0042730,GO:0042802,GO:0045087,GO:0045202,GO:0045907,GO:0045921,GO:0046872,GO:0050714,GO:0050839,GO:0051258,GO:0051592,GO:0062023,GO:0065003,GO:0070374,GO:0070527,GO:0072378,GO:…	adaptive immune response|immune system process|signaling receptor binding|structural molecule activity|extracellular matrix structural constituent|extracellular region|fibrinogen complex|extracellular space|cytoplasm|cell cortex|cell-matrix adhesion|blood coagulation|hemostasis|protein secretion|external side of plasma membrane|cell surface|platelet activation|platelet alpha granule|plasminogen a…	WP5128,WP460	Fibrin complement receptor 3 signaling pathway|Blood clotting cascade	R-MMU-109582,R-MMU-114608,R-MMU-140875,R-MMU-140877,R-MMU-1474244,R-MMU-162582,R-MMU-168249,R-MMU-168256,R-MMU-168898,R-MMU-216083,R-MMU-354192,R-MMU-354194,R-MMU-372708,R-MMU-381426,R-MMU-392499,R-MMU-5673001,R-MMU-5674135,R-MMU-5683057,R-MMU-5684996,R-MMU-5686938,R-MMU-597592,R-MMU-76002,R-MMU-76005,R-MMU-76009,R-MMU-8957275	Hemostasis|Platelet degranulation |Common Pathway of Fibrin Clot Formation|Formation of Fibrin Clot (Clotting Cascade)|Extracellular matrix organization|Signal Transduction|Innate Immune System|Immune System|Toll-like Receptor Cascades|Integrin cell surface interactions|Integrin signaling|GRB2:SOS provides linkage to MAPK signaling for Integrins |p130Cas linkage to MAPK signaling for integrins|Re…
Fhad1os2	10.7809	3.98205	17.5798	4.41541	2.14255	0.0477181	0.322852	Up	0.182483	0.0662851	0.0150759	0.0342053	0.0195926	0.00494375	102638933	non_coding				GO:0003674,GO:0005575,GO:0008150	molecular_function|cellular_component|biological_process
Foxb1	21.6443	31.3708	11.9178	0.380782	-1.39296	0.0315776	0.259054	Down	0.0435976	0.19296	0.0777996	0.210139	0.269621	0.323156	64290	protein_coding	forkhead box B1			GO:0000978,GO:0000981,GO:0001655,GO:0001756,GO:0003677,GO:0003700,GO:0005634,GO:0006355,GO:0006357,GO:0007412,GO:0007595,GO:0008542,GO:0009653,GO:0021510,GO:0021767,GO:0021794,GO:0021855,GO:0022029,GO:0030154,GO:0030901,GO:0033504,GO:0043524,GO:0043565,GO:0061030,GO:0061374,GO:0061377,GO:0061379,GO:0061381,GO:1990837	RNA polymerase II cis-regulatory region sequence-specific DNA binding|DNA-binding transcription factor activity, RNA polymerase II-specific|urogenital system development|somitogenesis|DNA binding|DNA-binding transcription factor activity|nucleus|regulation of DNA-templated transcription|regulation of transcription by RNA polymerase II|axon target recognition|lactation|visual learning|anatomical s…
Ftcd	12.313	3.31838	21.3077	6.43383	2.68568	0.00329451	0.0613517	Up	0.141819	0.256779	0.206209	0.0546851	0.0365439	0	14317	protein_coding	formiminotransferase cyclodeaminase	mmu00340,mmu00670	Histidine metabolism|One carbon pool by folate	GO:0000139,GO:0003824,GO:0005542,GO:0005737,GO:0005783,GO:0005793,GO:0005794,GO:0005829,GO:0005856,GO:0005886,GO:0006547,GO:0006548,GO:0007010,GO:0008017,GO:0008152,GO:0016740,GO:0016829,GO:0030409,GO:0030412,GO:0030868,GO:0044237	Golgi membrane|catalytic activity|folic acid binding|cytoplasm|endoplasmic reticulum|endoplasmic reticulum-Golgi intermediate compartment|Golgi apparatus|cytosol|cytoskeleton|plasma membrane|histidine metabolic process|histidine catabolic process|cytoskeleton organization|microtubule binding|metabolic process|transferase activity|lyase activity|glutamate formimidoyltransferase activity|formimidoy…	WP435,WP662	One-carbon metabolism|Amino acid metabolism	R-MMU-1430728,R-MMU-70921,R-MMU-71291	Metabolism|Histidine catabolism|Metabolism of amino acids and derivatives
Ftx	1201.99	517.334	1886.64	3.64678	1.86662	1.08872e-41	2.12212e-38	Up	6.29028	5.86268	7.41375	1.76791	1.88625	1.6091	78878	non_coding	Ftx transcript%2C Xist regulator (non-protein coding)			GO:0003674,GO:0005575,GO:0006325,GO:0010468,GO:0044030,GO:1900095	molecular_function|cellular_component|chromatin organization|regulation of gene expression|regulation of DNA methylation|regulation of dosage compensation by inactivation of X chromosome
Gbp6	96.7496	135.18	58.3191	0.431556	-1.21238	0.00782407	0.110876	Down	0.203735	0.312796	0.419904	0.764923	1.05687	0.298052	100702	protein_coding	guanylate binding protein 6			GO:0000166,GO:0002376,GO:0003924,GO:0005525,GO:0009617,GO:0016787,GO:0020005,GO:0031410,GO:0035458,GO:0042832,GO:0044406,GO:0050830,GO:0071222,GO:0071346	nucleotide binding|immune system process|GTPase activity|GTP binding|response to bacterium|hydrolase activity|symbiont-containing vacuole membrane|cytoplasmic vesicle|cellular response to interferon-beta|defense response to protozoan|adhesion of symbiont to host|defense response to Gram-positive bacterium|cellular response to lipopolysaccharide|cellular response to type II interferon
Gc	243.679	34.7044	452.654	13.0434	3.70525	2.50869e-43	5.97653e-40	Up	5.87295	7.29419	6.29213	0.512165	0.666019	0.280091	14473	protein_coding	vitamin D binding protein			GO:0003779,GO:0005499,GO:0005576,GO:0005615,GO:0005737,GO:0005829,GO:0006810,GO:0030424,GO:0042359,GO:0048471,GO:0051180,GO:0090482,GO:1902118	actin binding|vitamin D binding|extracellular region|extracellular space|cytoplasm|cytosol|transport|axon|vitamin D metabolic process|perinuclear region of cytoplasm|vitamin transport|vitamin transmembrane transporter activity|calcidiol binding			R-MMU-1430728,R-MMU-196791,R-MMU-556833,R-MMU-8957322	Metabolism|Vitamin D (calciferol) metabolism|Metabolism of lipids|Metabolism of steroids
Gchfr	25.7225	16.1832	35.2618	2.17988	1.12425	0.0402128	0.29467	Up	0.785949	1.66438	1.92744	0.558269	0.759462	0.645502	320415	protein_coding	GTP cyclohydrolase I feedback regulator			GO:0004857,GO:0005634,GO:0005654,GO:0005737,GO:0009890,GO:0016020,GO:0016597,GO:0019899,GO:0030425,GO:0030742,GO:0031965,GO:0032991,GO:0042470,GO:0043105,GO:0044549,GO:0044877,GO:0065003	enzyme inhibitor activity|nucleus|nucleoplasm|cytoplasm|negative regulation of biosynthetic process|membrane|amino acid binding|enzyme binding|dendrite|GTP-dependent protein binding|nuclear membrane|protein-containing complex|melanosome|negative regulation of GTP cyclohydrolase I activity|GTP cyclohydrolase binding|protein-containing complex binding|protein-containing complex assembly			R-MMU-1430728,R-MMU-1474151,R-MMU-196854,R-MMU-8978934	Metabolism|Tetrahydrobiopterin (BH4) synthesis, recycling, salvage and regulation|Metabolism of vitamins and cofactors|Metabolism of cofactors
Gdap10	27.6198	14.2312	41.0085	2.88065	1.5264	0.0078715	0.111401	Up	0.50108	0.205347	0.423169	0.161013	0.143465	0.0814503	100504486	non_coding	ganglioside-induced differentiation-associated-protein 10			GO:0003674,GO:0005575,GO:0009617	molecular_function|cellular_component|response to bacterium
Gdpd3	11.7718	20.2017	3.34184	0.165476	-2.59531	0.00129741	0.0316921	Down	0.0730872	0.073518	0.0966101	0.634101	0.423745	0.380169	68616	protein_coding	glycerophosphodiester phosphodiesterase domain containing 3	mmu00565	Ether lipid metabolism	GO:0004622,GO:0005737,GO:0005783,GO:0005789,GO:0006629,GO:0006644,GO:0008081,GO:0016020,GO:0016787,GO:0034638,GO:0046475,GO:0046872,GO:0048471,GO:0070291	lysophospholipase activity|cytoplasm|endoplasmic reticulum|endoplasmic reticulum membrane|lipid metabolic process|phospholipid metabolic process|phosphoric diester hydrolase activity|membrane|hydrolase activity|phosphatidylcholine catabolic process|glycerophospholipid catabolic process|metal ion binding|perinuclear region of cytoplasm|N-acylethanolamine metabolic process
Gipc3	29.734	41.9872	17.4808	0.415776	-1.26612	0.025539	0.228922	Down	0.180641	0.107678	0.059695	0.296678	0.349107	0.176179	209047	protein_coding	GIPC PDZ domain containing family%2C member 3			GO:0003674,GO:0008150	molecular_function|biological_process
Gjd3	36.2809	24.1547	48.4071	2.00499	1.00359	0.0197096	0.195193	Up	0.363962	0.442735	0.419565	0.220306	0.139043	0.239399	353155	protein_coding	gap junction protein%2C delta 3			GO:0005216,GO:0005243,GO:0005886,GO:0005921,GO:0005922,GO:0007154,GO:0009749,GO:0009986,GO:0010459,GO:0016020,GO:0016264,GO:0030054,GO:0034220,GO:0086053,GO:0086077,GO:1901845,GO:1903780	monoatomic ion channel activity|gap junction channel activity|plasma membrane|gap junction|connexin complex|cell communication|response to glucose|cell surface|negative regulation of heart rate|membrane|gap junction assembly|cell junction|monoatomic ion transmembrane transport|AV node cell to bundle of His cell communication by electrical coupling|gap junction channel activity involved in AV node…			R-MMU-157858,R-MMU-190828,R-MMU-190861,R-MMU-199991,R-MMU-5653656	Gap junction trafficking and regulation|Gap junction trafficking|Gap junction assembly|Membrane Trafficking|Vesicle-mediated transport
Glipr1l1	2.64254	4.95736	0.327708	0.0724699	-3.78648	0.049144	0.328637	Down	0	0.0194591	0	0.074594	0.0373862	0.169804	69286	protein_coding	GLI pathogenesis-related 1 like 1			GO:0001669,GO:0003674,GO:0005515,GO:0005576,GO:0005615,GO:0005886,GO:0007338,GO:0007339,GO:0007342,GO:0016020,GO:0031410,GO:0097224,GO:0098635	acrosomal vesicle|molecular_function|protein binding|extracellular region|extracellular space|plasma membrane|single fertilization|binding of sperm to zona pellucida|fusion of sperm to egg plasma membrane involved in single fertilization|membrane|cytoplasmic vesicle|sperm connecting piece|protein complex involved in cell-cell adhesion
Glra1	53.7903	76.3054	31.2751	0.410262	-1.28538	0.0026248	0.0522686	Down	0.172526	0.357932	0.481048	0.717229	0.948173	0.746671	14654	protein_coding	glycine receptor%2C alpha 1 subunit	mmu04080	Neuroactive ligand-receptor interaction	GO:0001964,GO:0002087,GO:0004888,GO:0005216,GO:0005230,GO:0005254,GO:0005622,GO:0005886,GO:0006811,GO:0006820,GO:0006821,GO:0006936,GO:0007218,GO:0007268,GO:0007340,GO:0007601,GO:0007628,GO:0008270,GO:0009897,GO:0016020,GO:0016594,GO:0016933,GO:0016934,GO:0019228,GO:0022824,GO:0030594,GO:0030977,GO:0034707,GO:0042391,GO:0042734,GO:0042802,GO:0042995,GO:0043005,GO:0043025,GO:0043231,GO:0043576,GO:…	startle response|regulation of respiratory gaseous exchange by nervous system process|transmembrane signaling receptor activity|monoatomic ion channel activity|extracellular ligand-gated monoatomic ion channel activity|chloride channel activity|intracellular anatomical structure|plasma membrane|monoatomic ion transport|monoatomic anion transport|chloride transport|muscle contraction|neuropeptide …			R-MMU-112314,R-MMU-112315,R-MMU-112316	Neurotransmitter receptors and postsynaptic signal transmission|Transmission across Chemical Synapses|Neuronal System
Gm10654	54.6583	36.3421	72.9744	2.00732	1.00527	0.0110348	0.137557	Up	1.31379	1.2152	0.763517	0.509505	0.685829	0.412383	665828	protein_coding	predicted gene 10654			GO:0003674,GO:0005575,GO:0008150	molecular_function|cellular_component|biological_process
Gm11513	5.6136	9.882	1.34519	0.135639	-2.88216	0.0229647	0.214922	Down	0.0371701	0.0186946	0.0184249	0.0537476	0.179587	0.308141	102640343	non_coding				GO:0003674,GO:0005575,GO:0008150	molecular_function|cellular_component|biological_process
Gm11769	2.64149	0	5.28298	28.9902	4.85749	0.0211327	0.203938	Up	0.0293338	0.17704	0.029081	0	0	0	102640588	non_coding				GO:0003674,GO:0005575,GO:0008150	molecular_function|cellular_component|biological_process
Gm12408	23.4115	32.0735	14.7495	0.459435	-1.12207	0.0285777	0.242379	Down	0.511291	0.371443	0.366085	0.931	0.905778	0.831101	100040557	non_coding	predicted gene 12408			GO:0003674,GO:0005575,GO:0008150	molecular_function|cellular_component|biological_process
Gm13067	5.62969	1.32104	9.93833	7.52793	2.91225	0.0203621	0.199171	Up	0.00408869	0.0205639	0.0162139	0.00131382	0.00131697	0.00265846	102636131	non_coding				GO:0003674,GO:0005575,GO:0008150	molecular_function|cellular_component|biological_process
Gm13179	4.84755	1.31475	8.38034	6.35332	2.66751	0.0375826	0.285224	Up	0.0893205	0.0628929	0.0708407	0	0.0172621	0.0174228	100124623	non_coding				GO:0003674,GO:0005575,GO:0008150	molecular_function|cellular_component|biological_process
Gm13391	3.84335	0.334356	7.35235	20.694	4.37114	0.0170474	0.178668	Up	0.00890301	0.00447775	0.0353052	0.00214561	0	0	102632465	non_coding				GO:0003674,GO:0005575,GO:0008150	molecular_function|cellular_component|biological_process
Gm13707	25.5065	10.9493	40.0637	3.66342	1.87319	0.00252918	0.0512068	Up	0.19208	0.234988	0.195572	0.0850754	0.0150492	0.0658204	102632820	non_coding				GO:0003674,GO:0005575,GO:0008150	molecular_function|cellular_component|biological_process
Gm14393	64.2402	41.0166	87.4637	2.13201	1.09221	0.00287613	0.0555059	Up	0.293805	0.214409	0.242728	0.119399	0.0779344	0.148892	664987	protein_coding	predicted gene 14393	mmu05168	Herpes simplex virus 1 infection	GO:0003674,GO:0005575,GO:0008150	molecular_function|cellular_component|biological_process
Gm14502	62.7418	27.7773	97.7062	3.51745	1.81453	5.149e-06	0.000382006	Up	0.113078	0.0874956	0.16138	0.037134	0.0396243	0.0242383	102636164	non_coding
Gm14827	166.539	49.7061	283.371	5.70532	2.51231	4.05273e-19	1.84882e-16	Up	2.40059	2.63504	2.10434	0.56839	0.284874	0.369677	100503393	non_coding	predicted gene 14827			GO:0003674,GO:0005575,GO:0008150	molecular_function|cellular_component|biological_process
Gm15222	6.03807	1.316	10.7601	8.15183	3.02712	0.0186753	0.188166	Up	0.245055	0.145	0.071454	0	0.0139292	0.0421767	102638002	non_coding	predicted gene 15222			GO:0003674,GO:0005575,GO:0008150	molecular_function|cellular_component|biological_process
Gm15246	245.276	153.323	337.228	2.19898	1.13684	1.81505e-09	3.12259e-07	Up	2.57809	2.4453	2.03498	0.979247	1.13052	1.03856	101055907	protein_coding	predicted gene 15246			GO:0003674,GO:0005575,GO:0008150	molecular_function|cellular_component|biological_process
Gm15722	3.80623	7.27022	0.342239	0.0494151	-4.33891	0.0150376	0.165003	Down	0.00620684	0	0	0.0478668	0.071972	0.012107	105246008	non_coding				GO:0003674,GO:0005575,GO:0008150	molecular_function|cellular_component|biological_process
Gm16160	29.3571	41.0733	17.6408	0.430018	-1.21753	0.0294264	0.247424	Down	0.162214	0.310022	0.385958	0.828777	0.360518	0.75939	102636385	non_coding				GO:0003674,GO:0005575,GO:0008150	molecular_function|cellular_component|biological_process
Gm16907	19.3035	10.9103	27.6967	2.53939	1.34448	0.0210545	0.203451	Up	0.225925	0.29354	0.261309	0.108895	0.127348	0.064267	100504114	non_coding	predicted gene%2C 16907
Gm17224	23.7856	13.8779	33.6932	2.42829	1.27994	0.0121166	0.145679	Up	0.202641	0.278575	0.200895	0.0846493	0.0979058	0.0922295	102638851	non_coding
Gm17518	12.0974	18.8656	5.32925	0.282922	-1.82152	0.0160727	0.172307	Down	0.0342657	0.0574461	0.0905878	0.253245	0.187628	0.189375	100503390	non_coding
Gm19792	5.86645	1.64531	10.0876	6.11481	2.61231	0.0375843	0.285224	Up	0.156472	0.0674547	0.110803	0	0.0107999	0.0436019	100503600	non_coding
Gm20045	94.4346	50.2111	138.658	2.76118	1.46529	1.63621e-05	0.00103487	Up	0.638784	0.619601	1.10259	0.236417	0.27005	0.333752	105244007	non_coding
Gm20605	14.9202	4.6268	25.2136	5.44539	2.44504	0.0018603	0.0410357	Up	0.224849	0.133385	0.0743039	0.0222311	0.0167132	0.0393605	100316903	non_coding	predicted gene 20605
Gm20627	36.3905	20.8591	51.9219	2.48953	1.31587	0.00502594	0.0830209	Up	0.754361	0.578751	0.646457	0.345112	0.284162	0.149639	102631874	non_coding
Gm21149	68.4104	91.3658	45.4551	0.497941	-1.00595	0.0270492	0.235532	Down	0.532305	1.60633	0.781024	1.19048	2.40723	2.11815	100861702	protein_coding	predicted gene%2C 21149
Gm2164	241.789	158.788	324.791	2.04529	1.0323	0.000155312	0.0063794	Up	2.25762	2.76566	2.8137	1.0493	1.82314	0.880739	100039332	non_coding	predicted gene 2164			GO:0003674,GO:0005575,GO:0008150	molecular_function|cellular_component|biological_process
Gm25640	18.965	9.91351	28.0165	2.82675	1.49915	0.00971075	0.126802	Up	0.146511	0.200966	0.211271	0.0577784	0.0579165	0.077941	108167660	non_coding
Gm26618	38.535	23.1328	53.9373	2.33269	1.22199	0.00714113	0.104657	Up	0.13271	0.239502	0.259265	0.0790169	0.0754341	0.110398	102636641	non_coding
Gm26871	781.35	351.828	1210.87	3.44218	1.78332	1.16835e-29	1.25253e-26	Up	0.702173	0.664633	0.631495	0.226873	0.162287	0.179423	102634933	non_coding
Gm26974	29.9044	19.88	39.9288	2.00853	1.00614	0.0454706	0.315911	Up	0.253578	0.160045	0.177454	0.134206	0.0768728	0.0775885	102632268	non_coding
Gm27199	15.1256	22.5422	7.70906	0.341796	-1.54879	0.0280167	0.239995	Down	0.41564	0.334472	0.206029	1.32223	0.562286	0.851281	102634302	non_coding	predicted gene 27199
Gm2808	16.5799	23.4647	9.69513	0.413117	-1.27538	0.0401183	0.294379	Down	0.0479815	0.052652	0.0259462	0.0967127	0.109589	0.0935923	100040500	protein_coding
Gm28175	71.633	42.1866	101.079	2.39395	1.25939	0.010891	0.136828	Up	0.128225	0.0432656	0.0716055	0.0164289	0.0446993	0.039575	102640173	non_coding
Gm2824	190.05	99.4595	280.64	2.82076	1.49609	0.000955076	0.0249682	Up	0.522689	0.134613	0.147092	0.0850689	0.0918317	0.105928	100040529	non_coding				GO:0003674,GO:0005575,GO:0008150	molecular_function|cellular_component|biological_process
Gm28784	5.85166	1.32104	10.3823	7.85266	2.97318	0.0107166	0.135721	Up	0.0725316	0.0530612	0.0784436	0.00635637	0.00637157	0.0128618	102634541	non_coding
Gm29666	41.4419	24.7857	58.0982	2.3442	1.22909	0.00209866	0.0447864	Up	0.840752	1.03859	0.687279	0.341255	0.38483	0.345256	108168254	non_coding
Gm29928	13.1501	5.92021	20.38	3.43789	1.78152	0.0435917	0.30816	Up	0.16118	0.185292	0.121746	0.0147978	0.103832	0.0149713	102631637	non_coding
Gm30122	27.6696	13.6078	41.7313	3.07025	1.61836	0.00698422	0.10289	Up	0.520114	0.643914	0.502412	0.308546	0.154642	0.0650341	102631905	non_coding
Gm30464	7.03819	2.32915	11.7472	5.05344	2.33727	0.0467952	0.319737	Up	0.0863146	0.0675293	0.0142618	0.023113	0.00463365	0.00467679	102632375	non_coding
Gm30466	49.3931	22.4301	76.3561	3.40283	1.76673	1.79883e-05	0.00111149	Up	0.442524	0.646834	0.493551	0.0999823	0.207124	0.14836	102632377	non_coding
Gm30501	7.8791	0.996773	14.7614	14.8527	3.89265	0.00133555	0.0323931	Up	0.126668	0.0674547	0.132963	0.0143655	0.00719994	0	102632426	non_coding
Gm30502	7.36748	1.3135	13.4215	10.1768	3.34721	0.00535564	0.086861	Up	0.288594	0.213902	0.105408	0	0.0440319	0.0148139	102632427	protein_coding
Gm30504	7.54555	2.97519	12.1159	4.06807	2.02435	0.0358354	0.277282	Up	0.192734	0.0918331	0.0804519	0.0293359	0.0294061	0.0296799	102632429	non_coding
Gm30620	9.01485	0.657375	17.3723	26.3164	4.71789	0.00374251	0.0671806	Up	0.256317	0.0286476	0.00564687	0	0.00550398	0.00555523	102632582	non_coding
Gm30639	10.931	3.61998	18.2421	5.03503	2.332	0.0124133	0.147655	Up	0.0489211	0.182778	0.152427	0.0067371	0.0405193	0.0272643	102632609	non_coding
Gm30883	7.33916	1.98092	12.6974	6.4066	2.67956	0.0199373	0.196541	Up	0.502122	0.505082	0.724067	0.0440039	0	0.222599	102632934	non_coding
Gm30893	8.01335	3.64515	12.3815	3.39937	1.76527	0.0497848	0.330578	Up	0.285476	0.266647	0.202154	0.0982846	0.0394078	0.0795495	102632948	non_coding
Gm30898	11.7127	3.97701	19.4484	4.89356	2.29088	0.00489874	0.0815481	Up	0.0928498	0.0551892	0.096234	0.0244109	0.0163129	0.00823237	102632954	non_coding
Gm30992	11.6091	2.32286	20.8953	9.00522	3.17076	0.00130744	0.0318554	Up	0.156286	0.0354983	0.119953	0.0194398	0.00974315	0.00491693	102633078	non_coding
Gm31015	37.3403	22.1059	52.5747	2.37635	1.24875	0.00511124	0.0841638	Up	0.258512	0.20073	0.251789	0.0699522	0.135856	0.0884654	102633107	non_coding
Gm31096	4.62023	0	9.24046	50.6217	5.66168	0.028681	0.242891	Up	0.271032	0	0	0	0	0	102633209	non_coding
Gm31097	9.00856	1.31475	16.7024	12.6635	3.6626	0.01353	0.154747	Up	0.858844	0.0785369	0.019351	0	0.0377227	0.038074	102633211	non_coding
Gm31323	21.738	11.9221	31.5538	2.64649	1.40408	0.017009	0.178595	Up	0.169843	0.100006	0.119098	0.0599002	0.0280203	0.0565623	102633513	non_coding
Gm31406	11.3658	3.98076	18.7508	4.71582	2.23751	0.00999242	0.129611	Up	0.0555831	0.0372738	0.079595	0.0178606	0.00298388	0.0150583	102633622	non_coding
Gm31409	18.5067	28.4296	8.5839	0.302721	-1.72394	0.041436	0.300181	Down	0	0.0788156	0.0665818	0.151065	0.14061	0.17467	102633625	non_coding
Gm31550	2.66526	0	5.33052	29.2268	4.86922	0.0409946	0.298701	Up	0.0254797	0.0427165	0	0	0	0	102633818	non_coding
Gm31577	2.99297	0	5.98594	32.8236	5.03666	0.0298039	0.249815	Up	0.0509179	0.102436	0	0	0	0	102633849	non_coding
Gm31606	36.231	20.5083	51.9536	2.53269	1.34067	0.00234066	0.0484422	Up	0.0145255	0.0106684	0.0105145	0.00488976	0.00356469	0.00539682	102633888	protein_coding
Gm31610	7.85002	0.992981	14.7071	14.8054	3.88805	0.0311648	0.257002	Up	0.243223	0	0.00574113	0.00558251	0	0.0112959	102633894	non_coding
Gm31745	3.68425	0.328062	7.04045	19.8083	4.30804	0.0119223	0.144888	Up	0.134032	0.0842641	0.132878	0	0.0161894	0	102634073	non_coding
Gm31815	5.60636	10.2151	0.997656	0.0978869	-3.35274	0.0187912	0.188625	Down	0.00817952	0.0164555	0	0.023655	0.0553271	0.167527	102634163	non_coding
Gm31860	4.24116	0.329313	8.15301	22.9176	4.51838	0.0152537	0.166525	Up	0.204071	0.0114041	0.056198	0	0	0.0110572	102634227	non_coding
Gm32014	13.3884	4.3315	22.4454	5.19389	2.37681	0.0113232	0.139945	Up	0.162502	0.125738	0.130121	0.0602504	0	0.018287	102634431	non_coding	predicted gene%2C 32014
Gm32133	61.0991	30.0169	92.1812	3.06948	1.61799	5.29414e-05	0.00262152	Up	0.290421	0.338608	0.281375	0.0540839	0.0924815	0.144842	102634592	non_coding
Gm32316	29.87	16.1668	43.5733	2.69244	1.42891	0.00356416	0.0651484	Up	0.451838	0.334444	0.321168	0.0904012	0.164759	0.149664	102634821	non_coding
Gm32404	57.2482	36.6487	77.8478	2.12245	1.08573	0.00466182	0.0788904	Up	0.993683	0.659891	0.583422	0.269701	0.382214	0.385772	102634944	non_coding
Gm32483	90.0979	56.3152	123.881	2.20096	1.13813	0.000695658	0.0199495	Up	0.150071	0.170008	0.219556	0.109554	0.0689869	0.0611032	102635047	non_coding
Gm32528	37.8062	22.1285	53.4839	2.41624	1.27276	0.00229721	0.0477734	Up	0.361273	0.34857	0.467802	0.135042	0.178111	0.165388	102635108	non_coding
Gm32547	51.0923	26.4298	75.7549	2.86637	1.51923	4.02815e-05	0.00210653	Up	0.124316	0.16051	0.136121	0.0447162	0.0591666	0.0398116	102635129	non_coding
Gm32603	7.81947	2.31907	13.3199	5.75068	2.52373	0.0275344	0.238242	Up	0.193091	0.339902	1.38785	0.139604	0.046646	0.141241	102635206	non_coding
Gm32718	15.2048	8.60126	21.8084	2.53458	1.34174	0.0471175	0.320684	Up	0.0832515	0.0538343	0.0560054	0.0257959	0.0143653	0.0347978	102635359	non_coding
Gm32743	4.82988	0.329313	9.33046	26.2703	4.71536	0.00334918	0.0620119	Up	0.113056	0.178707	0.160117	0	0	0.0157519	102635387	non_coding
Gm32749	3.80143	6.94215	0.660707	0.0958278	-3.38341	0.0368212	0.281356	Down	0	0.0110947	0.0109347	0.0850605	0.117238	0.0215144	102635396	non_coding
Gm32786	8.33632	1.33113	15.3415	11.574	3.53281	0.00175698	0.0393373	Up	0.0821346	0.118027	0.0697945	0.0169666	0.00566904	0	102635453	non_coding
Gm32788	4.30815	0.99048	7.62582	7.70152	2.94514	0.0473711	0.321622	Up	0.00974496	0.0294072	0.0057966	0.00187882	0.00376662	0	102635455	non_coding
Gm32834	32.8931	45.2689	20.5174	0.45257	-1.14379	0.0334931	0.268257	Down	1.12829	0.653451	0.305064	1.41726	1.68496	1.43388	102635522	non_coding
Gm32974	8.66983	0.328062	17.0116	47.8337	5.57996	0.000962868	0.0251073	Up	0.138786	0.0166195	0.00982787	0	0.00319307	0	102635703	non_coding
Gm33044	3.8321	0.334356	7.32985	20.6381	4.36724	0.0101167	0.130749	Up	0.325238	0.523448	0.580385	0.0627056	0	0	102635796	non_coding	predicted gene%2C 33044
Gm33082	19.3598	6.96229	31.7573	4.5663	2.19103	0.00106785	0.0273038	Up	0.353246	0.385784	0.220127	0.107023	0.0682682	0.0295302	108167592	non_coding
Gm33135	3.03857	0	6.07714	33.2954	5.05725	0.0277836	0.238907	Up	0.101814	0	0.100937	0	0	0	102635921	non_coding
Gm33228	27.7195	10.904	44.535	4.08091	2.02889	0.00269798	0.0533647	Up	0.0781846	0.0310698	0.0181816	0.0102354	0.0139907	0.00658978	102636049	non_coding
Gm33272	17.946	7.6247	28.2673	3.70786	1.89059	0.0218814	0.20796	Up	0.164939	0.0967813	0.0272529	0.03975	0.0265633	0.010054	102636107	non_coding
Gm33320	253.728	106.73	400.725	3.75408	1.90846	9.93277e-27	9.2595e-24	Up	1.45585	1.52435	1.48022	0.351754	0.381379	0.432138	102636180	non_coding
Gm33447	2.47368	4.94736	0	0.0372768	-4.74558	0.0270524	0.235532	Down	0	0	0	0.0375342	0.0940599	0.00949356	102636359	non_coding
Gm33487	18.0339	26.4083	9.6595	0.366107	-1.44966	0.0211956	0.204048	Down	0.0297134	0.0498143	0.0638244	0.0907047	0.124419	0.169046	102636415	non_coding
Gm33566	6.63519	0.99048	12.2799	12.3979	3.63202	0.00758384	0.109131	Up	0.0366122	0.159588	0.254077	0.0117646	0.0235856	0	102636524	non_coding
Gm33605	82.5144	44.638	120.391	2.698	1.43189	6.56875e-06	0.00046636	Up	0.791334	1.12236	0.941419	0.373792	0.405273	0.254689	102636578	non_coding
Gm33651	46.5236	27.6916	65.3557	2.36036	1.23901	0.0397444	0.293443	Up	0.235213	0.935132	1.03268	0.140365	0.313872	0.458805	102636643	non_coding
Gm33662	2.86296	0.329313	5.39661	15.1748	3.9236	0.0430302	0.306108	Up	0.189402	0.0238148	0.164299	0	0	0.0230903	102636657	non_coding
Gm33682	5.35994	0.991731	9.72814	9.80475	3.29348	0.0120033	0.144888	Up	0.073783	0.0583141	0.0208992	0.00508046	0.00509261	0.00514002	102636679	non_coding
Gm33756	3.82001	6.96479	0.675238	0.0963943	-3.37491	0.0310537	0.256498	Down	0.00654732	0	0.00649091	0.0694274	0.0316334	0.0319279	102636779	non_coding
Gm33763	2.15522	0	4.31043	23.6479	4.56364	0.0324371	0.263242	Up	0.005896	0.0207576	0.0116904	0	0	0	102636789	non_coding
Gm33856	82.1569	50.0796	114.234	2.28258	1.19067	0.00152799	0.0355718	Up	0.315959	0.351763	0.380142	0.230655	0.0948539	0.122663	102636915	non_coding
Gm33862	100.192	65.7849	134.599	2.04621	1.03295	0.00151912	0.0354037	Up	2.78204	3.36215	1.9247	1.35058	1.56655	0.936971	102636923	non_coding
Gm34223	7.21337	1.98975	12.437	6.25535	2.64509	0.0179545	0.183753	Up	0.0474844	0.0310468	0.00941505	0.0068662	0.00229421	0.00463113	102637406	non_coding
Gm34389	8.9325	2.9714	14.8936	5.01549	2.32639	0.0208377	0.201981	Up	0.0185453	0.097004	0.0514795	0.00715103	0.00716813	0.0180872	102637627	non_coding
Gm34402	30.2579	17.5042	43.0117	2.45486	1.29564	0.0121077	0.145679	Up	0.327568	0.159068	0.235161	0.0762212	0.0873183	0.126689	102637642	non_coding
Gm34721	27.858	7.59695	48.119	6.33609	2.66359	2.83763e-05	0.00162678	Up	0.146316	0.41616	0.170065	0.0291823	0.0292521	0.0541282	102638071	non_coding
Gm34764	15.3748	24.3645	6.38503	0.261533	-1.93493	0.0166557	0.176086	Down	0.110896	0.0418313	0.109941	0.133629	0.589375	0.270392	102638127	non_coding
Gm34799	26.0479	35.7526	16.3432	0.45745	-1.12831	0.0427058	0.305219	Down	0.0540749	0.0725249	0.0938158	0.182448	0.0870876	0.202166	102638172	non_coding
Gm34844	2.47868	4.95736	0	0.0372076	-4.74826	0.0218184	0.207741	Down	0	0	0	0.137061	0.0686945	0.312004	102638235	non_coding
Gm34857	15.8488	3.63761	28.06	7.7161	2.94787	4.78543e-05	0.00241991	Up	0.0451126	0.0532023	0.0323863	0.00599838	0.00601272	0.00455153	102638248	non_coding
Gm34871	34.9885	19.5707	50.4063	2.57613	1.3652	0.018464	0.186739	Up	0.072449	0.0320213	0.059854	0.0317456	0.00848575	0.0224825	105242595	non_coding
Gm34907	27.0284	17.2252	36.8315	2.1389	1.09687	0.0304403	0.253418	Up	0.153331	0.118642	0.159805	0.08717	0.0455888	0.0651854	102638313	non_coding
Gm35150	23.5161	12.5859	34.4464	2.73843	1.45335	0.00770451	0.109762	Up	0.136159	0.119841	0.181387	0.0697298	0.0452272	0.0414984	102638631	non_coding
Gm35161	67.7138	29.8111	105.616	3.54189	1.82452	0.00768895	0.109614	Up	1.38954	0.18054	0.229594	0.228832	0.151055	0.124227	102638647	non_coding
Gm35261	19.1457	27.5538	10.7377	0.389493	-1.36033	0.0456467	0.316223	Down	0.0818209	0.0529092	0.052146	0.270428	0.0960057	0.1026	102638779	non_coding
Gm35353	2.53047	0	5.06094	27.7279	4.79327	0.0481034	0.324519	Up	0.105383	0.0530021	0	0	0	0	102638902	non_coding
Gm35358	3.37154	0	6.74307	36.9472	5.20739	0.0207403	0.20131	Up	0.159175	0.086215	0	0	0	0	102638911	non_coding
Gm35365	9.85339	3.98205	15.7247	3.95415	1.98337	0.0251724	0.227473	Up	0.107019	0.0941938	0.112728	0.0451351	0.0258532	0.00652347	102638919	non_coding
Gm35431	4.52236	1.31979	7.72493	5.84306	2.54672	0.0432715	0.307213	Up	0.032679	0.0164358	0.025918	0.00315024	0.00631555	0.00318718	102639010	non_coding
Gm35833	9.25929	14.4975	4.02103	0.276954	-1.85228	0.0372842	0.28368	Down	0.0822867	0.0662174	0.0489467	0.111053	0.34986	0.240762	102639542	non_coding
Gm3587	3.47433	6.60643	0.342239	0.0543792	-4.2008	0.0481508	0.324519	Down	0.0161308	0	0	0.0622002	0	0.251718	100041951	non_coding				GO:0003674,GO:0005575,GO:0008150	molecular_function|cellular_component|biological_process
Gm36038	2.80354	5.27409	0.332999	0.0680983	-3.87624	0.042037	0.302151	Down	0	0	0.0181399	0.0352774	0.0707235	0.178455	102639816	non_coding
Gm36167	5.47586	9.94877	1.00295	0.100835	-3.30993	0.0104212	0.133239	Down	0.00459376	0.00462084	0.00455418	0.0664254	0.0221947	0.0448028	102639984	non_coding
Gm36300	4.99891	0.668711	9.32912	14.0567	3.81318	0.0122588	0.146839	Up	0.0440721	0.0720393	0.0382308	0.0106213	0	0	102640167	non_coding
Gm3650	5.44906	9.54765	1.35048	0.14076	-2.82869	0.0400063	0.294061	Down	0.0404337	0	0.0400853	0.0389778	0.195355	0.335196	100042074	protein_coding
Gm36677	8.01959	2.96386	13.0753	4.40339	2.13861	0.0335632	0.268318	Up	0.0956312	0.0443977	0.145857	0.00709138	0.0284334	0.0286981	102640663	non_coding
Gm36685	12.0259	4.31516	19.7366	4.57905	2.19505	0.0257687	0.229447	Up	0.0174712	0.0120823	0.0346414	0.00842109	0.00527577	0	102640671	non_coding
Gm36907	377.318	225.625	529.01	2.3454	1.22983	7.55634e-12	1.7421e-09	Up	1.11199	1.54205	1.27182	0.615954	0.512129	0.507236	102640970	non_coding
Gm36917	43.1777	28.1053	58.25	2.07219	1.05115	0.0109789	0.137245	Up	0.16441	0.151204	0.0931391	0.0656603	0.0590086	0.0687208	102640987	non_coding
Gm3776	2.82319	0	5.64638	30.9723	4.95291	0.010904	0.136828	Up	0.0893103	0.239565	0.177082	0	0	0	100042295	protein_coding	predicted gene 3776	mmu00480,mmu00980,mmu00982,mmu00983,mmu05200,mmu05204,mmu05207,mmu05208,mmu05225,mmu05418,mmu01524	Glutathione metabolism|Metabolism of xenobiotics by cytochrome P450|Drug metabolism - cytochrome P450|Drug metabolism - other enzymes|Pathways in cancer|Chemical carcinogenesis - DNA adducts|Chemical carcinogenesis - receptor activation|Chemical carcinogenesis - reactive oxygen species|Hepatocellular carcinoma|Fluid shear stress and atherosclerosis|Platinum drug resistance	GO:0003674,GO:0005575,GO:0008150	molecular_function|cellular_component|biological_process			R-MMU-1430728,R-MMU-156580,R-MMU-156590,R-MMU-189445,R-MMU-189483,R-MMU-211859,R-MMU-9748784,R-MMU-9748787	Metabolism|Phase II - Conjugation of compounds|Glutathione conjugation|Metabolism of porphyrins|Heme degradation|Biological oxidations|Drug ADME|Azathioprine ADME
Gm38413	69.0072	32.7246	105.29	3.21862	1.68644	1.93918e-06	0.00016434	Up	0.797859	1.27072	1.42817	0.341836	0.331946	0.389074	330133	non_coding	predicted gene%2C 38413
Gm38484	15.961	4.95236	26.9696	5.4402	2.44366	0.0432259	0.307195	Up	0.764052	0.0415435	0.0102361	0.0398131	0.0598624	0.0503498	102636041	non_coding
Gm38592	53.4161	33.7176	73.1146	2.16886	1.11694	0.00120887	0.030034	Up	0.7213	0.893795	0.673631	0.342626	0.353546	0.336447	102642011	non_coding
Gm38618	58.2629	38.7002	77.8256	2.01149	1.00827	0.00564753	0.0897618	Up	0.3739	0.40929	0.496056	0.238525	0.239095	0.144793	102642612	non_coding
Gm38650	2.51081	0.329313	4.69231	13.2021	3.7227	0.0496073	0.329948	Up	0.0184532	0.0111372	0.0219531	0	0	0.00359947	102643016	non_coding
Gm38914	10.5777	17.1924	3.9629	0.231477	-2.11106	0.0231874	0.215967	Down	0.00367241	0.0295525	0.0109223	0.056643	0.0354865	0.093124	105242804	non_coding
Gm38927	39.8529	21.1053	58.6005	2.77605	1.47304	0.00215682	0.0456059	Up	1.14336	2.05152	2.23637	0.387255	0.865943	0.663038	105242821	non_coding
Gm39081	10.2957	16.2083	4.38309	0.269509	-1.89159	0.0225502	0.212154	Down	0.0408279	0.0117339	0.0231292	0.101206	0.08454	0.0910156	105243046	non_coding
Gm39221	4.38671	0.657375	8.11605	12.2924	3.61969	0.0284204	0.241843	Up	0.0518308	0.00372402	0.0330327	0	0.00357743	0.00361074	105243249	non_coding
Gm39308	68.7077	37.0233	100.392	2.71125	1.43896	0.000239229	0.0088896	Up	0.56959	0.563555	0.268456	0.162024	0.148877	0.195798	105243361	non_coding
Gm39326	46.8779	27.5034	66.2524	2.40861	1.2682	0.00765688	0.109484	Up	0.0859409	0.0423416	0.044339	0.0329696	0.0177953	0.0196715	105243391	non_coding
Gm39334	12.8596	2.97394	22.7454	7.64579	2.93467	0.000207992	0.00800683	Up	0.488521	0.44867	0.505369	0.0614259	0.082097	0.0414307	105243402	non_coding
Gm39443	10.1558	4.94356	15.368	3.10557	1.63486	0.0492568	0.328701	Up	0.130328	0.14046	0.156892	0.0269219	0.0809588	0.0272375	105243554	non_coding
Gm39518	3.48667	0.329313	6.64403	18.7133	4.22599	0.0159075	0.171049	Up	0.00478621	0.0120361	0.00711747	0	0	0.00116699	105243688	non_coding
Gm39524	5.98005	0	11.9601	65.6002	6.03563	0.000207707	0.00800683	Up	0.0337384	0.0950244	0.113722	0	0	0	105243700	non_coding
Gm39603	46.3603	18.4921	74.2285	4.01228	2.00442	1.54442e-06	0.000135411	Up	0.210806	0.222392	0.137627	0.0371735	0.0496832	0.0526531	105243877	non_coding
Gm39654	1.98031	3.96063	0	0.0465649	-4.42461	0.0396088	0.293089	Down	0	0	0	0.138067	0.230662	0.186248	105243945	non_coding
Gm39667	13.3303	7.60074	19.0599	2.50715	1.32605	0.0470632	0.320559	Up	0.0672414	0.0676377	0.0566628	0.0226871	0.0227414	0.0295111	105243961	non_coding
Gm39752	9.28199	1.32104	17.2429	13.0319	3.70398	0.00146188	0.0344761	Up	0.0160704	0.00260728	0.00770902	0.000499736	0.00050093	0.00101119	105244074	non_coding
Gm39826	29.6855	17.8762	41.4949	2.32162	1.21513	0.0481292	0.324519	Up	0.0840466	0.0622941	0.127176	0.0426423	0.0128233	0.0603992	105244172	non_coding
Gm39876	47.4323	22.8665	71.9981	3.15031	1.6555	8.28607e-05	0.00377201	Up	0.771668	0.59709	0.755212	0.31472	0.172076	0.173678	105244229	non_coding
Gm39941	4.83518	0.328062	9.34231	26.2989	4.71693	0.00434703	0.0753473	Up	0.0116032	0.0163403	0.0046013	0	0.00112122	0	105244306	non_coding
Gm40036	2.67122	0	5.34244	29.2899	4.87233	0.0122984	0.147087	Up	0.0845873	0.102103	0.0838585	0	0	0	105244427	non_coding
Gm40055	35.7203	22.1046	49.3361	2.23161	1.15808	0.0115825	0.142315	Up	0.0574795	0.0851214	0.0933909	0.0230875	0.0431997	0.037373	105244449	non_coding
Gm40059	5.13296	8.9445	1.32141	0.148613	-2.75036	0.0358704	0.277452	Down	0	0.0131685	0.0129786	0.0820299	0.0632508	0.0255359	105244453	non_coding
Gm40208	2.51594	0	5.03188	27.578	4.78545	0.0474429	0.321906	Up	0.0195522	0.017209	0	0	0	0	105244627	non_coding
Gm40320	18.2437	8.22923	28.2582	3.42913	1.77784	0.036539	0.280298	Up	1.13888	0.411239	0.897465	0.112603	0.536141	0.0569614	105244768	non_coding
Gm40331	8.33158	0.662418	16.0007	24.1571	4.59438	0.00333535	0.0618092	Up	0.145943	0.00752838	0.0222594	0.0036074	0.00361602	0	105244779	non_coding
Gm40339	10.0324	4.65326	15.4115	3.3171	1.72992	0.0479706	0.324153	Up	0.218756	0.155326	0.216871	0.111642	0.0248686	0.0376503	105244789	non_coding
Gm40468	34.7154	14.8634	54.5674	3.66914	1.87544	2.28756e-05	0.00136029	Up	1.03533	0.88778	0.841321	0.2127	0.278811	0.2483	105244946	non_coding
Gm40573	19.5325	11.5665	27.4985	2.37617	1.24864	0.0491722	0.328637	Up	0.0782058	0.0419556	0.0930384	0.030156	0.0403041	0.0177972	105245071	non_coding
Gm40576	19.4759	11.2459	27.7059	2.4645	1.30129	0.0390106	0.291032	Up	0.0548647	0.0684333	0.0587434	0.0232713	0.0106032	0.0385268	105245074	non_coding
Gm40706	7.99925	1.97842	14.0201	7.07825	2.82339	0.00483498	0.0809295	Up	0.12022	0.15548	0.0851316	0.00827796	0.0165955	0.025125	105245222	non_coding
Gm40799	5.05419	0.985437	9.12295	9.21627	3.20418	0.0248088	0.225584	Up	0.125092	0.0235929	0.0620069	0	0.0151095	0.00762509	105245324	non_coding
Gm40847	2.02769	0	4.05538	22.2092	4.47309	0.0460595	0.317217	Up	0.0495197	0.00711594	0.0280532	0	0	0	105245381	protein_coding
Gm40872	5.33849	0	10.677	58.5412	5.87138	0.000294582	0.0104745	Up	0.0460311	0.057878	0.0798603	0	0	0	105245412	non_coding
Gm41215	22.2633	12.2326	32.2939	2.64173	1.40148	0.0119728	0.144888	Up	0.0957086	0.174208	0.171695	0.0571149	0.0616554	0.0444496	105245825	non_coding
Gm41284	14.5556	2.9739	26.1373	8.78535	3.1351	0.000533822	0.0162718	Up	0.0182834	0.0143681	0.0118951	0.00110157	0	0.0039007	105245904	non_coding
Gm41285	13.3963	5.929	20.8636	3.51212	1.81234	0.0246203	0.224727	Up	0.137432	0.0579727	0.0791119	0.012821	0.0471229	0.0172951	105245905	non_coding
Gm41523	11.2496	18.5111	3.98801	0.215954	-2.2112	0.00776871	0.11031	Down	0.0269488	0.0677691	0.0667915	0.259785	0.325508	0.144557	105246190	non_coding
Gm41525	5.22186	0.991731	9.45199	9.52026	3.251	0.0186683	0.188166	Up	0.13904	0.018648	0.101084	0.0089356	0.00895697	0.00904036	105246192	non_coding
Gm41607	2.65471	0	5.30943	29.1259	4.86423	0.015533	0.168204	Up	0.00112962	0.00397697	0.0039196	0	0	0	105246303	protein_coding
Gm41635	17.365	2.96761	31.7624	10.6842	3.41741	0.000302687	0.0106742	Up	0.344507	0.0939764	0.109987	0.00562887	0.00564233	0.039864	105246334	non_coding
Gm41774	8.47041	0.663668	16.2772	24.6093	4.62113	0.000743093	0.020964	Up	0.364753	1.10071	1.50671	0.0586033	0	0.0592904	105246489	non_coding
Gm41779	22.1675	33.0225	11.3126	0.343036	-1.54357	0.00698701	0.10289	Down	0.232017	0.466769	0.427176	0.926604	1.40924	0.872815	105246494	non_coding
Gm41858	23.7936	8.28083	39.3064	4.74753	2.24718	0.000812822	0.0225456	Up	1.42503	0.889714	0.560229	0.284218	0.237415	0.0718875	105246588	non_coding
Gm42031	2.79081	0	5.58162	30.627	4.93673	0.0435597	0.308035	Up	0	0.288879	0.0379616	0	0	0	105246807	non_coding	predicted gene%2C 42031
Gm42056	13.6153	0.991731	26.2389	26.4348	4.72437	0.000457393	0.0145129	Up	0.447338	0.0268642	0.039715	0.00643629	0.00645168	0.00651175	105246832	non_coding
Gm42064	3.28809	6.24319	0.332999	0.0575215	-4.11976	0.0497162	0.330225	Down	0	0	0.0586247	0	0.628555	0.461387	105246843	non_coding	predicted gene%2C 42064
Gm42127	108.077	60.2155	155.939	2.58988	1.37289	1.76938e-05	0.00109724	Up	0.838964	0.663875	1.09789	0.388203	0.356704	0.240016	105246933	non_coding
Gm42365	7.30917	2.63454	11.9838	4.54422	2.18403	0.0388736	0.290623	Up	0.269501	0.492889	0.121445	0.0236179	0.0946976	0.0716844	105247231	non_coding
Gm44240	16.8519	8.94066	24.7631	2.77079	1.4703	0.021519	0.206253	Up	0.0395148	0.0369086	0.0279817	0.0149647	0.00681841	0.0151402	115490415	non_coding
Gm45971	50.5709	24.8148	76.327	3.07609	1.6211	0.000218941	0.00835288	Up	0.253002	0.207939	0.241645	0.0922031	0.095405	0.03611	108167408	non_coding
Gm46099	2.52521	0	5.05042	27.674	4.79046	0.0474679	0.321974	Up	0.116416	0	0.17312	0	0	0	108167634	non_coding
Gm46122	2.86167	0.328062	5.39527	15.1695	3.9231	0.03529	0.274647	Up	0.0473935	0.015891	0.0208823	0	0.00508848	0	108167667	non_coding
Gm46143	2.71679	0	5.43358	29.7496	4.8948	0.021815	0.207741	Up	0.307312	0.0257603	0.076166	0	0	0	108167706	non_coding
Gm46172	26.2851	15.4955	37.0747	2.391	1.25761	0.0177329	0.182083	Up	0.471848	0.542434	0.481148	0.103968	0.234487	0.276115	108167746	non_coding
Gm46218	131.776	85.9098	177.643	2.06686	1.04744	5.45557e-05	0.00267672	Up	0.500186	0.363768	0.379474	0.185627	0.226915	0.178642	108167802	non_coding
Gm46266	44.8982	23.4987	66.2977	2.82367	1.49757	0.000289555	0.0103993	Up	0.241616	0.394941	0.364292	0.140721	0.111873	0.0932771	108167879	non_coding
Gm46274	41.9489	21.4547	62.443	2.90942	1.54073	0.000219985	0.00837779	Up	0.138996	0.164344	0.152303	0.0352609	0.0494832	0.0689702	108167889	non_coding
Gm46277	6.67811	2.30398	11.0522	4.78684	2.25907	0.036016	0.278177	Up	0.00710337	0.00535893	0.00704217	0.000570634	0.00285999	0.000577324	108167895	non_coding
Gm46287	19.3779	6.27974	32.4761	5.17029	2.37025	0.00060865	0.0179753	Up	0.792149	0.715094	0.46314	0.137061	0.19627	0.0396195	108167911	non_coding
Gm46626	31.9643	20.4517	43.4769	2.12439	1.08705	0.022167	0.209745	Up	0.255566	0.232589	0.301624	0.0821214	0.170515	0.112757	108168382	non_coding
Gm46638	15.5949	22.1726	9.01728	0.406873	-1.29735	0.0381983	0.287836	Down	0.0910952	0.103086	0.112888	0.285399	0.198057	0.255429	108168398	non_coding
Gm46731	14.3265	5.59844	23.0546	4.113	2.04019	0.0108939	0.136828	Up	0.400881	0.422446	0.492052	0.0552067	0.221355	0.0372359	108168740	protein_coding
Gm46741	15.3632	2.96761	27.7587	9.34148	3.22365	0.000137103	0.00578665	Up	0.168577	0.163724	0.149836	0.00560371	0.00561711	0.0396859	108168756	non_coding	predicted gene%2C 46741
Gm46758	7.37754	1.64406	13.111	7.95549	2.99195	0.0278006	0.238907	Up	0.147596	0.0106047	0.250842	0	0.0203746	0.0308464	108168786	non_coding
Gm46809	6.18736	1.31854	11.0562	8.37007	3.06524	0.0118612	0.144498	Up	0.0248821	0.0192529	0.0189752	0.0018451	0.00554852	0	108168876	non_coding
Gm46845	50.619	29.7155	71.5225	2.40635	1.26685	0.00638167	0.097111	Up	0.567023	0.542767	0.843207	0.238039	0.415354	0.142714	108168930	non_coding
Gm46965	35.7685	16.5111	55.0259	3.33017	1.7356	0.000563038	0.0169077	Up	0.381271	0.241069	0.26999	0.0630075	0.0631581	0.138117	108169152	protein_coding
Gm4788	7.28774	0.328062	14.2474	40.1328	5.32671	0.000561388	0.0168818	Up	0.0540749	0.217575	0.116153	0	0.00870876	0	214403	protein_coding	predicted gene 4788			GO:0001851,GO:0005615,GO:0005634,GO:0005737,GO:0005886,GO:0006508,GO:0006956,GO:0008201,GO:0030449,GO:0030451,GO:0042802,GO:0043395,GO:0106139,GO:1905370	complement component C3b binding|extracellular space|nucleus|cytoplasm|plasma membrane|proteolysis|complement activation|heparin binding|regulation of complement activation|regulation of complement activation, alternative pathway|identical protein binding|heparan sulfate proteoglycan binding|symbiont cell surface|serine-type endopeptidase complex			R-MMU-166658,R-MMU-168249,R-MMU-168256,R-MMU-977606	Complement cascade|Innate Immune System|Immune System|Regulation of Complement cascade
Gm4951	19.035	30.7362	7.3338	0.238819	-2.06601	0.0022258	0.0466504	Down	0.0429949	0.0648724	0.0497285	0.227957	0.311594	0.104832	240327	protein_coding	predicted gene 4951			GO:0003924,GO:0005789,GO:0006952,GO:0035458	GTPase activity|endoplasmic reticulum membrane|defense response|cellular response to interferon-beta
Gm50594	642.533	319.033	966.033	3.02831	1.59851	4.08622e-17	1.65307e-14	Up	2.37479	2.09146	2.81768	0.949808	0.764104	0.643093	108168481	non_coding
Gm51531	19.05	10.2302	27.8697	2.72084	1.44405	0.0179996	0.183848	Up	0.0454192	0.0259304	0.0304242	0.00828343	0.0130479	0.0155639	115486869	non_coding
Gm51541	31.6521	12.5292	50.7749	4.04948	2.01774	0.000292729	0.0104631	Up	0.36978	0.446351	0.206626	0.0518496	0.129934	0.0655718	115486887	non_coding
Gm51577	5.33217	0.657375	10.007	15.1701	3.92316	0.00929794	0.123574	Up	0.0676939	0.0990442	0.0183029	0	0.00594659	0.00600196	115486936	non_coding
Gm5174	95.2775	58.5148	132.04	2.25654	1.17411	0.000398064	0.0131915	Up	0.454161	0.445786	0.544656	0.225966	0.272515	0.128596	382395	protein_coding	predicted gene 5174
Gm51792	3.30889	6.28478	0.332999	0.0571686	-4.12863	0.028819	0.243847	Down	0	0	0.00734061	0.0571024	0.0715487	0.00722148	115487436	protein_coding
Gm51812	7.90754	1.66548	14.1496	8.51867	3.09063	0.0122101	0.146337	Up	0.254216	0.051143	0.226824	0.0490127	0.0122825	0	115487467	non_coding
Gm51891	4.87748	0.662418	9.09254	13.7313	3.7794	0.0117478	0.143368	Up	0.0486095	0.0228182	0.0160636	0.00312395	0.00313142	0	115487767	non_coding
Gm51958	4.49379	0.991731	7.99585	8.06669	3.01198	0.0234081	0.216879	Up	0.070436	0.113362	0.153624	0.01358	0.0136125	0.0137392	115487952	non_coding
Gm51959	8.15714	1.97967	14.3346	7.23631	2.85526	0.00508941	0.08394	Up	0.0624582	0.0942396	0.0670801	0.00501745	0.00502945	0.0203051	115487953	non_coding
Gm52040	14.2923	7.60203	20.9826	2.76155	1.46548	0.0336902	0.268632	Up	0.239872	0.411605	0.237805	0.108817	0.136346	0.0688077	115488152	non_coding
Gm52052	2.16908	0	4.33816	23.7846	4.57196	0.0371739	0.283142	Up	0.0886208	0.1248	0.0175714	0	0	0	115488171	non_coding
Gm52059	36.358	23.4646	49.2514	2.09821	1.06916	0.0291479	0.245757	Up	0.53197	0.391774	0.470881	0.183149	0.128511	0.342798	115488181	non_coding
Gm52117	3.30683	6.28595	0.327708	0.0571587	-4.12888	0.029966	0.250683	Down	0	0.0350367	0	0.201464	0.0336576	0.407651	115488321	non_coding
Gm52150	28.423	10.2756	46.5703	4.53552	2.18127	8.24001e-05	0.00375902	Up	0.0696761	0.045771	0.0817632	0.0205614	0.00961829	0.0124815	115488374	non_coding
Gm52229	45.644	19.2805	72.0075	3.73919	1.90273	0.00151534	0.035354	Up	0.0132894	0.0193963	0.0235081	0.00929418	0.00125897	0.00406622	115488611	protein_coding
Gm52440	3.96155	7.26767	0.655417	0.0912233	-3.45445	0.0330652	0.266449	Down	0	0.0446628	0	0.149809	0.214524	0.108261	115489131	non_coding
Gm52724	7.8081	2.632	12.9842	4.92714	2.30075	0.0467568	0.319651	Up	0.0365094	0.0673285	0.132715	0	0.0117597	0.0356075	115489976	non_coding
Gm52726	10.7678	2.97769	18.5579	6.24025	2.6416	0.00548579	0.0879738	Up	0.06281	0.244824	0.132321	0.0227057	0.00758666	0.0382865	115489979	non_coding
Gm52767	6.6093	10.552	2.6666	0.252903	-1.98335	0.0487882	0.327018	Down	0.0120794	0.0182259	0.017963	0.0349335	0.0758702	0.0765765	115490110	non_coding
Gm52794	2.99511	0.329313	5.66091	15.9402	3.9946	0.026635	0.233782	Up	0.0520381	0.0916035	0.0773847	0	0	0.0126881	115490150	non_coding
Gm52872	5.50986	1.66548	9.35423	5.63563	2.49458	0.0456212	0.316223	Up	0.180827	0.202104	0.179269	0.0774741	0.0194148	0	115490365	non_coding
Gm52889	52.305	33.6862	70.9238	2.10458	1.07353	0.00373141	0.0670621	Up	0.516309	0.453519	0.569535	0.210304	0.309183	0.198585	115490393	non_coding
Gm52904	2.52123	0	5.04246	27.6273	4.78802	0.0193942	0.192961	Up	0.0159382	0.0100201	0.00395021	0	0	0	115490412	non_coding
Gm5547	3.96675	7.60578	0.327708	0.0472383	-4.4039	0.00846933	0.117155	Down	0	0.0570205	0	0.437163	0.383432	0.442288	433637	non_coding	predicted gene 5547			GO:0003674,GO:0005575,GO:0008150	molecular_function|cellular_component|biological_process
Gm5553	3.36628	0	6.73256	36.8846	5.20495	0.00636938	0.0970231	Up	0.379532	0.0848377	0.376263	0	0	0	433874	protein_coding
Gm6225	17.234	26.7352	7.73283	0.288581	-1.79295	0.00807404	0.113817	Down	0.183664	0.107769	0.0606939	0.309839	0.532423	0.358253	633947	non_coding	predicted gene 6225			GO:0003674,GO:0005575,GO:0008150	molecular_function|cellular_component|biological_process
Gm6521	6.82715	2.31528	11.339	4.89973	2.2927	0.0496608	0.330163	Up	0.0968795	0.125294	0.246972	0.0266832	0	0.0674901	624685	non_coding	predicted gene 6521			GO:0003674,GO:0005575,GO:0008150	molecular_function|cellular_component|biological_process
Gm6713	199.414	73.9183	324.909	4.39525	2.13595	1.93898e-10	3.8141e-08	Up	0.47794	1.06316	1.12364	0.139536	0.242792	0.210426	626858	protein_coding	predicted gene 6713
Gm6721	96.664	26.401	166.927	6.32199	2.66038	2.33734e-07	2.61015e-05	Up	0.222626	0.507078	0.553038	0.056736	0.118689	0.0224613	626940	protein_coding	predicted gene 6721
Gm6980	8.99404	3.63761	14.3505	3.94673	1.98066	0.0188863	0.189225	Up	0.118854	0.149443	0.157106	0.0381914	0.0382828	0.0289794	629554	non_coding				GO:0003674,GO:0005575,GO:0008150	molecular_function|cellular_component|biological_process
Gm8493	73.645	42.089	105.201	2.5003	1.3221	0.000301449	0.0106481	Up	0.644192	0.495211	0.503644	0.302925	0.146764	0.194102	667171	non_coding
Gnmt	71.6668	36.206	107.128	2.95719	1.56423	0.00153563	0.0356883	Up	2.44559	3.17011	2.47451	0.243045	1.33994	1.10652	14711	protein_coding	glycine N-methyltransferase	mmu00260	Glycine, serine and threonine metabolism	GO:0005542,GO:0005634,GO:0005737,GO:0005829,GO:0005977,GO:0006111,GO:0006544,GO:0006555,GO:0006730,GO:0008168,GO:0008757,GO:0016594,GO:0016740,GO:0017174,GO:0032259,GO:0034708,GO:0042802,GO:0046498,GO:0046500,GO:0051289,GO:1901052,GO:1904047	folic acid binding|nucleus|cytoplasm|cytosol|glycogen metabolic process|regulation of gluconeogenesis|glycine metabolic process|methionine metabolic process|one-carbon metabolic process|methyltransferase activity|S-adenosylmethionine-dependent methyltransferase activity|glycine binding|transferase activity|glycine N-methyltransferase activity|methylation|methyltransferase complex|identical protei…	WP1770	One-carbon metabolism and related pathways	R-MMU-1430728,R-MMU-389661,R-MMU-71291	Metabolism|Glyoxylate metabolism and glycine degradation|Metabolism of amino acids and derivatives
Gp9	8.86426	3.3133	14.4152	4.35272	2.12192	0.0428955	0.305697	Up	0.14885	0.0798548	0.196757	0.0382643	0	0.0580693	54368	protein_coding	glycoprotein 9 (platelet)	mmu04512,mmu04640,mmu04611	ECM-receptor interaction|Hematopoietic cell lineage|Platelet activation	GO:0003674,GO:0007155,GO:0007596,GO:0007597,GO:0007599,GO:0010572,GO:0016020,GO:0035855,GO:0051209,GO:1990779	molecular_function|cell adhesion|blood coagulation|blood coagulation, intrinsic pathway|hemostasis|positive regulation of platelet activation|membrane|megakaryocyte development|release of sequestered calcium ion into cytosol|glycoprotein Ib-IX-V complex			R-MMU-109582,R-MMU-140837,R-MMU-140877,R-MMU-430116,R-MMU-75892,R-MMU-76002,R-MMU-76009	Hemostasis|Intrinsic Pathway of Fibrin Clot Formation|Formation of Fibrin Clot (Clotting Cascade)|GP1b-IX-V activation signalling|Platelet Adhesion to exposed collagen|Platelet activation, signaling and aggregation|Platelet Aggregation (Plug Formation)
Gssos2	264.579	143.336	385.822	2.69078	1.42802	3.80798e-14	1.25611e-11	Up	0.812669	0.733165	0.699404	0.229199	0.30319	0.287006	102636309	non_coding				GO:0003674,GO:0005575,GO:0008150	molecular_function|cellular_component|biological_process
Gsta1	6.56614	1.67178	11.4605	6.87944	2.78229	0.0435463	0.308035	Up	0.574172	0.212784	0.239674	0.145658	0	0	14857	protein_coding	glutathione S-transferase%2C alpha 1 (Ya)	mmu00480,mmu00980,mmu00982,mmu00983,mmu05200,mmu05204,mmu05207,mmu05208,mmu05225,mmu05418,mmu01524	Glutathione metabolism|Metabolism of xenobiotics by cytochrome P450|Drug metabolism - cytochrome P450|Drug metabolism - other enzymes|Pathways in cancer|Chemical carcinogenesis - DNA adducts|Chemical carcinogenesis - receptor activation|Chemical carcinogenesis - reactive oxygen species|Hepatocellular carcinoma|Fluid shear stress and atherosclerosis|Platinum drug resistance	GO:0004364,GO:0004602,GO:0004769,GO:0005504,GO:0005829,GO:0006749,GO:0006805,GO:0009617,GO:0031090,GO:0035634,GO:0035731,GO:0042803,GO:0043295	glutathione transferase activity|glutathione peroxidase activity|steroid delta-isomerase activity|fatty acid binding|cytosol|glutathione metabolic process|xenobiotic metabolic process|response to bacterium|organelle membrane|response to stilbenoid|dinitrosyl-iron complex binding|protein homodimerization activity|glutathione binding	WP4466,WP1251,WP1264,WP164	Oxidative stress and redox pathway|Metapathway biotransformation|Estrogen metabolism|Glutathione metabolism	R-MMU-1430728,R-MMU-156580,R-MMU-156590,R-MMU-189445,R-MMU-189483,R-MMU-211859,R-MMU-9748784,R-MMU-9748787	Metabolism|Phase II - Conjugation of compounds|Glutathione conjugation|Metabolism of porphyrins|Heme degradation|Biological oxidations|Drug ADME|Azathioprine ADME
Gstp3	2.99844	0.328062	5.66881	15.9591	3.99631	0.0316917	0.259649	Up	0.135516	0.204472	0.0447828	0	0.0218248	0	225884	protein_coding	glutathione S-transferase pi 3	mmu00480,mmu00980,mmu00982,mmu00983,mmu05200,mmu05204,mmu05225,mmu05215,mmu05418,mmu01524	Glutathione metabolism|Metabolism of xenobiotics by cytochrome P450|Drug metabolism - cytochrome P450|Drug metabolism - other enzymes|Pathways in cancer|Chemical carcinogenesis - DNA adducts|Hepatocellular carcinoma|Prostate cancer|Fluid shear stress and atherosclerosis|Platinum drug resistance	GO:0004364,GO:0004602,GO:0005504,GO:0005739,GO:0005829,GO:0006469,GO:0006693,GO:0006749,GO:0006805,GO:0009890,GO:0032691,GO:0032720,GO:0035730,GO:0035731,GO:0043407,GO:0043508,GO:0043651,GO:0051122,GO:0051771,GO:0070373,GO:0071638,GO:0097057,GO:1901687,GO:2001237	glutathione transferase activity|glutathione peroxidase activity|fatty acid binding|mitochondrion|cytosol|negative regulation of protein kinase activity|prostaglandin metabolic process|glutathione metabolic process|xenobiotic metabolic process|negative regulation of biosynthetic process|negative regulation of interleukin-1 beta production|negative regulation of tumor necrosis factor production|S-…
Gsx2	16.7235	24.1271	9.31988	0.386787	-1.37039	0.0324671	0.263243	Down	0.109389	0.204349	0.123939	0.37661	0.468113	0.259097	14843	protein_coding	GS homeobox 2			GO:0000981,GO:0002087,GO:0003677,GO:0003700,GO:0005634,GO:0005737,GO:0006355,GO:0007219,GO:0007275,GO:0007389,GO:0007417,GO:0007420,GO:0021527,GO:0021544,GO:0021575,GO:0021772,GO:0021798,GO:0021889,GO:0021978,GO:0030334,GO:0045747,GO:0048663,GO:0048665,GO:0048699,GO:0048714,GO:0048853,GO:0060163,GO:0097154,GO:1990837	DNA-binding transcription factor activity, RNA polymerase II-specific|regulation of respiratory gaseous exchange by nervous system process|DNA binding|DNA-binding transcription factor activity|nucleus|cytoplasm|regulation of DNA-templated transcription|Notch signaling pathway|multicellular organism development|pattern specification process|central nervous system development|brain development|spin…
Guca1b	22.0828	11.8718	32.2938	2.71634	1.44166	0.0217838	0.207741	Up	0.187848	0.0713832	0.140707	0.0281687	0.0605059	0.0569979	107477	protein_coding	guanylate cyclase activator 1B	mmu04744	Phototransduction	GO:0001750,GO:0001917,GO:0005509,GO:0005886,GO:0007601,GO:0007602,GO:0008048,GO:0016020,GO:0030249,GO:0031282,GO:0042995,GO:0046872,GO:0050896,GO:0120199	photoreceptor outer segment|photoreceptor inner segment|calcium ion binding|plasma membrane|visual perception|phototransduction|calcium sensitive guanylate cyclase activator activity|membrane|guanylate cyclase regulator activity|regulation of guanylate cyclase activity|cell projection|metal ion binding|response to stimulus|cone photoreceptor outer segment			R-MMU-2187338,R-MMU-2514856,R-MMU-2514859,R-MMU-9709957	Visual phototransduction|The phototransduction cascade|Inactivation, recovery and regulation of the phototransduction cascade|Sensory Perception
Gys2	3.99755	0.658625	7.33648	11.118	3.47482	0.0365155	0.280298	Up	0.0335838	0.0422272	0.108207	0	0	0.0163771	232493	protein_coding	glycogen synthase 2	mmu00500,mmu04151,mmu04152,mmu04910,mmu04922,mmu05415,mmu04931	Starch and sucrose metabolism|PI3K-Akt signaling pathway|AMPK signaling pathway|Insulin signaling pathway|Glucagon signaling pathway|Diabetic cardiomyopathy|Insulin resistance	GO:0003824,GO:0004373,GO:0005536,GO:0005737,GO:0005829,GO:0005856,GO:0005938,GO:0005977,GO:0005978,GO:0008152,GO:0009749,GO:0016740,GO:0016757,GO:0030864,GO:0043265	catalytic activity|glycogen (starch) synthase activity|glucose binding|cytoplasm|cytosol|cytoskeleton|cell cortex|glycogen metabolic process|glycogen biosynthetic process|metabolic process|response to glucose|transferase activity|glycosyltransferase activity|cortical actin cytoskeleton|ectoplasm	WP2841,WP65,WP317	Focal adhesion: PI3K-Akt-mTOR signaling pathway|Insulin signaling|Glycogen metabolism
Gzmk	5.61234	0.657375	10.5673	16.0362	4.00326	0.00903222	0.121883	Up	0.070704	0.521552	0.163555	0	0.0227737	0.0229858	14945	protein_coding	granzyme K			GO:0004252,GO:0006508,GO:0008233,GO:0008236,GO:0016787	serine-type endopeptidase activity|proteolysis|peptidase activity|serine-type peptidase activity|hydrolase activity
H2-Q10	53.5347	11.2158	95.8536	8.54223	3.09461	7.25355e-09	1.11088e-06	Up	1.14816	2.18548	1.75118	0.153252	0.358443	0.0689105	15007	protein_coding	histocompatibility 2%2C Q region locus 10	mmu04514,mmu04144,mmu04145,mmu04218,mmu04650,mmu04612,mmu05203,mmu05166,mmu05170,mmu05168,mmu05163,mmu05167,mmu05169,mmu05165,mmu05320,mmu05330,mmu05332,mmu05416,mmu04940	Cell adhesion molecules|Endocytosis|Phagosome|Cellular senescence|Natural killer cell mediated cytotoxicity|Antigen processing and presentation|Viral carcinogenesis|Human T-cell leukemia virus 1 infection|Human immunodeficiency virus 1 infection|Herpes simplex virus 1 infection|Human cytomegalovirus infection|Kaposi sarcoma-associated herpesvirus infection|Epstein-Barr virus infection|Human papil…	GO:0000139,GO:0001916,GO:0002376,GO:0002474,GO:0002476,GO:0002486,GO:0005102,GO:0005615,GO:0005765,GO:0005769,GO:0005783,GO:0005794,GO:0005797,GO:0005886,GO:0006955,GO:0009897,GO:0009986,GO:0016020,GO:0030670,GO:0030881,GO:0031901,GO:0032398,GO:0033106,GO:0042277,GO:0042288,GO:0042605,GO:0042608,GO:0042610,GO:0042612,GO:0042802,GO:0042803,GO:0042824,GO:0044877,GO:0046703,GO:0046978,GO:0046979,GO:…	Golgi membrane|positive regulation of T cell mediated cytotoxicity|immune system process|antigen processing and presentation of peptide antigen via MHC class I|antigen processing and presentation of endogenous peptide antigen via MHC class Ib|antigen processing and presentation of endogenous peptide antigen via MHC class I via ER pathway, TAP-independent|signaling receptor binding|extracellular s…	WP519	Proteasome degradation	R-MMU-1236974,R-MMU-1236975,R-MMU-1236977,R-MMU-1280218,R-MMU-168249,R-MMU-168256,R-MMU-198933,R-MMU-6798695,R-MMU-983169,R-MMU-983170	ER-Phagosome pathway|Antigen processing-Cross presentation|Endosomal/Vacuolar pathway|Adaptive Immune System|Innate Immune System|Immune System|Immunoregulatory interactions between a Lymphoid and a non-Lymphoid cell|Neutrophil degranulation|Class I MHC mediated antigen processing & presentation|Antigen Presentation: Folding, assembly and peptide loading of class I MHC
H2-T24	59.3942	81.7032	37.0852	0.453958	-1.13937	0.00973266	0.126933	Down	0.417354	0.455798	0.449224	1.13801	1.25596	0.453563	15042	protein_coding	histocompatibility 2%2C T region locus 24	mmu04514,mmu04144,mmu04145,mmu04218,mmu04650,mmu04612,mmu05203,mmu05166,mmu05170,mmu05168,mmu05163,mmu05167,mmu05169,mmu05165,mmu05320,mmu05330,mmu05332,mmu05416,mmu04940	Cell adhesion molecules|Endocytosis|Phagosome|Cellular senescence|Natural killer cell mediated cytotoxicity|Antigen processing and presentation|Viral carcinogenesis|Human T-cell leukemia virus 1 infection|Human immunodeficiency virus 1 infection|Herpes simplex virus 1 infection|Human cytomegalovirus infection|Kaposi sarcoma-associated herpesvirus infection|Epstein-Barr virus infection|Human papil…	GO:0001916,GO:0002476,GO:0002486,GO:0005102,GO:0005615,GO:0006955,GO:0009897,GO:0042605	positive regulation of T cell mediated cytotoxicity|antigen processing and presentation of endogenous peptide antigen via MHC class Ib|antigen processing and presentation of endogenous peptide antigen via MHC class I via ER pathway, TAP-independent|signaling receptor binding|extracellular space|immune response|external side of plasma membrane|peptide antigen binding
H4c1	2.80739	5.61478	0	0.0328489	-4.92801	0.0102901	0.132257	Down	0	0	0	0.275629	0.386803	0.27886	326619	protein_coding	H4 clustered histone 1	mmu04613,mmu05203,mmu05322,mmu05034	Neutrophil extracellular trap formation|Viral carcinogenesis|Systemic lupus erythematosus|Alcoholism	GO:0000786,GO:0005634,GO:0019904,GO:0030527,GO:0032991,GO:0043505	nucleosome|nucleus|protein domain specific binding|structural constituent of chromatin|protein-containing complex|CENP-A containing nucleosome			R-MMU-162582,R-MMU-1640170,R-MMU-212165,R-MMU-212300,R-MMU-212436,R-MMU-2299718,R-MMU-2990846,R-MMU-3108232,R-MMU-3214841,R-MMU-3214842,R-MMU-3214847,R-MMU-3214858,R-MMU-3247509,R-MMU-392499,R-MMU-4551638,R-MMU-4839726,R-MMU-5693532,R-MMU-5693538,R-MMU-5693565,R-MMU-5693567,R-MMU-5693571,R-MMU-5693606,R-MMU-5693607,R-MMU-597592,R-MMU-606279,R-MMU-68875,R-MMU-68886,R-MMU-69278,R-MMU-69473,R-MMU-69…	Signal Transduction|Cell Cycle|Epigenetic regulation of gene expression|PRC2 methylates histones and DNA|Generic Transcription Pathway|Condensation of Prophase Chromosomes|SUMOylation|SUMO E3 ligases SUMOylate target proteins|PKMTs methylate histone lysines|HDMs demethylate histones|HATs acetylate histones|RMTs methylate histone arginines|Chromatin modifying enzymes|Metabolism of proteins|SUMOyla…
H60b	4.44911	0	8.89823	48.7462	5.60722	0.0314903	0.258696	Up	0.710604	0	0	0	0	0	667281	protein_coding	histocompatibility 60b			GO:0001916,GO:0002376,GO:0002476,GO:0002486,GO:0005615,GO:0005886,GO:0006955,GO:0009897,GO:0016020,GO:0042267,GO:0046703	positive regulation of T cell mediated cytotoxicity|immune system process|antigen processing and presentation of endogenous peptide antigen via MHC class Ib|antigen processing and presentation of endogenous peptide antigen via MHC class I via ER pathway, TAP-independent|extracellular space|plasma membrane|immune response|external side of plasma membrane|membrane|natural killer cell mediated cytot…
Haao	22.614	9.91476	35.3132	3.5631	1.83313	0.00113448	0.0285834	Up	0.18869	0.311819	0.213788	0.0584667	0.0520947	0.085442	107766	protein_coding	3-hydroxyanthranilate 3%2C4-dioxygenase	mmu00380	Tryptophan metabolism	GO:0000334,GO:0005506,GO:0005737,GO:0005829,GO:0008198,GO:0009435,GO:0010043,GO:0016491,GO:0019363,GO:0019805,GO:0019825,GO:0031966,GO:0034354,GO:0046686,GO:0046872,GO:0046874,GO:0051213,GO:0070050	3-hydroxyanthranilate 3,4-dioxygenase activity|iron ion binding|cytoplasm|cytosol|ferrous iron binding|NAD biosynthetic process|response to zinc ion|oxidoreductase activity|pyridine nucleotide biosynthetic process|quinolinate biosynthetic process|oxygen binding|mitochondrial membrane|'de novo' NAD biosynthetic process from tryptophan|response to cadmium ion|metal ion binding|quinolinate metabolic…	WP79	Tryptophan metabolism	R-MMU-1430728,R-MMU-71240,R-MMU-71291	Metabolism|Tryptophan catabolism|Metabolism of amino acids and derivatives
Habp2	3.49479	0.657375	6.3322	9.6033	3.26353	0.0398986	0.293981	Up	0.0320136	0.0483035	0.07141	0	0.00773368	0.00780569	226243	protein_coding	hyaluronic acid binding protein 2			GO:0004252,GO:0005509,GO:0005576,GO:0005615,GO:0006508,GO:0008233,GO:0008236,GO:0016787	serine-type endopeptidase activity|calcium ion binding|extracellular region|extracellular space|proteolysis|peptidase activity|serine-type peptidase activity|hydrolase activity
Hal	6.36225	0.991731	11.7328	11.8261	3.56391	0.00351413	0.0644538	Up	0.121847	0.0754249	0.130089	0.00903538	0.00905699	0.00914131	15109	protein_coding	histidine ammonia lyase	mmu00340	Histidine metabolism	GO:0003824,GO:0004397,GO:0005737,GO:0006547,GO:0006548,GO:0016829,GO:0016841	catalytic activity|histidine ammonia-lyase activity|cytoplasm|histidine metabolic process|histidine catabolic process|lyase activity|ammonia-lyase activity	WP662	Amino acid metabolism	R-MMU-1430728,R-MMU-70921,R-MMU-71291	Metabolism|Histidine catabolism|Metabolism of amino acids and derivatives
Hamp	63.0709	4.96624	121.176	24.4311	4.61065	6.21683e-17	2.46843e-14	Up	6.00931	10.9963	6.27443	0.43139	0.432421	0.0623496	84506	protein_coding	hepcidin antimicrobial peptide	mmu04350	TGF-beta signaling pathway	GO:0000122,GO:0002092,GO:0002262,GO:0005102,GO:0005179,GO:0005507,GO:0005576,GO:0005615,GO:0005634,GO:0005737,GO:0006366,GO:0006879,GO:0006954,GO:0007259,GO:0010039,GO:0014704,GO:0030163,GO:0031640,GO:0031668,GO:0032413,GO:0034755,GO:0034760,GO:0042116,GO:0042742,GO:0043032,GO:0045179,GO:0045732,GO:0045779,GO:0045944,GO:0050728,GO:0050829,GO:0050830,GO:0050832,GO:0051649,GO:0060586,GO:0061051,GO:…	negative regulation of transcription by RNA polymerase II|positive regulation of receptor internalization|myeloid cell homeostasis|signaling receptor binding|hormone activity|copper ion binding|extracellular region|extracellular space|nucleus|cytoplasm|transcription by RNA polymerase II|intracellular iron ion homeostasis|inflammatory response|receptor signaling pathway via JAK-STAT|response to ir…	WP1596,WP3673	Iron homeostasis| Hfe effect on hepcidin production
Hao1	5.34002	0.996773	9.68327	9.74535	3.28471	0.0123945	0.147655	Up	0.102589	0.116093	0.152557	0.0247237	0.0123914	0	15112	protein_coding	hydroxyacid oxidase 1%2C liver	mmu00630,mmu04146	Glyoxylate and dicarboxylate metabolism|Peroxisome	GO:0001561,GO:0003973,GO:0005777,GO:0005782,GO:0008652,GO:0010181,GO:0016491,GO:0046296,GO:0047969	fatty acid alpha-oxidation|(S)-2-hydroxy-acid oxidase activity|peroxisome|peroxisomal matrix|amino acid biosynthetic process|FMN binding|oxidoreductase activity|glycolate catabolic process|glyoxylate oxidase activity			R-MMU-1430728,R-MMU-389661,R-MMU-71291,R-MMU-9033241,R-MMU-9609507	Metabolism|Glyoxylate metabolism and glycine degradation|Metabolism of amino acids and derivatives|Peroxisomal protein import|Protein localization
Hes3	3.8103	0	7.6206	41.8034	5.38555	0.00536392	0.0868945	Up	0.00730872	0.0661662	0.0941948	0	0	0	15207	protein_coding	hes family bHLH transcription factor 3	mmu05165	Human papillomavirus infection	GO:0000122,GO:0000978,GO:0000981,GO:0001227,GO:0001701,GO:0003677,GO:0005634,GO:0006355,GO:0006357,GO:0006366,GO:0009952,GO:0021555,GO:0021557,GO:0021558,GO:0021575,GO:0021915,GO:0030901,GO:0045892,GO:0045944,GO:0046983,GO:0050767,GO:0060164	negative regulation of transcription by RNA polymerase II|RNA polymerase II cis-regulatory region sequence-specific DNA binding|DNA-binding transcription factor activity, RNA polymerase II-specific|DNA-binding transcription repressor activity, RNA polymerase II-specific|in utero embryonic development|DNA binding|nucleus|regulation of DNA-templated transcription|regulation of transcription by RNA …
Hgd	8.80133	1.64531	15.9573	9.68131	3.2752	0.00365723	0.0660056	Up	0.116092	0.277343	0.302115	0	0.0140224	0.0566119	15233	protein_coding	homogentisate 1%2C 2-dioxygenase	mmu00350	Tyrosine metabolism	GO:0004411,GO:0006520,GO:0006559,GO:0006570,GO:0006572,GO:0016491,GO:0042802,GO:0046872,GO:0051213	homogentisate 1,2-dioxygenase activity|amino acid metabolic process|L-phenylalanine catabolic process|tyrosine metabolic process|tyrosine catabolic process|oxidoreductase activity|identical protein binding|metal ion binding|dioxygenase activity			R-MMU-1430728,R-MMU-71291,R-MMU-8963684,R-MMU-8963691	Metabolism|Metabolism of amino acids and derivatives|Tyrosine catabolism|Phenylalanine and tyrosine metabolism
Hnf4a	17.3702	0.991731	33.7487	34.0327	5.08885	4.09231e-07	4.32232e-05	Up	0.177	0.189171	0.191926	0.00533211	0.00534486	0.00539462	15378	protein_coding	hepatic nuclear factor 4%2C alpha	mmu04152,mmu04950	AMPK signaling pathway|Maturity onset diabetes of the young	GO:0000062,GO:0000785,GO:0000976,GO:0000978,GO:0000981,GO:0000987,GO:0001221,GO:0001222,GO:0001228,GO:0003323,GO:0003677,GO:0003682,GO:0003700,GO:0004879,GO:0005102,GO:0005504,GO:0005515,GO:0005634,GO:0005654,GO:0005737,GO:0005829,GO:0006351,GO:0006355,GO:0006357,GO:0006366,GO:0006591,GO:0006629,GO:0006637,GO:0006805,GO:0007164,GO:0007548,GO:0007596,GO:0008270,GO:0008285,GO:0009749,GO:0010470,GO:…	fatty-acyl-CoA binding|chromatin|transcription cis-regulatory region binding|RNA polymerase II cis-regulatory region sequence-specific DNA binding|DNA-binding transcription factor activity, RNA polymerase II-specific|cis-regulatory region sequence-specific DNA binding|transcription coregulator binding|transcription corepressor binding|DNA-binding transcription activator activity, RNA polymerase I…	WP509	Nuclear Receptors	R-MMU-212436,R-MMU-383280,R-MMU-73857,R-MMU-74160	Generic Transcription Pathway|Nuclear Receptor transcription pathway|RNA Polymerase II Transcription|Gene expression (Transcription)
Hp	410.713	146.932	674.493	4.59234	2.19923	5.32122e-32	6.71131e-29	Up	11.1427	15.2754	12.6769	3.26349	2.46749	2.5848	15439	protein_coding	haptoglobin			GO:0001889,GO:0002376,GO:0002526,GO:0004252,GO:0005576,GO:0005615,GO:0005783,GO:0005794,GO:0006508,GO:0006953,GO:0007219,GO:0009617,GO:0010942,GO:0016209,GO:0030492,GO:0031838,GO:0034366,GO:0042742,GO:0042802,GO:0072562	liver development|immune system process|acute inflammatory response|serine-type endopeptidase activity|extracellular region|extracellular space|endoplasmic reticulum|Golgi apparatus|proteolysis|acute-phase response|Notch signaling pathway|response to bacterium|positive regulation of cell death|antioxidant activity|hemoglobin binding|haptoglobin-hemoglobin complex|spherical high-density lipoprotei…			R-MMU-168249,R-MMU-168256,R-MMU-2168880,R-MMU-2173782,R-MMU-5653656,R-MMU-6798695	Innate Immune System|Immune System|Scavenging of heme from plasma|Binding and Uptake of Ligands by Scavenger Receptors|Vesicle-mediated transport|Neutrophil degranulation
Hpd	45.3402	9.57791	81.1025	8.46514	3.08153	6.42289e-12	1.51333e-09	Up	1.41246	1.83207	1.27132	0.143327	0.179587	0.199385	15445	protein_coding	4-hydroxyphenylpyruvic acid dioxygenase	mmu00350,mmu00360,mmu00130	Tyrosine metabolism|Phenylalanine metabolism|Ubiquinone and other terpenoid-quinone biosynthesis	GO:0000139,GO:0003868,GO:0005506,GO:0005515,GO:0005737,GO:0005783,GO:0005789,GO:0005794,GO:0006559,GO:0006572,GO:0008127,GO:0009072,GO:0016020,GO:0016491,GO:0016701,GO:0042803,GO:0046872,GO:0051213	Golgi membrane|4-hydroxyphenylpyruvate dioxygenase activity|iron ion binding|protein binding|cytoplasm|endoplasmic reticulum|endoplasmic reticulum membrane|Golgi apparatus|L-phenylalanine catabolic process|tyrosine catabolic process|quercetin 2,3-dioxygenase activity|aromatic amino acid metabolic process|membrane|oxidoreductase activity|oxidoreductase activity, acting on single donors with incorp…			R-MMU-1430728,R-MMU-71291,R-MMU-8963684,R-MMU-8963691	Metabolism|Metabolism of amino acids and derivatives|Tyrosine catabolism|Phenylalanine and tyrosine metabolism
Hpn	25.7864	11.8831	39.6897	3.33927	1.73953	0.000907995	0.0241843	Up	0.468109	0.667063	0.412512	0.112814	0.175907	0.164863	15451	protein_coding	hepsin	mmu05203	Viral carcinogenesis	GO:0004252,GO:0005576,GO:0005789,GO:0005886,GO:0005911,GO:0006508,GO:0007605,GO:0008233,GO:0008236,GO:0008360,GO:0009986,GO:0010628,GO:0010693,GO:0010719,GO:0010756,GO:0016020,GO:0016787,GO:0030307,GO:0031965,GO:0034769,GO:0042632,GO:0043025,GO:0043066,GO:0043923,GO:0050680,GO:0050910,GO:0060429,GO:0070008,GO:0071805,GO:0090103,GO:0097066,GO:0097195,GO:2000347,GO:2000611	serine-type endopeptidase activity|extracellular region|endoplasmic reticulum membrane|plasma membrane|cell-cell junction|proteolysis|sensory perception of sound|peptidase activity|serine-type peptidase activity|regulation of cell shape|cell surface|positive regulation of gene expression|negative regulation of alkaline phosphatase activity|negative regulation of epithelial to mesenchymal transiti…			R-MMU-162582,R-MMU-6806834,R-MMU-6806942,R-MMU-8852405,R-MMU-9006934	Signal Transduction|Signaling by MET|MET Receptor Activation|Signaling by MST1|Signaling by Receptor Tyrosine Kinases
Hpx	324.749	37.7286	611.77	16.2275	4.02037	1.72223e-79	6.15439e-76	Up	10.0384	11.9014	10.2482	0.779583	0.611567	0.548677	15458	protein_coding	hemopexin			GO:0002639,GO:0002925,GO:0005576,GO:0005615,GO:0006879,GO:0007260,GO:0015232,GO:0015886,GO:0020027,GO:0020037,GO:0042168,GO:0042531,GO:0046872,GO:0051246,GO:0060332,GO:0060333,GO:0060335	positive regulation of immunoglobulin production|positive regulation of humoral immune response mediated by circulating immunoglobulin|extracellular region|extracellular space|intracellular iron ion homeostasis|tyrosine phosphorylation of STAT protein|heme transmembrane transporter activity|heme transport|hemoglobin metabolic process|heme binding|heme metabolic process|positive regulation of tyro…			R-MMU-2168880,R-MMU-2173782,R-MMU-5653656	Scavenging of heme from plasma|Binding and Uptake of Ligands by Scavenger Receptors|Vesicle-mediated transport
Hrg	43.0409	4.60792	81.474	17.6331	4.14021	1.63726e-13	5.08762e-11	Up	1.06353	1.23554	1.35137	0.01444	0.086847	0.102265	94175	protein_coding	histidine-rich glycoprotein			GO:0001525,GO:0002839,GO:0004867,GO:0004869,GO:0005102,GO:0005515,GO:0005576,GO:0006935,GO:0007162,GO:0007596,GO:0007599,GO:0008201,GO:0008270,GO:0008285,GO:0009986,GO:0010468,GO:0010543,GO:0010593,GO:0010951,GO:0014070,GO:0015886,GO:0016525,GO:0019865,GO:0020037,GO:0030168,GO:0030193,GO:0030308,GO:0031982,GO:0032956,GO:0033629,GO:0034395,GO:0036019,GO:0042730,GO:0043065,GO:0043254,GO:0043395,GO:…	angiogenesis|positive regulation of immune response to tumor cell|serine-type endopeptidase inhibitor activity|cysteine-type endopeptidase inhibitor activity|signaling receptor binding|protein binding|extracellular region|chemotaxis|negative regulation of cell adhesion|blood coagulation|hemostasis|heparin binding|zinc ion binding|negative regulation of cell population proliferation|cell surface|r…			R-MMU-109582,R-MMU-114608,R-MMU-75205,R-MMU-76002,R-MMU-76005	Hemostasis|Platelet degranulation |Dissolution of Fibrin Clot|Platelet activation, signaling and aggregation|Response to elevated platelet cytosolic Ca2+
Hsd17b13	12.8636	1.9948	23.7324	11.9353	3.57716	0.000195624	0.00768202	Up	0.342195	0.393385	0.133276	0.0471249	0.0118094	0.0119193	243168	protein_coding	hydroxysteroid (17-beta) dehydrogenase 13			GO:0005783,GO:0005811,GO:0016229,GO:0016491,GO:0016616,GO:0046889	endoplasmic reticulum|lipid droplet|steroid dehydrogenase activity|oxidoreductase activity|oxidoreductase activity, acting on the CH-OH group of donors, NAD or NADP as acceptor|positive regulation of lipid biosynthetic process			R-MMU-1430728,R-MMU-556833,R-MMU-8964572	Metabolism|Metabolism of lipids|Lipid particle organization
Hsd17b6	2.50225	0.328062	4.67644	13.1629	3.71841	0.0499232	0.331187	Up	0.0792298	0.0956361	0.0471283	0	0.0153119	0	27400	protein_coding	hydroxysteroid (17-beta) dehydrogenase 6	mmu00140,mmu00830	Steroid hormone biosynthesis|Retinol metabolism	GO:0004303,GO:0004745,GO:0005768,GO:0005783,GO:0006629,GO:0008202,GO:0016020,GO:0016491,GO:0042572,GO:0043231,GO:0047023,GO:0047024,GO:0047035,GO:0047044,GO:0047045,GO:0062175	estradiol 17-beta-dehydrogenase activity|NAD-retinol dehydrogenase activity|endosome|endoplasmic reticulum|lipid metabolic process|steroid metabolic process|membrane|oxidoreductase activity|retinol metabolic process|intracellular membrane-bounded organelle|androsterone dehydrogenase activity|5alpha-androstane-3beta,17beta-diol dehydrogenase activity|testosterone dehydrogenase (NAD+) activity|andr…			R-MMU-2187338,R-MMU-2453902,R-MMU-9709957	Visual phototransduction|The canonical retinoid cycle in rods (twilight vision)|Sensory Perception
Hsd3b1	2.1658	0	4.33159	23.7527	4.57002	0.0338101	0.268982	Up	0.0260061	0.039239	0.103128	0	0	0	15492	protein_coding	hydroxy-delta-5-steroid dehydrogenase%2C 3 beta- and steroid delta-isomerase 1	mmu00140,mmu04913,mmu04925,mmu04927,mmu04934	Steroid hormone biosynthesis|Ovarian steroidogenesis|Aldosterone synthesis and secretion|Cortisol synthesis and secretion|Cushing syndrome	GO:0000253,GO:0003824,GO:0003854,GO:0004769,GO:0005496,GO:0005730,GO:0005737,GO:0005739,GO:0005743,GO:0005758,GO:0005783,GO:0006629,GO:0006694,GO:0008152,GO:0008202,GO:0008207,GO:0016020,GO:0016491,GO:0016616,GO:0016853,GO:0021766,GO:0030061,GO:0035410,GO:0043231,GO:0045171,GO:0047024,GO:0051287,GO:0051412,GO:0102176,GO:0102294	3-keto sterol reductase activity|catalytic activity|3-beta-hydroxy-delta5-steroid dehydrogenase activity|steroid delta-isomerase activity|steroid binding|nucleolus|cytoplasm|mitochondrion|mitochondrial inner membrane|mitochondrial intermembrane space|endoplasmic reticulum|lipid metabolic process|steroid biosynthetic process|metabolic process|steroid metabolic process|C21-steroid hormone metabolic…	WP55	Steroid biosynthesis	R-MMU-1430728,R-MMU-193048,R-MMU-193993,R-MMU-194002,R-MMU-196071,R-MMU-556833,R-MMU-8957322	Metabolism|Androgen biosynthesis|Mineralocorticoid biosynthesis|Glucocorticoid biosynthesis|Metabolism of steroid hormones|Metabolism of lipids|Metabolism of steroids
Hspb3	7.40551	2.30398	12.507	5.41312	2.43646	0.0336241	0.268544	Up	0.766246	0.167557	0.297252	0.0321155	0.160962	0.032492	56534	protein_coding	heat shock protein 3			GO:0005634,GO:0005737,GO:0016607	nucleus|cytoplasm|nuclear speck
Ifi44	24.8418	37.9813	11.7024	0.308054	-1.69875	0.0119318	0.144888	Down	0.107926	0.108562	0.0980794	0.329459	0.564896	0.105259	99899	protein_coding	interferon-induced protein 44			GO:0003674,GO:0005737,GO:0006955,GO:0009617	molecular_function|cytoplasm|immune response|response to bacterium
Ifit1	126.474	197.185	55.763	0.282671	-1.82281	0.000427423	0.0138361	Down	0.828507	0.545672	0.264011	2.38652	2.67815	0.615649	15957	protein_coding	interferon-induced protein with tetratricopeptide repeats 1	mmu05160	Hepatitis C	GO:0002376,GO:0003723,GO:0005515,GO:0005737,GO:0005829,GO:0009615,GO:0009617,GO:0035457,GO:0035458,GO:0045087,GO:0051607	immune system process|RNA binding|protein binding|cytoplasm|cytosol|response to virus|response to bacterium|cellular response to interferon-alpha|cellular response to interferon-beta|innate immune response|defense response to virus
Ifit3	565.225	772.799	357.65	0.462803	-1.11153	7.1471e-05	0.00334587	Down	3.62401	3.8897	2.88001	8.8228	9.20066	3.923	15959	protein_coding	interferon-induced protein with tetratricopeptide repeats 3			GO:0002376,GO:0005515,GO:0005737,GO:0005739,GO:0005829,GO:0008285,GO:0009615,GO:0009617,GO:0035457,GO:0035458,GO:0035634,GO:0042802,GO:0043066,GO:0045087,GO:0051607	immune system process|protein binding|cytoplasm|mitochondrion|cytosol|negative regulation of cell population proliferation|response to virus|response to bacterium|cellular response to interferon-alpha|cellular response to interferon-beta|response to stilbenoid|identical protein binding|negative regulation of apoptotic process|innate immune response|defense response to virus
Ifit3b	311.336	418.435	204.238	0.488225	-1.03438	0.00106156	0.0271934	Down	1.90014	3.09566	2.14957	6.22561	5.49704	2.52399	667370	protein_coding	interferon-induced protein with tetratricopeptide repeats 3B			GO:0005737,GO:0005739,GO:0005829,GO:0008285,GO:0009615,GO:0042802,GO:0043066,GO:0051607	cytoplasm|mitochondrion|cytosol|negative regulation of cell population proliferation|response to virus|identical protein binding|negative regulation of apoptotic process|defense response to virus
Igfbp1	14.2335	0	28.4671	156.026	7.28565	1.06525e-07	1.25494e-05	Up	0.496416	0.344374	0.610932	0	0	0	16006	protein_coding	insulin-like growth factor binding protein 1			GO:0005520,GO:0005576,GO:0005615,GO:0005794,GO:0019838,GO:0031994,GO:0031995,GO:0043567	insulin-like growth factor binding|extracellular region|extracellular space|Golgi apparatus|growth factor binding|insulin-like growth factor I binding|insulin-like growth factor II binding|regulation of insulin-like growth factor receptor signaling pathway	WP3675,WP385	Factors and pathways affecting insulin-like growth factor (IGF1)-Akt signaling|Myometrial relaxation and contraction pathways	R-MMU-381426,R-MMU-392499,R-MMU-597592,R-MMU-8957275	Regulation of Insulin-like Growth Factor (IGF) transport and uptake by Insulin-like Growth Factor Binding Proteins (IGFBPs)|Metabolism of proteins|Post-translational protein modification|Post-translational protein phosphorylation
Igflr1	114.656	67.4527	161.86	2.39959	1.26279	9.98488e-07	9.34872e-05	Up	3.5321	3.33224	3.74091	1.4381	1.18715	1.71172	101883	protein_coding	IGF-like family receptor 1			GO:0003674,GO:0005515,GO:0005654,GO:0005886,GO:0008150,GO:0016020	molecular_function|protein binding|nucleoplasm|plasma membrane|biological_process|membrane
Il18bp	211.761	136.615	286.908	2.10063	1.07082	1.10112e-07	1.27617e-05	Up	1.42825	1.58431	1.8301	0.832628	0.709153	0.715756	16068	protein_coding	interleukin 18 binding protein			GO:0005576,GO:0005615,GO:0042007,GO:0042088	extracellular region|extracellular space|interleukin-18 binding|T-helper 1 type immune response
Il1bos	2.03231	0	4.06462	22.2558	4.47611	0.047748	0.322852	Up	0.149106	0.0187482	0.0554331	0	0	0	329514	non_coding	interleukin 1 beta%2C opposite strand			GO:0003674,GO:0005575,GO:0008150	molecular_function|cellular_component|biological_process
Il20rb	6.89888	1.6554	12.1424	7.33277	2.87436	0.0124924	0.148237	Up	0.1995	0.0422477	0.135324	0.0202439	0.0101462	0.0204813	213208	protein_coding	interleukin 20 receptor beta	mmu04630,mmu04060,mmu04061	JAK-STAT signaling pathway|Cytokine-cytokine receptor interaction|Viral protein interaction with cytokine and cytokine receptor	GO:0001808,GO:0002437,GO:0002765,GO:0032609,GO:0032613,GO:0032623,GO:0032633,GO:0032689,GO:0032703,GO:0032733,GO:0032753,GO:0042015,GO:0042098,GO:0042130,GO:0043029,GO:0048873,GO:0050863	negative regulation of type IV hypersensitivity|inflammatory response to antigenic stimulus|immune response-inhibiting signal transduction|type II interferon production|interleukin-10 production|interleukin-2 production|interleukin-4 production|negative regulation of type II interferon production|negative regulation of interleukin-2 production|positive regulation of interleukin-10 production|posi…			R-MMU-1280215,R-MMU-168256,R-MMU-449147,R-MMU-8854691	Cytokine Signaling in Immune system|Immune System|Signaling by Interleukins|Interleukin-20 family signaling
Inha	1120.65	735.252	1506.05	2.04838	1.03448	7.022e-13	1.85875e-10	Up	13.5841	12.7681	13.7143	7.10992	6.78263	5.27333	16322	protein_coding	inhibin alpha	mmu04060	Cytokine-cytokine receptor interaction	GO:0001541,GO:0001750,GO:0001917,GO:0005102,GO:0005125,GO:0005179,GO:0005576,GO:0005615,GO:0005737,GO:0008083,GO:0008584,GO:0010862,GO:0034673,GO:0034711,GO:0042127,GO:0042541,GO:0043025,GO:0043512,GO:0043513,GO:0044877,GO:0046882,GO:0051726,GO:0060395	ovarian follicle development|photoreceptor outer segment|photoreceptor inner segment|signaling receptor binding|cytokine activity|hormone activity|extracellular region|extracellular space|cytoplasm|growth factor activity|male gonad development|positive regulation of pathway-restricted SMAD protein phosphorylation|inhibin-betaglycan-ActRII complex|inhibin binding|regulation of cell population prol…	WP273	Ovarian infertility	R-MMU-209822,R-MMU-209952,R-MMU-2980736,R-MMU-392499	Glycoprotein hormones|Peptide hormone biosynthesis|Peptide hormone metabolism|Metabolism of proteins
Inhbc	1.99665	0	3.9933	21.9007	4.4529	0.0406886	0.297039	Up	0.0263351	0.0529806	0.0783246	0	0	0	16325	protein_coding	inhibin beta-C	mmu04350,mmu04060,mmu04550	TGF-beta signaling pathway|Cytokine-cytokine receptor interaction|Signaling pathways regulating pluripotency of stem cells	GO:0005125,GO:0005179,GO:0005576,GO:0005615,GO:0008083,GO:0010862,GO:0030509,GO:0060395	cytokine activity|hormone activity|extracellular region|extracellular space|growth factor activity|positive regulation of pathway-restricted SMAD protein phosphorylation|BMP signaling pathway|SMAD protein signal transduction			R-MMU-209822,R-MMU-209952,R-MMU-2980736,R-MMU-392499	Glycoprotein hormones|Peptide hormone biosynthesis|Peptide hormone metabolism|Metabolism of proteins
Insl5	41.8849	24.7505	59.0194	2.38428	1.25355	0.00568146	0.089835	Up	0.909757	1.25829	1.84893	0.39465	0.681301	0.576734	23919	protein_coding	insulin-like 5	mmu04080,mmu04926	Neuroactive ligand-receptor interaction|Relaxin signaling pathway	GO:0001664,GO:0005179,GO:0005576,GO:0062023,GO:2000253	G protein-coupled receptor binding|hormone activity|extracellular region|collagen-containing extracellular matrix|positive regulation of feeding behavior			R-MMU-162582,R-MMU-372790,R-MMU-373076,R-MMU-375276,R-MMU-388396,R-MMU-418594,R-MMU-444821,R-MMU-500792	Signal Transduction|Signaling by GPCR|Class A/1 (Rhodopsin-like receptors)|Peptide ligand-binding receptors|GPCR downstream signalling|G alpha (i) signalling events|Relaxin receptors|GPCR ligand binding
Iqank1	34.0136	45.6333	22.3938	0.490743	-1.02696	0.0390825	0.291408	Down	0.125068	0.140901	0.0694344	0.217016	0.149857	0.302505	432964	protein_coding	IQ motif and ankyrin repeat containing 1			GO:0003674,GO:0008150	molecular_function|biological_process
Irf7	130.777	191.644	69.9102	0.364772	-1.45493	5.05608e-05	0.00253288	Down	1.04937	1.04203	0.72023	3.2293	2.95102	1.35148	54123	protein_coding	interferon regulatory factor 7	mmu04620,mmu04621,mmu04622,mmu04623,mmu05203,mmu05161,mmu05160,mmu05164,mmu05162,mmu05168,mmu05167,mmu05169,mmu05417	Toll-like receptor signaling pathway|NOD-like receptor signaling pathway|RIG-I-like receptor signaling pathway|Cytosolic DNA-sensing pathway|Viral carcinogenesis|Hepatitis B|Hepatitis C|Influenza A|Measles|Herpes simplex virus 1 infection|Kaposi sarcoma-associated herpesvirus infection|Epstein-Barr virus infection|Lipid and atherosclerosis	GO:0000976,GO:0000978,GO:0000981,GO:0000987,GO:0002376,GO:0002819,GO:0003677,GO:0003700,GO:0005515,GO:0005634,GO:0005654,GO:0005737,GO:0005829,GO:0006355,GO:0006357,GO:0010468,GO:0016064,GO:0032481,GO:0032606,GO:0032727,GO:0032728,GO:0034124,GO:0034127,GO:0045087,GO:0045088,GO:0045893,GO:0045944,GO:0051607,GO:0060337,GO:0060340,GO:1990837	transcription cis-regulatory region binding|RNA polymerase II cis-regulatory region sequence-specific DNA binding|DNA-binding transcription factor activity, RNA polymerase II-specific|cis-regulatory region sequence-specific DNA binding|immune system process|regulation of adaptive immune response|DNA binding|DNA-binding transcription factor activity|protein binding|nucleus|nucleoplasm|cytoplasm|cy…	WP1254	Apoptosis	R-MMU-166016,R-MMU-166166,R-MMU-168138,R-MMU-168164,R-MMU-168181,R-MMU-168249,R-MMU-168256,R-MMU-168898,R-MMU-168928,R-MMU-1834949,R-MMU-3134963,R-MMU-9013973,R-MMU-918233,R-MMU-933541,R-MMU-936964,R-MMU-937061,R-MMU-975110,R-MMU-975155	Toll Like Receptor 4 (TLR4) Cascade|MyD88-independent TLR4 cascade |Toll Like Receptor 9 (TLR9) Cascade|Toll Like Receptor 3 (TLR3) Cascade|Toll Like Receptor 7/8 (TLR7/8) Cascade|Innate Immune System|Immune System|Toll-like Receptor Cascades|DDX58/IFIH1-mediated induction of interferon-alpha/beta|Cytosolic sensors of pathogen-associated DNA |DEx/H-box helicases activate type I IFN and inflammato…
Irx5	44.0436	63.9279	24.1594	0.378345	-1.40223	0.0304905	0.253537	Down	0.0541387	0.402988	0.332768	0.302699	0.878878	0.855381	54352	protein_coding	Iroquois homeobox 5			GO:0000978,GO:0000981,GO:0002027,GO:0003677,GO:0005634,GO:0006355,GO:0006357,GO:0007601,GO:0008406,GO:0010468,GO:0030182,GO:0042551,GO:0048468,GO:0048701,GO:0050896,GO:0060040,GO:1990837	RNA polymerase II cis-regulatory region sequence-specific DNA binding|DNA-binding transcription factor activity, RNA polymerase II-specific|regulation of heart rate|DNA binding|nucleus|regulation of DNA-templated transcription|regulation of transcription by RNA polymerase II|visual perception|gonad development|regulation of gene expression|neuron differentiation|neuron maturation|cell development…	WP608	miR-1 in cardiac development
Isg15	79.2566	122.434	36.0796	0.294723	-1.76257	0.000201668	0.00786174	Down	1.239	1.4194	1.05773	5.24205	5.5539	1.51049	100038882	protein_coding	ISG15 ubiquitin-like modifier	mmu04622,mmu05171,mmu05169,mmu05165	RIG-I-like receptor signaling pathway|Coronavirus disease - COVID-19|Epstein-Barr virus infection|Human papillomavirus infection	GO:0005178,GO:0005515,GO:0005576,GO:0005634,GO:0005737,GO:0007229,GO:0009615,GO:0009617,GO:0016567,GO:0019941,GO:0030501,GO:0031386,GO:0031397,GO:0031625,GO:0032020,GO:0032461,GO:0032649,GO:0032728,GO:0032729,GO:0032733,GO:0034340,GO:0042742,GO:0045071,GO:0045648,GO:0051607,GO:0060339,GO:0070585	integrin binding|protein binding|extracellular region|nucleus|cytoplasm|integrin-mediated signaling pathway|response to virus|response to bacterium|protein ubiquitination|modification-dependent protein catabolic process|positive regulation of bone mineralization|protein tag|negative regulation of protein ubiquitination|ubiquitin protein ligase binding|ISG15-protein conjugation|positive regulation…	WP1253	Type II interferon signaling (IFNG)	R-MMU-110313,R-MMU-1169408,R-MMU-1169410,R-MMU-1280215,R-MMU-168256,R-MMU-5656169,R-MMU-73893,R-MMU-73894,R-MMU-913531	Translesion synthesis by Y family DNA polymerases bypasses lesions on DNA template|ISG15 antiviral mechanism|Antiviral mechanism by IFN-stimulated genes|Cytokine Signaling in Immune system|Immune System|Termination of translesion DNA synthesis|DNA Damage Bypass|DNA Repair|Interferon Signaling
Itga10	97.0125	60.459	133.566	2.20792	1.14269	0.000293285	0.0104631	Up	0.913583	0.591878	0.547521	0.268685	0.309228	0.337277	213119	protein_coding	integrin%2C alpha 10	mmu04151,mmu04512,mmu04510,mmu04810,mmu05165,mmu05410,mmu05412,mmu05414	PI3K-Akt signaling pathway|ECM-receptor interaction|Focal adhesion|Regulation of actin cytoskeleton|Human papillomavirus infection|Hypertrophic cardiomyopathy|Arrhythmogenic right ventricular cardiomyopathy|Dilated cardiomyopathy	GO:0005178,GO:0007160,GO:0007229,GO:0008305,GO:0009897,GO:0033627,GO:0034680,GO:0098609,GO:0098639	integrin binding|cell-matrix adhesion|integrin-mediated signaling pathway|integrin complex|external side of plasma membrane|cell adhesion mediated by integrin|integrin alpha10-beta1 complex|cell-cell adhesion|collagen binding involved in cell-matrix adhesion	WP6,WP85,WP2841	Integrin-mediated cell adhesion|Focal adhesion|Focal adhesion: PI3K-Akt-mTOR signaling pathway
Itga2	12.5787	19.1583	5.9992	0.313417	-1.67384	0.0267964	0.234411	Down	0.0146421	0.0220926	0.0290319	0.052931	0.0495204	0.103533	16398	protein_coding	integrin alpha 2	mmu04151,mmu04512,mmu04145,mmu04510,mmu04810,mmu04640,mmu04611,mmu05200,mmu05205,mmu05222,mmu05165,mmu05410,mmu05412,mmu05414	PI3K-Akt signaling pathway|ECM-receptor interaction|Phagosome|Focal adhesion|Regulation of actin cytoskeleton|Hematopoietic cell lineage|Platelet activation|Pathways in cancer|Proteoglycans in cancer|Small cell lung cancer|Human papillomavirus infection|Hypertrophic cardiomyopathy|Arrhythmogenic right ventricular cardiomyopathy|Dilated cardiomyopathy	GO:0001540,GO:0002687,GO:0005178,GO:0005518,GO:0005634,GO:0005886,GO:0005925,GO:0006929,GO:0006971,GO:0007155,GO:0007160,GO:0007229,GO:0008305,GO:0009897,GO:0009986,GO:0010634,GO:0010694,GO:0014911,GO:0016020,GO:0030424,GO:0031346,GO:0031589,GO:0032967,GO:0033343,GO:0033627,GO:0034666,GO:0038064,GO:0038065,GO:0042995,GO:0043236,GO:0043388,GO:0043589,GO:0043679,GO:0044877,GO:0045178,GO:0045184,GO:…	amyloid-beta binding|positive regulation of leukocyte migration|integrin binding|collagen binding|nucleus|plasma membrane|focal adhesion|substrate-dependent cell migration|hypotonic response|cell adhesion|cell-matrix adhesion|integrin-mediated signaling pathway|integrin complex|external side of plasma membrane|cell surface|positive regulation of epithelial cell migration|positive regulation of al…	WP6,WP85,WP2841	Integrin-mediated cell adhesion|Focal adhesion|Focal adhesion: PI3K-Akt-mTOR signaling pathway	R-MMU-1474244,R-MMU-162582,R-MMU-216083,R-MMU-3000170,R-MMU-3000171,R-MMU-3000178,R-MMU-6806834,R-MMU-8874081,R-MMU-8875878,R-MMU-9006934	Extracellular matrix organization|Signal Transduction|Integrin cell surface interactions|Syndecan interactions|Non-integrin membrane-ECM interactions|ECM proteoglycans|Signaling by MET|MET activates PTK2 signaling|MET promotes cell motility|Signaling by Receptor Tyrosine Kinases
Itih1	17.9094	0.656124	35.1626	53.2328	5.73424	1.32659e-06	0.000117535	Up	0.320079	0.245711	0.317321	0	0.0162785	0	16424	protein_coding	inter-alpha trypsin inhibitor%2C heavy chain 1			GO:0004867,GO:0005515,GO:0005540,GO:0005576,GO:0010466,GO:0030198,GO:0030212,GO:0030246,GO:0030414,GO:0031012,GO:0062023	serine-type endopeptidase inhibitor activity|protein binding|hyaluronic acid binding|extracellular region|negative regulation of peptidase activity|extracellular matrix organization|hyaluronan metabolic process|carbohydrate binding|peptidase inhibitor activity|extracellular matrix|collagen-containing extracellular matrix
Itih2	89.1914	56.7449	121.638	2.14258	1.09935	0.00661403	0.0992383	Up	1.20011	0.905388	0.917115	0.353497	0.765057	0.268231	16425	protein_coding	inter-alpha trypsin inhibitor%2C heavy chain 2			GO:0004867,GO:0005540,GO:0005576,GO:0010466,GO:0030212,GO:0030414,GO:0062023	serine-type endopeptidase inhibitor activity|hyaluronic acid binding|extracellular region|negative regulation of peptidase activity|hyaluronan metabolic process|peptidase inhibitor activity|collagen-containing extracellular matrix			R-MMU-381426,R-MMU-392499,R-MMU-597592,R-MMU-8957275	Regulation of Insulin-like Growth Factor (IGF) transport and uptake by Insulin-like Growth Factor Binding Proteins (IGFBPs)|Metabolism of proteins|Post-translational protein modification|Post-translational protein phosphorylation
Itih4	132.618	18.8983	246.337	13.054	3.70641	9.80918e-26	8.08918e-23	Up	1.96541	2.53949	1.5653	0.229894	0.119195	0.104264	16427	protein_coding	inter alpha-trypsin inhibitor%2C heavy chain 4			GO:0004867,GO:0005509,GO:0005515,GO:0005540,GO:0005576,GO:0005615,GO:0005737,GO:0005886,GO:0006953,GO:0010466,GO:0030212,GO:0030414,GO:0062023	serine-type endopeptidase inhibitor activity|calcium ion binding|protein binding|hyaluronic acid binding|extracellular region|extracellular space|cytoplasm|plasma membrane|acute-phase response|negative regulation of peptidase activity|hyaluronan metabolic process|peptidase inhibitor activity|collagen-containing extracellular matrix			R-MMU-109582,R-MMU-114608,R-MMU-76002,R-MMU-76005	Hemostasis|Platelet degranulation |Platelet activation, signaling and aggregation|Response to elevated platelet cytosolic Ca2+
Jchain	24.5773	7.63221	41.5223	5.44262	2.4443	0.00116966	0.0292633	Up	0.903611	0.261475	0.355876	0.143191	0.0239222	0.108652	16069	protein_coding	immunoglobulin joining chain			GO:0002250,GO:0003094,GO:0003697,GO:0003823,GO:0005576,GO:0005615,GO:0006959,GO:0019731,GO:0019862,GO:0030674,GO:0031210,GO:0034987,GO:0042803,GO:0042834,GO:0045087,GO:0060267,GO:0065003,GO:0071748,GO:0071750,GO:0071751,GO:0071752,GO:0071756	adaptive immune response|glomerular filtration|single-stranded DNA binding|antigen binding|extracellular region|extracellular space|humoral immune response|antibacterial humoral response|IgA binding|protein-macromolecule adaptor activity|phosphatidylcholine binding|immunoglobulin receptor binding|protein homodimerization activity|peptidoglycan binding|innate immune response|positive regulation of…			R-MMU-109582,R-MMU-202733,R-MMU-2168880,R-MMU-2173782,R-MMU-5653656	Hemostasis|Cell surface interactions at the vascular wall|Scavenging of heme from plasma|Binding and Uptake of Ligands by Scavenger Receptors|Vesicle-mediated transport
Kash5	41.2472	23.4886	59.0057	2.51064	1.32806	0.016305	0.174188	Up	0.635371	0.250634	0.20379	0.168136	0.162518	0.0972039	384619	protein_coding	KASH domain containing 5			GO:0000724,GO:0000781,GO:0000800,GO:0005515,GO:0005634,GO:0005640,GO:0005694,GO:0007015,GO:0007129,GO:0007283,GO:0016020,GO:0034397,GO:0034993,GO:0042802,GO:0048477,GO:0051225,GO:0051321,GO:0051653,GO:0070840,GO:0090172,GO:0090220,GO:0090619	double-strand break repair via homologous recombination|chromosome, telomeric region|lateral element|protein binding|nucleus|nuclear outer membrane|chromosome|actin filament organization|homologous chromosome pairing at meiosis|spermatogenesis|membrane|telomere localization|meiotic nuclear membrane microtubule tethering complex|identical protein binding|oogenesis|spindle assembly|meiotic cell cyc…
Kcnk4	119.346	69.1283	169.563	2.45202	1.29397	0.0131133	0.152309	Up	2.54841	0.620306	0.552432	0.530007	0.409225	0.565206	16528	protein_coding	potassium channel%2C subfamily K%2C member 4			GO:0005244,GO:0005267,GO:0005886,GO:0006811,GO:0006813,GO:0016020,GO:0019233,GO:0022841,GO:0030322,GO:0034705,GO:0034765,GO:0042802,GO:0050951,GO:0050976,GO:0071260,GO:0071398,GO:0071805,GO:0097604,GO:0098782	voltage-gated monoatomic ion channel activity|potassium channel activity|plasma membrane|monoatomic ion transport|potassium ion transport|membrane|sensory perception of pain|potassium ion leak channel activity|stabilization of membrane potential|potassium channel complex|regulation of monoatomic ion transmembrane transport|identical protein binding|sensory perception of temperature stimulus|detec…			R-MMU-112316,R-MMU-1296071,R-MMU-1296346,R-MMU-1299503,R-MMU-397014,R-MMU-5576886,R-MMU-5576891	Neuronal System|Potassium Channels|Tandem pore domain potassium channels|TWIK related potassium channel (TREK)|Muscle contraction|Phase 4 - resting membrane potential|Cardiac conduction
Kcnmb4os2	49.8933	31.7782	68.0085	2.13916	1.09704	0.0221092	0.209516	Up	1.77699	0.819938	0.694975	0.628627	0.472598	0.413398	100504412	non_coding	potassium large conductance calcium-activated channel%2C subfamily M%2C beta member 4%2C opposite strand 2
Kcnq1ot1	354.89	197.97	511.81	2.58585	1.37064	1.82046e-09	3.12259e-07	Up	0.142823	0.152762	0.181473	0.0769569	0.0602663	0.0431875	63830	non_coding	KCNQ1 overlapping transcript 1			GO:0003682,GO:0005515,GO:0006349,GO:0010216,GO:0010467,GO:0016477,GO:0033687,GO:0035198,GO:0044027,GO:0044877,GO:0080188,GO:1902742	chromatin binding|protein binding|regulation of gene expression by genomic imprinting|negative regulation of gene expression via chromosomal DNA cytosine methylation|gene expression|cell migration|osteoblast proliferation|miRNA binding|negative regulation of gene expression via CpG island methylation|protein-containing complex binding|gene silencing by RNA-directed DNA methylation|apoptotic proce…
Kmo	5.03124	0	10.0625	55.1425	5.78509	0.000436536	0.0140328	Up	0.135407	0.0942962	0.0826097	0	0	0	98256	protein_coding	kynurenine 3-monooxygenase (kynurenine 3-hydroxylase)	mmu00380	Tryptophan metabolism	GO:0004497,GO:0004502,GO:0005615,GO:0005739,GO:0005741,GO:0005743,GO:0006569,GO:0009651,GO:0014049,GO:0016020,GO:0016174,GO:0016491,GO:0019363,GO:0019674,GO:0019805,GO:0034276,GO:0050660,GO:0070189,GO:0071949,GO:0097052,GO:1901216,GO:1903296	monooxygenase activity|kynurenine 3-monooxygenase activity|extracellular space|mitochondrion|mitochondrial outer membrane|mitochondrial inner membrane|tryptophan catabolic process|response to salt stress|positive regulation of glutamate secretion|membrane|NAD(P)H oxidase H2O2-forming activity|oxidoreductase activity|pyridine nucleotide biosynthetic process|NAD metabolic process|quinolinate biosyn…	WP1273,WP1272	Folic acid network|Selenium micronutrient network	R-MMU-1430728,R-MMU-71240,R-MMU-71291	Metabolism|Tryptophan catabolism|Metabolism of amino acids and derivatives
Kng1	73.3248	9.92364	136.726	13.7863	3.78517	1.12336e-19	5.23606e-17	Up	0.957543	1.35722	1.25134	0.100698	0.10935	0.0424495	16644	protein_coding	kininogen 1	mmu04071,mmu04022,mmu04080,mmu04810,mmu04610,mmu04750,mmu05200,mmu05142,mmu05143	Sphingolipid signaling pathway|cGMP-PKG signaling pathway|Neuroactive ligand-receptor interaction|Regulation of actin cytoskeleton|Complement and coagulation cascades|Inflammatory mediator regulation of TRP channels|Pathways in cancer|Chagas disease|African trypanosomiasis	GO:0002020,GO:0004869,GO:0005102,GO:0005576,GO:0005615,GO:0006954,GO:0007162,GO:0007204,GO:0007596,GO:0007599,GO:0010466,GO:0010951,GO:0030195,GO:0030414,GO:0031640,GO:0042311,GO:0043204,GO:0043231,GO:0045861,GO:0061844,GO:0062023	protease binding|cysteine-type endopeptidase inhibitor activity|signaling receptor binding|extracellular region|extracellular space|inflammatory response|negative regulation of cell adhesion|positive regulation of cytosolic calcium ion concentration|blood coagulation|hemostasis|negative regulation of peptidase activity|negative regulation of endopeptidase activity|negative regulation of blood coa…	WP396	ACE inhibitor pathway
Kng2	7.17624	0.99048	13.362	13.4814	3.7529	0.00423601	0.073901	Up	0.159077	0.200019	0.0394267	0.00958434	0.0192145	0	385643	protein_coding	kininogen 2	mmu04071,mmu04022,mmu04080,mmu04810,mmu04610,mmu04750,mmu05200,mmu05142,mmu05143	Sphingolipid signaling pathway|cGMP-PKG signaling pathway|Neuroactive ligand-receptor interaction|Regulation of actin cytoskeleton|Complement and coagulation cascades|Inflammatory mediator regulation of TRP channels|Pathways in cancer|Chagas disease|African trypanosomiasis	GO:0002020,GO:0004869,GO:0005102,GO:0005576,GO:0005615,GO:0007162,GO:0007204,GO:0010951,GO:0030195,GO:0031640,GO:0043204,GO:0043231,GO:0045861,GO:0061844,GO:0062023	protease binding|cysteine-type endopeptidase inhibitor activity|signaling receptor binding|extracellular region|extracellular space|negative regulation of cell adhesion|positive regulation of cytosolic calcium ion concentration|negative regulation of endopeptidase activity|negative regulation of blood coagulation|killing of cells of another organism|perikaryon|intracellular membrane-bounded organ…			R-MMU-109582,R-MMU-114608,R-MMU-140837,R-MMU-140877,R-MMU-162582,R-MMU-372790,R-MMU-373076,R-MMU-375276,R-MMU-381426,R-MMU-388396,R-MMU-392499,R-MMU-416476,R-MMU-418594,R-MMU-500792,R-MMU-597592,R-MMU-76002,R-MMU-76005,R-MMU-8957275	Hemostasis|Platelet degranulation |Intrinsic Pathway of Fibrin Clot Formation|Formation of Fibrin Clot (Clotting Cascade)|Signal Transduction|Signaling by GPCR|Class A/1 (Rhodopsin-like receptors)|Peptide ligand-binding receptors|Regulation of Insulin-like Growth Factor (IGF) transport and uptake by Insulin-like Growth Factor Binding Proteins (IGFBPs)|GPCR downstream signalling|Metabolism of prot…
Krt12	44.8094	13.2092	76.4097	5.78011	2.5311	0.0001051	0.00459888	Up	2.02415	0.620264	0.385395	0.129223	0.142485	0.248403	268482	protein_coding	keratin 12	mmu04915,mmu05150	Estrogen signaling pathway|Staphylococcus aureus infection	GO:0002009,GO:0005198,GO:0005882,GO:0030855,GO:0045109,GO:0060429,GO:0061303	morphogenesis of an epithelium|structural molecule activity|intermediate filament|epithelial cell differentiation|intermediate filament organization|epithelium development|cornea development in camera-type eye
Ksr2	699.383	943.012	455.753	0.483255	-1.04914	4.86063e-09	7.89521e-07	Down	0.844894	0.713155	0.939585	1.89985	1.80145	1.3668	333050	protein_coding	kinase suppressor of ras 2	mmu04014	Ras signaling pathway	GO:0000166,GO:0004672,GO:0004674,GO:0005078,GO:0005515,GO:0005524,GO:0005737,GO:0005829,GO:0005886,GO:0006468,GO:0007265,GO:0016020,GO:0016301,GO:0016310,GO:0016740,GO:0019722,GO:0031434,GO:0043410,GO:0046872,GO:0120162	nucleotide binding|protein kinase activity|protein serine/threonine kinase activity|MAP-kinase scaffold activity|protein binding|ATP binding|cytoplasm|cytosol|plasma membrane|protein phosphorylation|Ras protein signal transduction|membrane|kinase activity|phosphorylation|transferase activity|calcium-mediated signaling|mitogen-activated protein kinase kinase binding|positive regulation of MAPK cas…			R-MMU-162582,R-MMU-5673001,R-MMU-5674135,R-MMU-5683057,R-MMU-5684996	Signal Transduction|RAF/MAP kinase cascade|MAP2K and MAPK activation|MAPK family signaling cascades|MAPK1/MAPK3 signaling
LOC102632541	3.49331	0.328062	6.65857	18.7496	4.22879	0.0148513	0.163548	Up	0.0399188	0.0722773	0.0474898	0	0.0077147	0	102632541	non_coding
LOC102637806	29.4138	41.6401	17.1876	0.413654	-1.27351	0.0414662	0.300181	Down	0.0853644	0.566726	0.236961	0.658326	0.72589	0.699347	102637806	protein_coding
LOC108168933	38.2444	21.7601	54.7286	2.5138	1.32987	0.00422023	0.0736856	Up	0.164616	0.217535	0.147198	0.0373386	0.0873318	0.0818488	108168933	non_coding				GO:0003674,GO:0005575,GO:0008150	molecular_function|cellular_component|biological_process
LOC115486419	13.3279	5.60973	21.0461	3.74939	1.90666	0.00856089	0.118193	Up	0.145501	0.146359	0.24607	0.0330029	0.0578932	0.0500848	115486419	non_coding
LOC115486438	6.6713	2.31152	11.0311	4.7697	2.2539	0.0251872	0.227481	Up	0.100622	0.109649	0.0665031	0.0161664	0.0243076	0.016356	115486438	non_coding	uncharacterized LOC115486438
LOC115487194	84.6327	45.2688	123.997	2.73782	1.45303	2.25277e-06	0.000185776	Up	1.03844	0.737766	0.907105	0.287014	0.301734	0.375368	115487194	non_coding
LOC115488130	115.472	70.7447	160.199	2.26504	1.17953	1.18262e-06	0.00010699	Up	1.00783	1.28506	1.11173	0.492613	0.500649	0.477622	115488130	protein_coding
LOC115488525	5.00454	0.656124	9.35295	14.1907	3.82687	0.0154532	0.167678	Up	0.0281287	0.0235788	0.0790114	0	0.00906025	0	115488525	non_coding				GO:0003674,GO:0005575,GO:0008150	molecular_function|cellular_component|biological_process
LOC115488789	18.679	10.5771	26.7809	2.53134	1.3399	0.0386677	0.289684	Up	0.0792015	0.0659324	0.073104	0.0236948	0.0131952	0.0479451	115488789	protein_coding
LOC115489545	9.38131	18.0874	0.675238	0.0370629	-4.75388	0.000920858	0.0243755	Down	0.0166044	0	0.0164613	0.0800326	0.641792	0.161942	115489545	protein_coding
LOC118567328	2.71876	0	5.43753	29.7714	4.89585	0.0242202	0.22194	Up	0.00702196	0.00108667	0.000535497	0	0	0	118567328	non_coding				GO:0003674,GO:0005575,GO:0008150	molecular_function|cellular_component|biological_process
LOC118567335	76.2198	42.0109	110.429	2.62984	1.39498	6.94639e-06	0.000486724	Up	0.139764	0.18539	0.182716	0.0681059	0.0519436	0.0689044	118567335	non_coding
LOC118567340	109.77	32.7132	186.827	5.71132	2.51382	1.24875e-17	5.14895e-15	Up	0.0285521	0.037985	0.036524	0.00514966	0.00498398	0.00754557	118567340	non_coding
LOC118567348	10.6702	4.61671	16.7237	3.61894	1.85557	0.0295566	0.248324	Up	0.00508042	0.00447157	0.00629581	0.000612187	0.000920476	0.00278714	118567348	non_coding
LOC118567406	5.81018	10.2844	1.33595	0.130012	-2.94328	0.0150351	0.165003	Down	0.0136368	0.0137172	0.0270387	0.223479	0.105418	0.0797996	118567406	non_coding
LOC118567458	10.3408	4.29878	16.3828	3.8114	1.93032	0.0218196	0.207741	Up	0.0554355	0.0477962	0.090288	0.0190855	0.0229574	0.00772372	118567458	non_coding
LOC118567473	17.3343	9.91476	24.7539	2.4961	1.31967	0.0284869	0.242032	Up	0.14651	0.141915	0.11297	0.0470782	0.0419474	0.0687991	118567473	non_coding
LOC118567500	2.14795	0	4.2959	23.5738	4.55911	0.0390012	0.291032	Up	0.00679881	0.0547111	0.0269609	0	0	0	118567500	non_coding
LOC118567504	14.9122	23.5213	6.30313	0.268737	-1.89573	0.0113318	0.139957	Down	0.00921029	0.0370583	0.0410892	0.142059	0.0756491	0.0988103	118567504	non_coding				GO:0003674,GO:0005575,GO:0008150	molecular_function|cellular_component|biological_process
LOC118567505	20.1055	8.26187	31.949	3.86865	1.95183	0.00309215	0.0587453	Up	0.0379256	0.0741789	0.0898194	0.0142178	0.0101799	0.026714	118567505	protein_coding
LOC118567546	4.36739	0.663668	8.07112	12.1816	3.60663	0.0171106	0.178873	Up	0.0408837	0.0205623	0.0202657	0.0032843	0	0.00332281	118567546	non_coding
LOC118567560	6.57994	11.849	1.31083	0.111377	-3.16648	0.0454324	0.315857	Down	0	0.0277177	0	0.00664078	0.0599099	0.174685	118567560	non_coding
LOC118567689	121.763	74.3887	169.137	2.27376	1.18508	5.41502e-06	0.000397996	Up	0.397612	0.399956	0.442852	0.189282	0.208708	0.136445	118567689	non_coding
LOC118567690	25.3916	14.891	35.8921	2.41238	1.27045	0.0411997	0.299141	Up	0.0472549	0.118834	0.117119	0.0404919	0.0177576	0.0563292	118567690	non_coding
LOC118567721	66.6162	36.6891	96.5433	2.63149	1.39588	0.000128628	0.00546123	Up	0.0641172	0.0696844	0.078908	0.0277073	0.034895	0.0165318	118567721	non_coding
LOC118567755	2.82057	5.30814	0.332999	0.0677101	-3.88448	0.0399209	0.293981	Down	0	0	0.015586	0.136399	0.0759583	0.0306662	118567755	non_coding
LOC118567769	10.2622	16.1756	4.34874	0.268681	-1.89603	0.0185727	0.187662	Down	0.0612213	0.0615822	0.0364163	0.141641	0.201138	0.238836	118567769	protein_coding
LOC118567790	8.98039	3.96313	13.9977	3.5323	1.82061	0.0334511	0.268104	Up	0.0597515	0.0928875	0.0753922	0.0157091	0.0157467	0.0317866	118567790	non_coding
LOC118567849	2.81395	0	5.6279	30.8768	4.94845	0.0160365	0.172177	Up	0.0196965	0.158501	0.156214	0	0	0	118567849	non_coding
LOC118567905	9.18734	1.97338	16.4013	8.28867	3.05114	0.00317665	0.0597986	Up	0.107461	0.081071	0.139828	0	0.01298	0.0262016	118567905	non_coding
LOC118567980	10.0123	0.668711	19.3559	29.1986	4.86783	0.00024245	0.00899373	Up	0.0225381	0.0306057	0.0122891	0.00217266	0	0	118567980	non_coding
LOC118568167	9.01472	4.30003	13.7294	3.19265	1.67475	0.0469999	0.320542	Up	0.0162308	0.0116617	0.019539	0.00558798	0.00560135	0.0033921	118568167	non_coding
LOC118568180	31.1638	14.9075	47.4201	3.18314	1.67045	0.00273775	0.0539028	Up	0.147959	0.148831	0.319254	0.0880961	0.0588712	0.0424424	118568180	non_coding
LOC118568281	111.518	43.0404	179.995	4.18217	2.06425	2.79534e-09	4.68241e-07	Up	2.53871	1.38997	1.80532	0.547286	0.310525	0.491019	118568281	protein_coding
LOC118568293	5.65316	0.662418	10.6439	16.098	4.00881	0.00609075	0.094199	Up	0.0166244	0.0334448	0.00915621	0.00178065	0.00178491	0	118568293	non_coding
LOC118568302	18.0767	5.95797	30.1955	5.06859	2.34159	0.00177923	0.0396555	Up	0.130451	0.0596455	0.164598	0.0304858	0.0305587	0.00771081	118568302	non_coding
LOC118568353	37.1846	18.159	56.2101	3.09609	1.63045	0.00108894	0.0276636	Up	0.0512421	0.111679	0.125308	0.023052	0.0313597	0.0366493	118568353	non_coding
LOC118568374	5.3593	1.32734	9.39126	7.08519	2.82481	0.0352311	0.274444	Up	0.0623626	0.0209101	0.109912	0.0133594	0	0.013516	118568374	non_coding
LOC118568387	53.8874	32.3463	75.4285	2.33147	1.22124	0.0031062	0.0588861	Up	0.761533	0.963331	0.880801	0.300319	0.557477	0.23632	118568387	non_coding
LOC118568442	2.34087	0	4.68173	25.6635	4.68165	0.0211347	0.203938	Up	0.0515842	0.0518882	0.0409118	0	0	0	118568442	non_coding
LOC118568509	5.33877	0.657375	10.0202	15.1983	3.92584	0.0249795	0.226533	Up	0.127641	0.167899	0	0	0.00948762	0.00957596	118568509	non_coding
LOC118568531	53.4332	34.8378	72.0287	2.0693	1.04915	0.0254071	0.228346	Up	0.159665	0.220439	0.294852	0.172023	0.0665538	0.0793868	118568531	non_coding
LOC118568558	14.7742	6.58759	22.9608	3.48328	1.80045	0.0178919	0.183287	Up	0.0583469	0.113713	0.0795357	0.00703076	0.0246665	0.0391225	118568558	non_coding
LOC118568562	3.48376	6.29228	0.675238	0.106688	-3.22853	0.0416855	0.300733	Down	0.0492785	0	0.048854	0.380034	0.190471	0.336428	118568562	non_coding
LOC118568618	65.0231	26.1231	103.923	3.97716	1.99174	1.65451e-08	2.28867e-06	Up	0.283903	0.191945	0.244545	0.0628121	0.0607137	0.0544702	118568618	non_coding
LOC118568693	5.46621	9.26877	1.66365	0.179935	-2.47446	0.0307494	0.255117	Down	0.0331453	0.0666813	0.0657195	0.383423	0.320283	0.193959	118568693	non_coding
LOC118568695	82.8699	49.0374	116.702	2.38021	1.25109	0.000502966	0.0155615	Up	1.0928	0.762739	0.729627	0.487312	0.251422	0.326267	118568695	non_coding
LOC118568732	40.9632	24.8034	57.123	2.30355	1.20386	0.00300827	0.0575145	Up	0.077133	0.0874624	0.0750781	0.0378538	0.0392995	0.0246199	118568732	non_coding
LOC118568796	68.7663	39.6894	97.8431	2.46404	1.30102	0.000886545	0.02391	Up	0.72177	0.365551	0.380293	0.214087	0.19509	0.177216	118568796	non_coding
Lax1	10.0107	3.98205	16.0393	4.03279	2.01178	0.0449815	0.314051	Up	0.0875473	0.0616443	0.269058	0.0590766	0.0338388	0.00853846	240754	protein_coding	lymphocyte transmembrane adaptor 1			GO:0002250,GO:0002376,GO:0002377,GO:0005794,GO:0005829,GO:0005886,GO:0006955,GO:0016020,GO:0019901,GO:0035556,GO:0042113,GO:0042169,GO:0043407,GO:0046649,GO:0050851,GO:0050868,GO:0051249	adaptive immune response|immune system process|immunoglobulin production|Golgi apparatus|cytosol|plasma membrane|immune response|membrane|protein kinase binding|intracellular signal transduction|B cell activation|SH2 domain binding|negative regulation of MAP kinase activity|lymphocyte activation|antigen receptor-mediated signaling pathway|negative regulation of T cell activation|regulation of lym…
Lcn2	47.3142	8.58618	86.0421	10.0181	3.32453	4.70959e-13	1.35045e-10	Up	2.0132	2.79213	3.05426	0.205833	0.265275	0.297495	16819	protein_coding	lipocalin 2	mmu04657	IL-17 signaling pathway	GO:0002020,GO:0002376,GO:0005506,GO:0005515,GO:0005576,GO:0005615,GO:0005737,GO:0005829,GO:0006811,GO:0006915,GO:0007614,GO:0007616,GO:0009410,GO:0009615,GO:0009617,GO:0009635,GO:0010595,GO:0010628,GO:0015891,GO:0031346,GO:0031410,GO:0036094,GO:0042742,GO:0042802,GO:0043065,GO:0043525,GO:0045087,GO:0055072,GO:0070301,GO:0097192,GO:0097577,GO:0110091,GO:0120162,GO:1901216,GO:1903428,GO:1903981,GO:…	protease binding|immune system process|iron ion binding|protein binding|extracellular region|extracellular space|cytoplasm|cytosol|monoatomic ion transport|apoptotic process|short-term memory|long-term memory|response to xenobiotic stimulus|response to virus|response to bacterium|response to herbicide|positive regulation of endothelial cell migration|positive regulation of gene expression|siderop…			R-MMU-168249,R-MMU-168256,R-MMU-382551,R-MMU-6798695,R-MMU-6799990,R-MMU-6803157,R-MMU-917937	Innate Immune System|Immune System|Transport of small molecules|Neutrophil degranulation|Metal sequestration by antimicrobial proteins|Antimicrobial peptides|Iron uptake and transport
Lect2	5.81508	0.996773	10.6334	10.7071	3.42049	0.00972166	0.126867	Up	0.0600347	0.15701	0.166649	0.0231493	0.0116023	0	16841	protein_coding	leukocyte cell-derived chemotaxin 2			GO:0005576,GO:0005829,GO:0006935,GO:0030178,GO:0042802,GO:0043231,GO:0046872	extracellular region|cytosol|chemotaxis|negative regulation of Wnt signaling pathway|identical protein binding|intracellular membrane-bounded organelle|metal ion binding
Lhx1os	21.5226	29.7267	13.3185	0.448505	-1.1568	0.0348071	0.273069	Down	0.375275	0.671088	0.620069	1.0049	1.20876	1.42335	78365	non_coding	LIM homeobox 1%2C opposite strand			GO:0003674,GO:0005575,GO:0008150	molecular_function|cellular_component|biological_process
Lingo4	29.5145	42.0488	16.9801	0.404334	-1.30638	0.0124257	0.147683	Down	0.0592824	0.107337	0.135175	0.314314	0.234867	0.179236	320747	protein_coding	leucine rich repeat and Ig domain containing 4			GO:0003674,GO:0005615,GO:0016020,GO:0031012,GO:0051965	molecular_function|extracellular space|membrane|extracellular matrix|positive regulation of synapse assembly
Lnpep	1076.46	1489.42	663.498	0.445385	-1.16687	3.28852e-06	0.000260182	Down	3.75441	1.84373	1.99274	6.25107	5.84183	4.69069	240028	protein_coding	leucyl/cystinyl aminopeptidase	mmu04614	Renin-angiotensin system	GO:0004177,GO:0005515,GO:0005737,GO:0005886,GO:0006508,GO:0007165,GO:0008217,GO:0008233,GO:0008237,GO:0008270,GO:0009725,GO:0009986,GO:0010813,GO:0016020,GO:0016787,GO:0030163,GO:0030659,GO:0031410,GO:0031982,GO:0032593,GO:0042277,GO:0043025,GO:0043171,GO:0043229,GO:0043231,GO:0045777,GO:0046872,GO:0048169,GO:0048471,GO:0060395,GO:0070006,GO:0120163	aminopeptidase activity|protein binding|cytoplasm|plasma membrane|proteolysis|signal transduction|regulation of blood pressure|peptidase activity|metallopeptidase activity|zinc ion binding|response to hormone|cell surface|neuropeptide catabolic process|membrane|hydrolase activity|protein catabolic process|cytoplasmic vesicle membrane|cytoplasmic vesicle|vesicle|insulin-responsive compartment|pept…			R-MMU-1236975,R-MMU-1236977,R-MMU-1280218,R-MMU-168256,R-MMU-983168,R-MMU-983169	Antigen processing-Cross presentation|Endosomal/Vacuolar pathway|Adaptive Immune System|Immune System|Antigen processing: Ubiquitination & Proteasome degradation|Class I MHC mediated antigen processing & presentation
Lpar4	58.2418	79.9984	36.4853	0.455852	-1.13336	0.000612574	0.0180663	Down	0.251777	0.222376	0.194816	0.479504	0.492519	0.467158	78134	protein_coding	lysophosphatidic acid receptor 4	mmu04015,mmu04072,mmu04151,mmu04080,mmu04810,mmu05200	Rap1 signaling pathway|Phospholipase D signaling pathway|PI3K-Akt signaling pathway|Neuroactive ligand-receptor interaction|Regulation of actin cytoskeleton|Pathways in cancer	GO:0004930,GO:0005886,GO:0007165,GO:0007186,GO:0008289,GO:0016020,GO:0016604,GO:0035025,GO:0035727,GO:0043231,GO:0051482,GO:0070915	G protein-coupled receptor activity|plasma membrane|signal transduction|G protein-coupled receptor signaling pathway|lipid binding|membrane|nuclear body|positive regulation of Rho protein signal transduction|lysophosphatidic acid binding|intracellular membrane-bounded organelle|positive regulation of cytosolic calcium ion concentration involved in phospholipase C-activating G protein-coupled sign…	WP1396,WP2841,WP207	GPCRs, non-odorant |Focal adhesion: PI3K-Akt-mTOR signaling pathway|Nucleotide GPCRs	R-MMU-162582,R-MMU-372790,R-MMU-373076,R-MMU-388396,R-MMU-416476,R-MMU-417957,R-MMU-418038,R-MMU-500792	Signal Transduction|Signaling by GPCR|Class A/1 (Rhodopsin-like receptors)|GPCR downstream signalling|G alpha (q) signalling events|P2Y receptors|Nucleotide-like (purinergic) receptors|GPCR ligand binding
Lpar5	24.712	34.6917	14.7323	0.424407	-1.23648	0.0256472	0.229264	Down	0.0936292	0.0892242	0.0341978	0.152013	0.180948	0.168214	381810	protein_coding	lysophosphatidic acid receptor 5	mmu04015,mmu04072,mmu04151,mmu04810,mmu05200	Rap1 signaling pathway|Phospholipase D signaling pathway|PI3K-Akt signaling pathway|Regulation of actin cytoskeleton|Pathways in cancer	GO:0004930,GO:0005886,GO:0007165,GO:0007186,GO:0016020,GO:0032793,GO:0048266	G protein-coupled receptor activity|plasma membrane|signal transduction|G protein-coupled receptor signaling pathway|membrane|positive regulation of CREB transcription factor activity|behavioral response to pain	WP1396,WP2841	GPCRs, non-odorant |Focal adhesion: PI3K-Akt-mTOR signaling pathway	R-MMU-162582,R-MMU-372790,R-MMU-373076,R-MMU-388396,R-MMU-416476,R-MMU-418594,R-MMU-419408,R-MMU-500792	Signal Transduction|Signaling by GPCR|Class A/1 (Rhodopsin-like receptors)|GPCR downstream signalling|G alpha (q) signalling events|G alpha (i) signalling events|Lysosphingolipid and LPA receptors|GPCR ligand binding
Lrg1	78.7093	14.2047	143.214	10.0798	3.33339	4.30699e-21	2.36785e-18	Up	2.46152	3.01766	2.76442	0.222459	0.241573	0.3376	76905	protein_coding	leucine-rich alpha-2-glycoprotein 1			GO:0001938,GO:0005114,GO:0005160,GO:0005249,GO:0005615,GO:0008076,GO:0009617,GO:0010718,GO:0010838,GO:0030511,GO:0034713,GO:0035313,GO:0043231,GO:0044325,GO:0045766,GO:0050873,GO:0051546,GO:0060054,GO:0061756,GO:0099104	positive regulation of endothelial cell proliferation|type II transforming growth factor beta receptor binding|transforming growth factor beta receptor binding|voltage-gated potassium channel activity|extracellular space|voltage-gated potassium channel complex|response to bacterium|positive regulation of epithelial to mesenchymal transition|positive regulation of keratinocyte proliferation|positi…
Lrit3	5.70175	1.31725	10.0862	7.64033	2.93363	0.0365993	0.280379	Up	0.0600255	0.0322023	0.0277706	0	0	0.0156114	242235	protein_coding	leucine-rich repeat%2C immunoglobulin-like and transmembrane domains 3			GO:0003674,GO:0005575,GO:0005783,GO:0007601,GO:0016020,GO:0040036,GO:0042995,GO:0050896	molecular_function|cellular_component|endoplasmic reticulum|visual perception|membrane|regulation of fibroblast growth factor receptor signaling pathway|cell projection|response to stimulus
Lrrc34	80.8393	108.329	53.3492	0.492652	-1.02136	0.00442098	0.0762593	Down	0.551491	0.782328	0.925251	1.15869	1.24345	2.0963	71827	protein_coding	leucine rich repeat containing 34			GO:0003674,GO:0005575,GO:0005634,GO:0005737,GO:0008150,GO:0030154	molecular_function|cellular_component|nucleus|cytoplasm|biological_process|cell differentiation
Ly6g2	3.33327	0	6.66653	36.5547	5.19199	0.00673883	0.100688	Up	0.0502946	0.0674547	0.216065	0	0	0	223631	protein_coding	lymphocyte antigen 6 complex%2C locus G2			GO:0005886,GO:0030550,GO:0033130,GO:0095500	plasma membrane|acetylcholine receptor inhibitor activity|acetylcholine receptor binding|acetylcholine receptor signaling pathway
Lyz1	2.66396	0	5.32791	29.2183	4.8688	0.0128806	0.150503	Up	0.0822737	0.144828	0.101956	0	0	0	17110	protein_coding	lysozyme 1	mmu04970	Salivary secretion	GO:0000137,GO:0003796,GO:0003824,GO:0005576,GO:0005615,GO:0005737,GO:0005788,GO:0005795,GO:0005902,GO:0008152,GO:0016787,GO:0016798,GO:0019835,GO:0030140,GO:0030141,GO:0031640,GO:0042742,GO:0042802,GO:0048237,GO:0050829,GO:0050830	Golgi cis cisterna|lysozyme activity|catalytic activity|extracellular region|extracellular space|cytoplasm|endoplasmic reticulum lumen|Golgi stack|microvillus|metabolic process|hydrolase activity|hydrolase activity, acting on glycosyl bonds|cytolysis|trans-Golgi network transport vesicle|secretory granule|killing of cells of another organism|defense response to bacterium|identical protein binding…
Malat1	6803.61	3901.67	9705.54	2.48746	1.31468	4.84306e-25	3.70858e-22	Up	39.0081	31.2885	37.5712	12.8231	15.8709	13.9255	72289	non_coding	metastasis associated lung adenocarcinoma transcript 1 (non-coding RNA)			GO:0000381,GO:0005515,GO:0016604,GO:0016607,GO:0035063,GO:0044877,GO:0050807,GO:0097441,GO:2000288	regulation of alternative mRNA splicing, via spliceosome|protein binding|nuclear body|nuclear speck|nuclear speck organization|protein-containing complex binding|regulation of synapse organization|basal dendrite|positive regulation of myoblast proliferation
Mamdc4	50.1361	33.0275	67.2448	2.03532	1.02526	0.0113788	0.140376	Up	0.515164	0.518201	0.27799	0.176016	0.226847	0.228959	381352	protein_coding	MAM domain containing 4			GO:0003674,GO:0005768,GO:0005794,GO:0008150,GO:0015031,GO:0016020	molecular_function|endosome|Golgi apparatus|biological_process|protein transport|membrane
Masp2	37.4054	22.5573	52.2535	2.31773	1.21271	0.0163963	0.174627	Up	0.48086	0.408118	0.283051	0.260745	0.101643	0.131901	17175	protein_coding	mannan-binding lectin serine peptidase 2	mmu04610,mmu05171,mmu05150	Complement and coagulation cascades|Coronavirus disease - COVID-19|Staphylococcus aureus infection	GO:0001855,GO:0001867,GO:0002376,GO:0002752,GO:0004252,GO:0005509,GO:0005576,GO:0005615,GO:0006508,GO:0006958,GO:0008233,GO:0008236,GO:0016787,GO:0042802,GO:0045087,GO:0046872,GO:0048306,GO:1903028,GO:1905370	complement component C4b binding|complement activation, lectin pathway|immune system process|cell surface pattern recognition receptor signaling pathway|serine-type endopeptidase activity|calcium ion binding|extracellular region|extracellular space|proteolysis|complement activation, classical pathway|peptidase activity|serine-type peptidase activity|hydrolase activity|identical protein binding|in…			R-MMU-166658,R-MMU-166662,R-MMU-166663,R-MMU-166786,R-MMU-168249,R-MMU-168256,R-MMU-2855086	Complement cascade|Lectin pathway of complement activation|Initial triggering of complement|Creation of C4 and C2 activators|Innate Immune System|Immune System|Ficolins bind to repetitive carbohydrate structures on the target cell surface
Mat1a	110.043	12.8598	207.225	16.0953	4.00856	6.96717e-24	4.97944e-21	Up	1.40964	1.86573	1.3313	0.0643684	0.16489	0.0506513	11720	protein_coding	methionine adenosyltransferase I%2C alpha	mmu00270	Cysteine and methionine metabolism	GO:0000166,GO:0000287,GO:0004478,GO:0005524,GO:0005829,GO:0006556,GO:0006730,GO:0009087,GO:0016363,GO:0016597,GO:0016740,GO:0042802,GO:0043531,GO:0046872,GO:0048269,GO:0051289,GO:0065003	nucleotide binding|magnesium ion binding|methionine adenosyltransferase activity|ATP binding|cytosol|S-adenosylmethionine biosynthetic process|one-carbon metabolic process|methionine catabolic process|nuclear matrix|amino acid binding|transferase activity|identical protein binding|ADP binding|metal ion binding|methionine adenosyltransferase complex|protein homotetramerization|protein-containing c…	WP730,WP1247,WP1770,WP435	Glutathione and one-carbon metabolism|Methylation|One-carbon metabolism and related pathways|One-carbon metabolism	R-MMU-1430728,R-MMU-156580,R-MMU-156581,R-MMU-1614635,R-MMU-211859,R-MMU-2408508,R-MMU-2408522,R-MMU-71291	Metabolism|Phase II - Conjugation of compounds|Methylation|Sulfur amino acid metabolism|Biological oxidations|Metabolism of ingested SeMet, Sec, MeSec into H2Se|Selenoamino acid metabolism|Metabolism of amino acids and derivatives
Mbl1	6.40338	1.31854	11.4882	8.69212	3.11971	0.0177007	0.181937	Up	0.0959791	0.0307188	0.0216255	0.0042056	0.012647	0	17194	protein_coding	mannose-binding lectin (protein A) 1	mmu04145,mmu04610,mmu05171,mmu05150	Phagosome|Complement and coagulation cascades|Coronavirus disease - COVID-19|Staphylococcus aureus infection	GO:0001867,GO:0002020,GO:0002376,GO:0005509,GO:0005537,GO:0005576,GO:0005581,GO:0005615,GO:0005771,GO:0005791,GO:0006958,GO:0030246,GO:0030247,GO:0042802,GO:0042803,GO:0043129,GO:0045087,GO:0046872,GO:0048306,GO:0050766,GO:0050830,GO:0051873,GO:0070207,GO:0070273,GO:0070492,GO:0120153	complement activation, lectin pathway|protease binding|immune system process|calcium ion binding|mannose binding|extracellular region|collagen trimer|extracellular space|multivesicular body|rough endoplasmic reticulum|complement activation, classical pathway|carbohydrate binding|polysaccharide binding|identical protein binding|protein homodimerization activity|surfactant homeostasis|innate immune…
Mbl2	7.84986	0.668711	15.031	22.6676	4.50256	0.000918876	0.0243755	Up	0.279313	0.302571	0.383409	0.041424	0	0	17195	protein_coding	mannose-binding lectin (protein C) 2	mmu04145,mmu04610,mmu05171,mmu05150	Phagosome|Complement and coagulation cascades|Coronavirus disease - COVID-19|Staphylococcus aureus infection	GO:0001867,GO:0002020,GO:0002376,GO:0002752,GO:0005102,GO:0005509,GO:0005534,GO:0005537,GO:0005576,GO:0005581,GO:0005615,GO:0005771,GO:0005791,GO:0006508,GO:0006958,GO:0010954,GO:0030246,GO:0032991,GO:0042802,GO:0043129,GO:0043621,GO:0045087,GO:0045917,GO:0048306,GO:0048525,GO:0050766,GO:0050830,GO:0051873,GO:0070273,GO:0140374,GO:1903028,GO:1905370	complement activation, lectin pathway|protease binding|immune system process|cell surface pattern recognition receptor signaling pathway|signaling receptor binding|calcium ion binding|galactose binding|mannose binding|extracellular region|collagen trimer|extracellular space|multivesicular body|rough endoplasmic reticulum|proteolysis|complement activation, classical pathway|positive regulation of …			R-MMU-166658,R-MMU-166662,R-MMU-166663,R-MMU-166786,R-MMU-168249,R-MMU-168256	Complement cascade|Lectin pathway of complement activation|Initial triggering of complement|Creation of C4 and C2 activators|Innate Immune System|Immune System
Mboat4	3.15225	0.334356	5.97014	16.8177	4.07191	0.0265389	0.233283	Up	0.0267961	0.107816	0.106261	0.0129157	0	0	234155	protein_coding	membrane bound O-acyltransferase domain containing 4			GO:0005783,GO:0005789,GO:0016020,GO:0016412,GO:0016740,GO:0016746,GO:0016747,GO:0018190,GO:0018191,GO:0030258,GO:0043543,GO:0051366	endoplasmic reticulum|endoplasmic reticulum membrane|membrane|serine O-acyltransferase activity|transferase activity|acyltransferase activity|acyltransferase activity, transferring groups other than amino-acyl groups|protein octanoylation|peptidyl-serine octanoylation|lipid modification|protein acylation|protein decanoylation			R-MMU-2980736,R-MMU-392499,R-MMU-422085	Peptide hormone metabolism|Metabolism of proteins|Synthesis, secretion, and deacylation of Ghrelin
Mecom	88.7183	118.456	58.9809	0.498195	-1.00522	0.00686127	0.101981	Down	0.141335	0.228006	0.103106	0.339331	0.213877	0.371919	14013	protein_coding	MDS1 and EVI1 complex locus	mmu00310,mmu04010,mmu05200,mmu05220	Lysine degradation|MAPK signaling pathway|Pathways in cancer|Chronic myeloid leukemia	GO:0000118,GO:0000977,GO:0000978,GO:0001228,GO:0001701,GO:0001780,GO:0003677,GO:0003700,GO:0005515,GO:0005634,GO:0005737,GO:0006357,GO:0006915,GO:0006954,GO:0007275,GO:0008168,GO:0009617,GO:0009791,GO:0016607,GO:0016740,GO:0030154,GO:0030900,GO:0032259,GO:0035115,GO:0035116,GO:0043069,GO:0045892,GO:0045893,GO:0045944,GO:0046329,GO:0046872,GO:0046974,GO:0051726,GO:0060039,GO:0070828,GO:0071425,GO:…	histone deacetylase complex|RNA polymerase II transcription regulatory region sequence-specific DNA binding|RNA polymerase II cis-regulatory region sequence-specific DNA binding|DNA-binding transcription activator activity, RNA polymerase II-specific|in utero embryonic development|neutrophil homeostasis|DNA binding|DNA-binding transcription factor activity|protein binding|nucleus|cytoplasm|regula…	WP2872	White fat cell differentiation	R-MMU-1257604,R-MMU-162582,R-MMU-3214841,R-MMU-3247509,R-MMU-4839726,R-MMU-6807070,R-MMU-8943724,R-MMU-9006925	PIP3 activates AKT signaling|Signal Transduction|PKMTs methylate histone lysines|Chromatin modifying enzymes|Chromatin organization|PTEN Regulation|Regulation of PTEN gene transcription|Intracellular signaling by second messengers
Meg3	86818.8	50136.1	123502	2.46333	1.30061	2.42387e-22	1.48486e-19	Up	249.07	218.045	273.083	108.874	101.96	83.816	17263	non_coding	maternally expressed 3			GO:0001701,GO:0001889,GO:0005634,GO:0006306,GO:0007519,GO:0008340,GO:0009791,GO:0016570,GO:0035264,GO:0048286,GO:0060395,GO:0071514	in utero embryonic development|liver development|nucleus|DNA methylation|skeletal muscle tissue development|determination of adult lifespan|post-embryonic development|histone modification|multicellular organism growth|lung alveolus development|SMAD protein signal transduction|genomic imprinting
Mei1	46.7874	30.3829	63.192	2.07807	1.05525	0.01944	0.19308	Up	0.454862	0.257976	0.196688	0.121283	0.168332	0.141582	74369	protein_coding	meiotic double-stranded break formation protein 1			GO:0000212,GO:0000237,GO:0007127,GO:0007141,GO:0007276,GO:0007283,GO:0007286,GO:0040038,GO:0045141,GO:0048477,GO:0051321	meiotic spindle organization|leptotene|meiosis I|male meiosis I|gamete generation|spermatogenesis|spermatid development|polar body extrusion after meiotic divisions|meiotic telomere clustering|oogenesis|meiotic cell cycle
Mettl7b	21.0023	1.98975	40.0149	20.1625	4.3336	5.37243e-08	6.7759e-06	Up	0.636163	0.895878	1.00909	0.0613257	0.0204908	0.0413631	71664	protein_coding	methyltransferase like 7B			GO:0005783,GO:0005811,GO:0008168,GO:0008757,GO:0016020,GO:0016740,GO:0018708,GO:0032259	endoplasmic reticulum|lipid droplet|methyltransferase activity|S-adenosylmethionine-dependent methyltransferase activity|membrane|transferase activity|thiol S-methyltransferase activity|methylation
Mfsd2b	26.8545	12.8433	40.8658	3.17849	1.66834	0.0110468	0.137561	Up	0.381292	0.291824	0.33692	0.0239715	0.0961155	0.194021	432628	protein_coding	major facilitator superfamily domain containing 2B			GO:0003376,GO:0005886,GO:0006869,GO:0008643,GO:0015293,GO:0016020,GO:0046624,GO:0071702,GO:1901731	sphingosine-1-phosphate receptor signaling pathway|plasma membrane|lipid transport|carbohydrate transport|symporter activity|membrane|sphingolipid transporter activity|organic substance transport|positive regulation of platelet aggregation
Miat	5606.44	3427.09	7785.78	2.2718	1.18383	9.81106e-10	1.79794e-07	Up	30.0378	17.269	21.4928	10.9491	10.3956	8.44718	330166	non_coding	myocardial infarction associated transcript (non-protein coding)			GO:0005515,GO:0005634,GO:0016604,GO:0019827,GO:0035881,GO:0046548,GO:0060019	protein binding|nucleus|nuclear body|stem cell population maintenance|amacrine cell differentiation|retinal rod cell development|radial glial cell differentiation
Mir124a-1hg	3249.75	1735.88	4763.63	2.74415	1.45636	1.98601e-15	7.097e-13	Up	39.4505	25.168	26.7529	11.8549	11.516	9.36139	268755	non_coding	Mir124-1 host gene (non-protein coding)			GO:0003674,GO:0005575,GO:0007605,GO:0010629,GO:0035195,GO:0046660,GO:0060291	molecular_function|cellular_component|sensory perception of sound|negative regulation of gene expression|miRNA-mediated gene silencing|female sex differentiation|long-term synaptic potentiation
Mrap	13.1381	4.94611	21.3301	4.3108	2.10795	0.0434882	0.30796	Up	0.512003	0.819351	0.161506	0.0897396	0.247374	0	77037	protein_coding	melanocortin 2 receptor accessory protein	mmu04927,mmu04934	Cortisol synthesis and secretion|Cushing syndrome	GO:0005783,GO:0005886,GO:0016020,GO:0030545,GO:0031780,GO:0031781,GO:0031782,GO:0031783,GO:0042802,GO:0043231,GO:0050873,GO:0070996,GO:0072659,GO:0106070,GO:0106071,GO:0106072,GO:1903077	endoplasmic reticulum|plasma membrane|membrane|signaling receptor regulator activity|corticotropin hormone receptor binding|type 3 melanocortin receptor binding|type 4 melanocortin receptor binding|type 5 melanocortin receptor binding|identical protein binding|intracellular membrane-bounded organelle|brown fat cell differentiation|type 1 melanocortin receptor binding|protein localization to plasm…
Muc3a	470.247	185.531	754.962	4.06928	2.02477	2.08733e-23	1.39858e-20	Up	1.64359	1.41919	1.61913	0.420641	0.43771	0.269529	619309	protein_coding				GO:0003674,GO:0005575,GO:0008150,GO:0045202,GO:0048858,GO:0099550	molecular_function|cellular_component|biological_process|synapse|cell projection morphogenesis|trans-synaptic signaling, modulating synaptic transmission
Mug1	133.687	9.56915	257.805	26.9139	4.75028	1.67283e-30	1.88774e-27	Up	1.35847	1.6649	0.995882	0.0401396	0.0855006	0.0203051	17836	protein_coding	murinoglobulin 1			GO:0002020,GO:0004866,GO:0004867,GO:0005576,GO:0005615,GO:0007566,GO:0010466,GO:0030414	protease binding|endopeptidase inhibitor activity|serine-type endopeptidase inhibitor activity|extracellular region|extracellular space|embryo implantation|negative regulation of peptidase activity|peptidase inhibitor activity
Mug2	16.4624	1.66044	31.2644	18.8963	4.24003	4.14679e-06	0.00031641	Up	0.124817	0.256336	0.108274	0.0150403	0.00502543	0.00507221	17837	protein_coding	murinoglobulin 2			GO:0002020,GO:0004866,GO:0004867,GO:0005576,GO:0005615,GO:0010466,GO:0030414	protease binding|endopeptidase inhibitor activity|serine-type endopeptidase inhibitor activity|extracellular region|extracellular space|negative regulation of peptidase activity|peptidase inhibitor activity
Mup1	9.18064	0.328062	18.0332	50.7601	5.66562	6.95568e-05	0.00327054	Up	0.40543	0.479788	0.401937	0	0.0230451	0	17840	protein_coding	major urinary protein 1			GO:0005009,GO:0005186,GO:0005549,GO:0005550,GO:0005615,GO:0005634,GO:0005829,GO:0006112,GO:0009060,GO:0009267,GO:0010628,GO:0010888,GO:0010907,GO:0031649,GO:0035634,GO:0042593,GO:0045475,GO:0045721,GO:0045834,GO:0045892,GO:0051055,GO:0051897,GO:0061179,GO:0070584,GO:0071240,GO:0071394,GO:0071396	insulin receptor activity|pheromone activity|odorant binding|pheromone binding|extracellular space|nucleus|cytosol|energy reserve metabolic process|aerobic respiration|cellular response to starvation|positive regulation of gene expression|negative regulation of lipid storage|positive regulation of glucose metabolic process|heat generation|response to stilbenoid|glucose homeostasis|locomotor rhyth…
Mup11	25.7961	3.00416	48.5881	16.2588	4.02315	1.14222e-06	0.000104659	Up	0.885533	1.70291	1.21357	0.200859	0	0.0254017	100039028	protein_coding	major urinary protein 11			GO:0003674,GO:0005549,GO:0005550,GO:0005575,GO:0005615,GO:0008150,GO:0071394	molecular_function|odorant binding|pheromone binding|cellular_component|extracellular space|biological_process|cellular response to testosterone stimulus
Mup12	3.30946	0	6.61892	36.3162	5.18254	0.00686343	0.101981	Up	0.0723421	0.31533	0.0956252	0	0	0	100039054	protein_coding	major urinary protein 12			GO:0003674,GO:0005575,GO:0005615,GO:0008150	molecular_function|cellular_component|extracellular space|biological_process
Mup14	91.0307	7.97165	174.09	21.906	4.45325	1.64929e-24	1.2194e-21	Up	4.24495	4.62162	4.13411	0.361068	0.144773	0.0730603	100039116	protein_coding	major urinary protein 14			GO:0003674,GO:0005549,GO:0005615,GO:0008150	molecular_function|odorant binding|extracellular space|biological_process
Mup15	9.1666	0	18.3332	100.53	6.65148	4.45893e-06	0.000337823	Up	0.343972	0.519	0.487156	0	0	0	100039150	protein_coding	major urinary protein 15			GO:0003674,GO:0005549,GO:0005615,GO:0008150	molecular_function|odorant binding|extracellular space|biological_process
Mup16	4.99034	0.668711	9.31197	14.0321	3.81066	0.0132153	0.152938	Up	0.12227	0.27058	0.29092	0.047147	0	0	100039177	protein_coding	major urinary protein 16			GO:0003674,GO:0005575,GO:0005615,GO:0008150	molecular_function|cellular_component|extracellular space|biological_process
Mup17	21.7008	1.98596	41.4156	20.8744	4.38366	1.07502e-07	1.25953e-05	Up	0.860552	0.916544	1.35498	0.0487981	0	0.0987404	100039206	protein_coding	major urinary protein 17			GO:0003674,GO:0005549,GO:0005550,GO:0005576,GO:0005615,GO:0008150,GO:0036094	molecular_function|odorant binding|pheromone binding|extracellular region|extracellular space|biological_process|small molecule binding
Mup18	3.67565	0.328062	7.02324	19.7657	4.30493	0.0161255	0.172615	Up	0.237256	0.265171	0.0522693	0	0.0254734	0	100048884	protein_coding	major urinary protein 18			GO:0003674,GO:0005549,GO:0005615,GO:0008150	molecular_function|odorant binding|extracellular space|biological_process
Mup19	8.66306	2.63079	14.6953	5.57589	2.4792	0.0265135	0.233283	Up	0.368542	0.444857	0.267936	0.0236848	0.16619	0	100189605	protein_coding	major urinary protein 19			GO:0003674,GO:0005575,GO:0005615,GO:0008150	molecular_function|cellular_component|extracellular space|biological_process
Mup20	234.622	20.2043	449.04	22.2469	4.47554	4.27199e-38	7.63297e-35	Up	8.33944	12.2603	13.915	0.717342	0.595082	0.200207	381530	protein_coding	major urinary protein 20			GO:0000772,GO:0005186,GO:0005549,GO:0005550,GO:0005576,GO:0005615,GO:0008355,GO:0036094,GO:0050769,GO:0071625,GO:2000179	mating pheromone activity|pheromone activity|odorant binding|pheromone binding|extracellular region|extracellular space|olfactory learning|small molecule binding|positive regulation of neurogenesis|vocalization behavior|positive regulation of neural precursor cell proliferation
Mup21	2.98389	0.329313	5.63848	15.8822	3.98934	0.0384915	0.28886	Up	0.0344623	0.207993	0.341654	0	0	0.033611	381531	protein_coding	major urinary protein 21			GO:0003674,GO:0005549,GO:0005615,GO:0008150	molecular_function|odorant binding|extracellular space|biological_process
Mup3	302.231	39.995	564.467	14.1138	3.81904	1.16841e-25	9.27847e-23	Up	14.3632	19.6365	14.2112	1.23625	1.73489	0.361327	17842	protein_coding	major urinary protein 3			GO:0005549,GO:0005550,GO:0005576,GO:0005615,GO:0035634,GO:0036094	odorant binding|pheromone binding|extracellular region|extracellular space|response to stilbenoid|small molecule binding
Mup7	208.066	19.9115	396.221	19.9284	4.31676	3.27139e-26	2.80568e-23	Up	7.31238	13.0736	9.4093	0.844926	0.459771	0.146543	100041658	protein_coding	major urinary protein 7			GO:0003674,GO:0005549,GO:0005615,GO:0008150	molecular_function|odorant binding|extracellular space|biological_process
Mup9	3.4905	0.334356	6.64665	18.7169	4.22627	0.0250408	0.226808	Up	0.147836	0.322198	0.024427	0.0237521	0	0	100038948	protein_coding	major urinary protein 9			GO:0003674,GO:0005575,GO:0005615,GO:0008150	molecular_function|cellular_component|extracellular space|biological_process
Mybpc1	17.5513	2.96511	32.1375	10.8236	3.43611	0.0108516	0.136703	Up	0.566308	0.00625985	0.0123391	0.0059991	0.0180403	0.0303472	109272	protein_coding	myosin binding protein C%2C slow-type			GO:0005200,GO:0005856,GO:0006936,GO:0007010,GO:0017022	structural constituent of cytoskeleton|cytoskeleton|muscle contraction|cytoskeleton organization|myosin binding
Myo1a	33.7775	18.8743	48.6806	2.58123	1.36806	0.00533534	0.0867286	Up	0.285218	0.416005	0.339313	0.158096	0.0689016	0.166904	432516	protein_coding	myosin IA			GO:0000146,GO:0000166,GO:0003774,GO:0003779,GO:0005516,GO:0005524,GO:0005737,GO:0005886,GO:0005902,GO:0005903,GO:0007015,GO:0007605,GO:0009925,GO:0015629,GO:0016323,GO:0016324,GO:0016328,GO:0016459,GO:0030030,GO:0030033,GO:0030050,GO:0030426,GO:0030864,GO:0031252,GO:0031941,GO:0031982,GO:0032880,GO:0043005,GO:0043025,GO:0044853,GO:0045121,GO:0051015,GO:0051648	microfilament motor activity|nucleotide binding|cytoskeletal motor activity|actin binding|calmodulin binding|ATP binding|cytoplasm|plasma membrane|microvillus|brush border|actin filament organization|sensory perception of sound|basal plasma membrane|actin cytoskeleton|basolateral plasma membrane|apical plasma membrane|lateral plasma membrane|myosin complex|cell projection organization|microvillus…
Mypn	39.0092	21.5391	56.4793	2.62209	1.39072	0.0092779	0.12346	Up	0.406703	0.209539	0.216351	0.138655	0.0479264	0.125769	68802	protein_coding	myopalladin			GO:0003779,GO:0005634,GO:0005737,GO:0005886,GO:0007156,GO:0007411,GO:0008092,GO:0017124,GO:0030018,GO:0030424,GO:0031674,GO:0045214,GO:0051371,GO:0070593,GO:0098632	actin binding|nucleus|cytoplasm|plasma membrane|homophilic cell adhesion via plasma membrane adhesion molecules|axon guidance|cytoskeletal protein binding|SH3 domain binding|Z disc|axon|I band|sarcomere organization|muscle alpha-actinin binding|dendrite self-avoidance|cell-cell adhesion mediator activity
Nat8f2	51.7479	28.4636	75.0321	2.63799	1.39944	0.000171415	0.00687058	Up	0.491824	0.702187	0.589822	0.267646	0.206963	0.18568	93673	protein_coding	N-acetyltransferase 8 (GCN5-related) family member 2	mmu00480	Glutathione metabolism	GO:0001702,GO:0004468,GO:0005615,GO:0005783,GO:0005789,GO:0005793,GO:0005794,GO:0007162,GO:0008080,GO:0016020,GO:0016740,GO:0033116,GO:0047198	gastrulation with mouth forming second|lysine N-acetyltransferase activity, acting on acetyl phosphate as donor|extracellular space|endoplasmic reticulum|endoplasmic reticulum membrane|endoplasmic reticulum-Golgi intermediate compartment|Golgi apparatus|negative regulation of cell adhesion|N-acetyltransferase activity|membrane|transferase activity|endoplasmic reticulum-Golgi intermediate compartm…
Nme8	11.2626	17.8725	4.65267	0.260973	-1.93803	0.0140335	0.157605	Down	0.0299874	0.070383	0.0396387	0.202354	0.125566	0.194977	73412	protein_coding	NME/NM23 family member 8			GO:0005634,GO:0005737,GO:0005829,GO:0005930,GO:0007275,GO:0007283,GO:0008017,GO:0016607,GO:0030154,GO:0030317,GO:0034614,GO:0035686,GO:0036157,GO:0060271,GO:0097225,GO:0097228,GO:0097598	nucleus|cytoplasm|cytosol|axoneme|multicellular organism development|spermatogenesis|microtubule binding|nuclear speck|cell differentiation|flagellated sperm motility|cellular response to reactive oxygen species|sperm fibrous sheath|outer dynein arm|cilium assembly|sperm midpiece|sperm principal piece|sperm cytoplasmic droplet
Noxred1	50.4229	29.4491	71.3968	2.4256	1.27834	0.00159266	0.036679	Up	1.27147	1.76089	0.913417	0.621727	0.516377	0.449297	71275	protein_coding	NADP+ dependent oxidoreductase domain containing 1			GO:0004735,GO:0005575,GO:0006561,GO:0016491,GO:0055129	pyrroline-5-carboxylate reductase activity|cellular_component|proline biosynthetic process|oxidoreductase activity|L-proline biosynthetic process
Npas4	886.053	554.414	1217.69	2.19605	1.13491	1.20446e-10	2.45952e-08	Up	2.0182	1.7019	1.92534	0.709917	1.07193	0.743999	225872	protein_coding	neuronal PAS domain protein 4			GO:0000977,GO:0000978,GO:0000981,GO:0001228,GO:0003677,GO:0005515,GO:0005634,GO:0005654,GO:0005667,GO:0006357,GO:0007399,GO:0007612,GO:0007614,GO:0007616,GO:0030154,GO:0032228,GO:0033554,GO:0035176,GO:0044877,GO:0045893,GO:0045944,GO:0046982,GO:0046983,GO:0048167,GO:0060079,GO:0060080,GO:0071229,GO:0071386,GO:1904862	RNA polymerase II transcription regulatory region sequence-specific DNA binding|RNA polymerase II cis-regulatory region sequence-specific DNA binding|DNA-binding transcription factor activity, RNA polymerase II-specific|DNA-binding transcription activator activity, RNA polymerase II-specific|DNA binding|protein binding|nucleus|nucleoplasm|transcription regulator complex|regulation of transcriptio…			R-MMU-212436,R-MMU-73857,R-MMU-74160,R-MMU-9634815,R-MMU-9768919	Generic Transcription Pathway|RNA Polymerase II Transcription|Gene expression (Transcription)|Transcriptional Regulation by NPAS4|NPAS4 regulates expression of target genes
Npc1l1	24.3802	14.8822	33.8781	2.27546	1.18616	0.028503	0.242032	Up	0.239072	0.154595	0.180581	0.0823088	0.0550037	0.111032	237636	protein_coding	NPC1 like intracellular cholesterol transporter 1	mmu04975	Fat digestion and absorption	GO:0005319,GO:0005515,GO:0005886,GO:0006629,GO:0006695,GO:0008202,GO:0008203,GO:0008431,GO:0015485,GO:0016020,GO:0016324,GO:0030299,GO:0030301,GO:0031267,GO:0031489,GO:0031526,GO:0042157,GO:0042360,GO:0042632,GO:0042803,GO:0051180,GO:0070508,GO:0071501,GO:1901363	lipid transporter activity|protein binding|plasma membrane|lipid metabolic process|cholesterol biosynthetic process|steroid metabolic process|cholesterol metabolic process|vitamin E binding|cholesterol binding|membrane|apical plasma membrane|intestinal cholesterol absorption|cholesterol transport|small GTPase binding|myosin V binding|brush border membrane|lipoprotein metabolic process|vitamin E m…	WP1259	Retinol metabolism
Npff	20.83	10.9241	30.7359	2.81518	1.49323	0.00827375	0.115193	Up	1.63348	1.76048	1.96643	0.731096	0.394609	0.739668	54615	protein_coding	neuropeptide FF-amide peptide precursor	mmu04080	Neuroactive ligand-receptor interaction	GO:0001664,GO:0003254,GO:0005102,GO:0005184,GO:0005576,GO:0005615,GO:0007204,GO:0007218,GO:0010459,GO:0030103,GO:0030425,GO:0031982,GO:0032099,GO:0043204,GO:0043679,GO:0045777,GO:0046676,GO:0051930,GO:0060079,GO:0070253,GO:0098992	G protein-coupled receptor binding|regulation of membrane depolarization|signaling receptor binding|neuropeptide hormone activity|extracellular region|extracellular space|positive regulation of cytosolic calcium ion concentration|neuropeptide signaling pathway|negative regulation of heart rate|vasopressin secretion|dendrite|vesicle|negative regulation of appetite|perikaryon|axon terminus|positive…			R-MMU-162582,R-MMU-372790,R-MMU-373076,R-MMU-375276,R-MMU-388396,R-MMU-389397,R-MMU-416476,R-MMU-500792	Signal Transduction|Signaling by GPCR|Class A/1 (Rhodopsin-like receptors)|Peptide ligand-binding receptors|GPCR downstream signalling|Orexin and neuropeptides FF and QRFP bind to their respective receptors|G alpha (q) signalling events|GPCR ligand binding
Npffr2	10.2485	16.5288	3.96819	0.241077	-2.05243	0.018968	0.189688	Down	0.0120459	0.084818	0.0477683	0.185794	0.162959	0.234966	104443	protein_coding	neuropeptide FF receptor 2	mmu04080	Neuroactive ligand-receptor interaction	GO:0004930,GO:0005886,GO:0007165,GO:0007186,GO:0008188,GO:0015629,GO:0016020,GO:0031628,GO:0032870,GO:0042277,GO:0043408,GO:0045761,GO:2000479	G protein-coupled receptor activity|plasma membrane|signal transduction|G protein-coupled receptor signaling pathway|neuropeptide receptor activity|actin cytoskeleton|membrane|opioid receptor binding|cellular response to hormone stimulus|peptide binding|regulation of MAPK cascade|regulation of adenylate cyclase activity|regulation of cAMP-dependent protein kinase activity	WP1396	GPCRs, non-odorant	R-MMU-162582,R-MMU-372790,R-MMU-373076,R-MMU-375276,R-MMU-388396,R-MMU-389397,R-MMU-416476,R-MMU-500792	Signal Transduction|Signaling by GPCR|Class A/1 (Rhodopsin-like receptors)|Peptide ligand-binding receptors|GPCR downstream signalling|Orexin and neuropeptides FF and QRFP bind to their respective receptors|G alpha (q) signalling events|GPCR ligand binding
Nr1i3	3.30484	0	6.60968	36.2687	5.18065	0.00761381	0.109335	Up	0.0225566	0.147482	0.0559057	0	0	0	12355	protein_coding	nuclear receptor subfamily 1%2C group I%2C member 3	mmu05207	Chemical carcinogenesis - receptor activation	GO:0000122,GO:0000977,GO:0000978,GO:0001228,GO:0003677,GO:0003700,GO:0004879,GO:0005515,GO:0005634,GO:0005654,GO:0005737,GO:0005829,GO:0005856,GO:0006355,GO:0008270,GO:0030154,GO:0043565,GO:0045892,GO:0045944,GO:0046872,GO:1990837	negative regulation of transcription by RNA polymerase II|RNA polymerase II transcription regulatory region sequence-specific DNA binding|RNA polymerase II cis-regulatory region sequence-specific DNA binding|DNA-binding transcription activator activity, RNA polymerase II-specific|DNA binding|DNA-binding transcription factor activity|nuclear receptor activity|protein binding|nucleus|nucleoplasm|cy…	WP509,WP431	Nuclear Receptors|Nuclear receptors in lipid metabolism and toxicity	R-MMU-212436,R-MMU-383280,R-MMU-73857,R-MMU-74160	Generic Transcription Pathway|Nuclear Receptor transcription pathway|RNA Polymerase II Transcription|Gene expression (Transcription)
Ntn5	16.9346	3.95688	29.9124	7.54823	2.91614	0.00564402	0.0897618	Up	0.709974	0.0905272	0.0793079	0.0289188	0.0773012	0.00975261	243967	protein_coding	netrin 5			GO:0005576,GO:0007275,GO:0007399,GO:0022008	extracellular region|multicellular organism development|nervous system development|neurogenesis
Nxf3	6.51576	1.31725	11.7143	8.87612	3.14993	0.0181919	0.184771	Up	0.0694852	0.0508326	0.100199	0	0	0.0246432	245610	protein_coding	nuclear RNA export factor 3	mmu03013,mmu03015,mmu03008,mmu05164,mmu05168,mmu05014	Nucleocytoplasmic transport|mRNA surveillance pathway|Ribosome biogenesis in eukaryotes|Influenza A|Herpes simplex virus 1 infection|Amyotrophic lateral sclerosis	GO:0003723,GO:0003729,GO:0005515,GO:0005634,GO:0005654,GO:0005737,GO:0006406,GO:0016973,GO:0042272	RNA binding|mRNA binding|protein binding|nucleus|nucleoplasm|cytoplasm|mRNA export from nucleus|poly(A)+ mRNA export from nucleus|nuclear RNA export factor complex
Nxnl2	5.60904	10.8851	0.332999	0.0329981	-4.92147	0.0019897	0.0429288	Down	0	0	0.0158057	0.0922141	0.154058	0.264336	75124	protein_coding	nucleoredoxin-like 2			GO:0007600,GO:0007601,GO:0007608,GO:0045494	sensory perception|visual perception|sensory perception of smell|photoreceptor cell maintenance
Oasl2	242.675	376.133	109.217	0.290393	-1.78392	7.91631e-06	0.000545767	Down	0.896064	1.05992	0.756738	4.17504	3.84028	1.09241	23962	protein_coding	2'-5' oligoadenylate synthetase-like 2	mmu05165	Human papillomavirus infection	GO:0000166,GO:0001730,GO:0002376,GO:0003723,GO:0003725,GO:0005524,GO:0005654,GO:0005829,GO:0006164,GO:0009615,GO:0016020,GO:0016740,GO:0016779,GO:0045071,GO:0045087,GO:0046872,GO:0051607,GO:0060700,GO:0070106	nucleotide binding|2'-5'-oligoadenylate synthetase activity|immune system process|RNA binding|double-stranded RNA binding|ATP binding|nucleoplasm|cytosol|purine nucleotide biosynthetic process|response to virus|membrane|transferase activity|nucleotidyltransferase activity|negative regulation of viral genome replication|innate immune response|metal ion binding|defense response to virus|regulation …	WP310	mRNA processing
Obscn	77.0496	47.2372	106.862	2.26122	1.1771	0.000453853	0.0144808	Up	0.105806	0.0737541	0.115936	0.0357883	0.0403581	0.0525014	380698	protein_coding	obscurin%2C cytoskeletal calmodulin and titin-interacting RhoGEF			GO:0000166,GO:0004672,GO:0004674,GO:0005085,GO:0005515,GO:0005516,GO:0005524,GO:0005546,GO:0005547,GO:0005576,GO:0005615,GO:0005634,GO:0005737,GO:0005829,GO:0005863,GO:0005886,GO:0006468,GO:0007275,GO:0008289,GO:0008307,GO:0010314,GO:0014067,GO:0014704,GO:0016020,GO:0016301,GO:0016310,GO:0016604,GO:0016740,GO:0030017,GO:0030018,GO:0030154,GO:0030506,GO:0031430,GO:0031432,GO:0032266,GO:0042383,GO:…	nucleotide binding|protein kinase activity|protein serine/threonine kinase activity|guanyl-nucleotide exchange factor activity|protein binding|calmodulin binding|ATP binding|phosphatidylinositol-4,5-bisphosphate binding|phosphatidylinositol-3,4,5-trisphosphate binding|extracellular region|extracellular space|nucleus|cytoplasm|cytosol|striated muscle myosin thick filament|plasma membrane|protein p…
Olfr1033	9.74377	16.5011	2.98641	0.181448	-2.46237	0.0166344	0.176086	Down	0	0.0053495	0.0184532	0.03076	0.0513893	0.046681	258571	protein_coding	olfactory receptor 1033	mmu04740	Olfactory transduction	GO:0004984,GO:0005549,GO:0007186,GO:0007608,GO:0016020	olfactory receptor activity|odorant binding|G protein-coupled receptor signaling pathway|sensory perception of smell|membrane
Olfr78	3.37884	0.334356	6.42333	18.0592	4.17466	0.0270643	0.235532	Up	0.0818677	0.00748639	0.0516488	0.00717455	0	0	170639	protein_coding	olfactory receptor 78	mmu04740	Olfactory transduction	GO:0003707,GO:0004930,GO:0004984,GO:0005768,GO:0005886,GO:0007165,GO:0007186,GO:0007608,GO:0016020,GO:0016477,GO:0030318,GO:0031901,GO:0038023,GO:0043229,GO:0043401,GO:0043950,GO:0045777,GO:0050896,GO:0050911,GO:0071398,GO:0097325,GO:1900135	nuclear steroid receptor activity|G protein-coupled receptor activity|olfactory receptor activity|endosome|plasma membrane|signal transduction|G protein-coupled receptor signaling pathway|sensory perception of smell|membrane|cell migration|melanocyte differentiation|early endosome membrane|signaling receptor activity|intracellular organelle|steroid hormone mediated signaling pathway|positive regu…			R-MMU-381753,R-MMU-9709957	Olfactory Signaling Pathway|Sensory Perception
Oprm1	138.447	185.547	91.3475	0.492235	-1.02258	0.000207632	0.00800683	Down	0.391433	0.312277	0.521875	0.902145	0.856478	0.684541	18390	protein_coding	opioid receptor%2C mu 1	mmu04080,mmu04915,mmu05032	Neuroactive ligand-receptor interaction|Estrogen signaling pathway|Morphine addiction	GO:0001965,GO:0004930,GO:0004979,GO:0004985,GO:0005245,GO:0005515,GO:0005737,GO:0005768,GO:0005886,GO:0005925,GO:0007165,GO:0007186,GO:0007191,GO:0007193,GO:0007197,GO:0007200,GO:0007204,GO:0007218,GO:0007626,GO:0016020,GO:0019233,GO:0019904,GO:0030425,GO:0031005,GO:0031635,GO:0031681,GO:0032100,GO:0032590,GO:0032839,GO:0038003,GO:0038047,GO:0042383,GO:0042734,GO:0042755,GO:0042923,GO:0042995,GO:…	G-protein alpha-subunit binding|G protein-coupled receptor activity|beta-endorphin receptor activity|G protein-coupled opioid receptor activity|voltage-gated calcium channel activity|protein binding|cytoplasm|endosome|plasma membrane|focal adhesion|signal transduction|G protein-coupled receptor signaling pathway|adenylate cyclase-activating dopamine receptor signaling pathway|adenylate cyclase-in…	WP1396,WP41,WP234,WP189	GPCRs, non-odorant |GPCRs, other|GPCRs, peptide|GPCRs, class A rhodopsin-like	R-MMU-111885,R-MMU-162582,R-MMU-202040,R-MMU-372790,R-MMU-373076,R-MMU-375276,R-MMU-388396,R-MMU-418594,R-MMU-500792	Opioid Signalling|Signal Transduction|G-protein activation|Signaling by GPCR|Class A/1 (Rhodopsin-like receptors)|Peptide ligand-binding receptors|GPCR downstream signalling|G alpha (i) signalling events|GPCR ligand binding
Orm1	95.1042	7.60328	182.605	24.0208	4.58621	7.26546e-31	8.65437e-28	Up	5.5445	6.85388	5.86097	0.257584	0.290475	0.195453	18405	protein_coding	orosomucoid 1			GO:0002682,GO:0005576,GO:0005615,GO:0006953,GO:0036094	regulation of immune system process|extracellular region|extracellular space|acute-phase response|small molecule binding			R-MMU-109582,R-MMU-114608,R-MMU-168249,R-MMU-168256,R-MMU-6798695,R-MMU-76002,R-MMU-76005	Hemostasis|Platelet degranulation |Innate Immune System|Immune System|Neutrophil degranulation|Platelet activation, signaling and aggregation|Response to elevated platelet cytosolic Ca2+
Otc	12.1724	2.30648	22.0384	9.53807	3.2537	0.000174284	0.00694576	Up	0.120332	0.148551	0.0921827	0.0052727	0.0158559	0.0160035	18416	protein_coding	ornithine transcarbamylase	mmu00220	Arginine biosynthesis	GO:0000050,GO:0004585,GO:0005543,GO:0005737,GO:0005739,GO:0005743,GO:0006520,GO:0006526,GO:0006591,GO:0006593,GO:0008652,GO:0016597,GO:0016740,GO:0016743,GO:0019240,GO:0042301,GO:0042450,GO:0042802,GO:0055081,GO:0097272	urea cycle|ornithine carbamoyltransferase activity|phospholipid binding|cytoplasm|mitochondrion|mitochondrial inner membrane|amino acid metabolic process|arginine biosynthetic process|ornithine metabolic process|ornithine catabolic process|amino acid biosynthetic process|amino acid binding|transferase activity|carboxyl- or carbamoyltransferase activity|citrulline biosynthetic process|phosphate io…	WP662	Amino acid metabolism	R-MMU-1268020,R-MMU-1430728,R-MMU-70635,R-MMU-71291,R-MMU-9609507	Mitochondrial protein import|Metabolism|Urea cycle|Metabolism of amino acids and derivatives|Protein localization
Ovgp1	102.827	64.8057	140.848	2.17321	1.11982	2.62428e-05	0.00152856	Up	1.5869	1.50297	1.24633	0.685415	0.697012	0.572851	12659	protein_coding	oviductal glycoprotein 1			GO:0004568,GO:0005576,GO:0005975,GO:0006032,GO:0007338,GO:0008061,GO:0015630,GO:0031410,GO:0035805,GO:0043231,GO:0098595,GO:2000360	chitinase activity|extracellular region|carbohydrate metabolic process|chitin catabolic process|single fertilization|chitin binding|microtubule cytoskeleton|cytoplasmic vesicle|egg coat|intracellular membrane-bounded organelle|perivitelline space|negative regulation of binding of sperm to zona pellucida			R-MMU-1187000,R-MMU-1474165,R-MMU-2534343	Fertilization|Reproduction|Interaction With Cumulus Cells And The Zona Pellucida
Ovol2	45.0132	5.97556	84.0509	14.0682	3.81437	0.0335193	0.268263	Up	3.71027	0.142327	0.015586	0.151554	0.0303833	0.0919986	107586	protein_coding	ovo like zinc finger 2			GO:0000976,GO:0000978,GO:0000981,GO:0001227,GO:0001228,GO:0001525,GO:0001755,GO:0001842,GO:0001947,GO:0003677,GO:0003682,GO:0003700,GO:0005634,GO:0006357,GO:0007275,GO:0007507,GO:0008283,GO:0008285,GO:0008544,GO:0009913,GO:0009953,GO:0010628,GO:0010629,GO:0010719,GO:0010837,GO:0010944,GO:0045617,GO:0045618,GO:0045746,GO:0046872,GO:0048557,GO:0051726,GO:0060214,GO:0060347,GO:0060390,GO:0060716,GO:…	transcription cis-regulatory region binding|RNA polymerase II cis-regulatory region sequence-specific DNA binding|DNA-binding transcription factor activity, RNA polymerase II-specific|DNA-binding transcription repressor activity, RNA polymerase II-specific|DNA-binding transcription activator activity, RNA polymerase II-specific|angiogenesis|neural crest cell migration|neural fold formation|heart …
Pah	13.8185	4.33404	23.303	5.39154	2.4307	0.0136664	0.155449	Up	0.206404	0.378603	0.26481	0.128747	0.0234645	0	18478	protein_coding	phenylalanine hydroxylase	mmu00360,mmu00400,mmu00790	Phenylalanine metabolism|Phenylalanine, tyrosine and tryptophan biosynthesis|Folate biosynthesis	GO:0003824,GO:0004497,GO:0004505,GO:0005506,GO:0006558,GO:0006559,GO:0006571,GO:0008152,GO:0009072,GO:0016491,GO:0016597,GO:0016714,GO:0018126,GO:0019293,GO:0042802,GO:0046872	catalytic activity|monooxygenase activity|phenylalanine 4-monooxygenase activity|iron ion binding|L-phenylalanine metabolic process|L-phenylalanine catabolic process|tyrosine biosynthetic process|metabolic process|aromatic amino acid metabolic process|oxidoreductase activity|amino acid binding|oxidoreductase activity, acting on paired donors, with incorporation or reduction of molecular oxygen, r…	WP522	Biogenic amine synthesis	R-MMU-1430728,R-MMU-71291,R-MMU-8963691,R-MMU-8964208	Metabolism|Metabolism of amino acids and derivatives|Phenylalanine and tyrosine metabolism|Phenylalanine metabolism
Pcdhgb5	224.479	299.638	149.32	0.498444	-1.0045	1.76318e-05	0.00109724	Down	0.812923	0.934531	0.723682	2.05242	1.41609	1.37534	93702	protein_coding	protocadherin gamma subfamily B%2C 5			GO:0003674,GO:0005886,GO:0007155,GO:0016020	molecular_function|plasma membrane|cell adhesion|membrane
Pck1	77.374	5.59969	149.148	26.5734	4.73191	1.58516e-22	9.99629e-20	Up	1.3123	1.74681	1.3499	0.028535	0.104878	0.0288695	18534	protein_coding	phosphoenolpyruvate carboxykinase 1%2C cytosolic	mmu00010,mmu00020,mmu00620,mmu04068,mmu04151,mmu04152,mmu04910,mmu04922,mmu04920,mmu03320,mmu04964,mmu04931	Glycolysis / Gluconeogenesis|Citrate cycle (TCA cycle)|Pyruvate metabolism|FoxO signaling pathway|PI3K-Akt signaling pathway|AMPK signaling pathway|Insulin signaling pathway|Glucagon signaling pathway|Adipocytokine signaling pathway|PPAR signaling pathway|Proximal tubule bicarbonate reclamation|Insulin resistance	GO:0000166,GO:0000287,GO:0004550,GO:0004611,GO:0004613,GO:0005525,GO:0005737,GO:0005783,GO:0005829,GO:0006006,GO:0006094,GO:0006107,GO:0006629,GO:0009617,GO:0016301,GO:0016310,GO:0016740,GO:0016829,GO:0016831,GO:0017076,GO:0018105,GO:0019003,GO:0019543,GO:0030145,GO:0031406,GO:0032868,GO:0032869,GO:0042593,GO:0042594,GO:0043382,GO:0046327,GO:0046872,GO:0046890,GO:0051365,GO:0061402,GO:0070365,GO:…	nucleotide binding|magnesium ion binding|nucleoside diphosphate kinase activity|phosphoenolpyruvate carboxykinase activity|phosphoenolpyruvate carboxykinase (GTP) activity|GTP binding|cytoplasm|endoplasmic reticulum|cytosol|glucose metabolic process|gluconeogenesis|oxaloacetate metabolic process|lipid metabolic process|response to bacterium|kinase activity|phosphorylation|transferase activity|lya…	WP157,WP662,WP447,WP2316	Glycolysis and gluconeogenesis|Amino acid metabolism|Adipogenesis genes|PPAR signaling pathway	R-MMU-1430728,R-MMU-70263,R-MMU-70326,R-MMU-71387	Metabolism|Gluconeogenesis|Glucose metabolism|Metabolism of carbohydrates
Pf4	7.95639	12.5656	3.34713	0.266233	-1.90924	0.0456408	0.316223	Down	0.13275	0.0890219	0.219344	0.511882	0.299312	0.819982	56744	protein_coding	platelet factor 4	mmu04060,mmu04061,mmu04062	Cytokine-cytokine receptor interaction|Viral protein interaction with cytokine and cytokine receptor|Chemokine signaling pathway	GO:0005125,GO:0005576,GO:0005615,GO:0005737,GO:0006935,GO:0006952,GO:0006954,GO:0006955,GO:0008009,GO:0008201,GO:0030168,GO:0030593,GO:0030595,GO:0031091,GO:0031982,GO:0032991,GO:0042832,GO:0045236,GO:0048248,GO:0061844,GO:0062023,GO:0065003,GO:0070098,GO:0071222	cytokine activity|extracellular region|extracellular space|cytoplasm|chemotaxis|defense response|inflammatory response|immune response|chemokine activity|heparin binding|platelet activation|neutrophil chemotaxis|leukocyte chemotaxis|platelet alpha granule|vesicle|protein-containing complex|defense response to protozoan|CXCR chemokine receptor binding|CXCR3 chemokine receptor binding|antimicrobial…	WP2292	Chemokine signaling pathway	R-MMU-109582,R-MMU-114608,R-MMU-140875,R-MMU-140877,R-MMU-162582,R-MMU-202733,R-MMU-372790,R-MMU-373076,R-MMU-375276,R-MMU-380108,R-MMU-388396,R-MMU-418594,R-MMU-500792,R-MMU-76002,R-MMU-76005	Hemostasis|Platelet degranulation |Common Pathway of Fibrin Clot Formation|Formation of Fibrin Clot (Clotting Cascade)|Signal Transduction|Cell surface interactions at the vascular wall|Signaling by GPCR|Class A/1 (Rhodopsin-like receptors)|Peptide ligand-binding receptors|Chemokine receptors bind chemokines|GPCR downstream signalling|G alpha (i) signalling events|GPCR ligand binding|Platelet act…
Phldb3	4.38246	0.334356	8.43056	23.7105	4.56745	0.0114484	0.141072	Up	0.0946434	0.00793344	0.093828	0.00760298	0	0	232970	protein_coding	pleckstrin homology like domain%2C family B%2C member 3			GO:0003674,GO:0005575,GO:0008150,GO:0019899	molecular_function|cellular_component|biological_process|enzyme binding
Pigr	18.8074	0.986688	36.628	36.9858	5.2089	3.9454e-07	4.18779e-05	Up	0.196039	0.34679	0.201051	0	0.00653214	0.0131859	18703	protein_coding	polymeric immunoglobulin receptor	mmu04672	Intestinal immune network for IgA production	GO:0001580,GO:0001792,GO:0002415,GO:0004888,GO:0005154,GO:0005576,GO:0005615,GO:0005886,GO:0007173,GO:0016020,GO:0030133,GO:0038093,GO:0043113,GO:0043235,GO:0055038,GO:0071751	detection of chemical stimulus involved in sensory perception of bitter taste|polymeric immunoglobulin receptor activity|immunoglobulin transcytosis in epithelial cells mediated by polymeric immunoglobulin receptor|transmembrane signaling receptor activity|epidermal growth factor receptor binding|extracellular region|extracellular space|plasma membrane|epidermal growth factor receptor signaling p…			R-MMU-168249,R-MMU-168256,R-MMU-6798695	Innate Immune System|Immune System|Neutrophil degranulation
Pimreg	18.3471	27.6703	9.02391	0.326002	-1.61705	0.0233015	0.216468	Down	0.118964	0.10257	0.235877	0.196595	0.689727	0.497249	109212	protein_coding	PICALM interacting mitotic regulator			GO:0003674,GO:0005634,GO:0005654,GO:0005730,GO:0007049,GO:0051301	molecular_function|nucleus|nucleoplasm|nucleolus|cell cycle|cell division
Pkd1l3	15.679	8.25061	23.1073	2.79864	1.48473	0.040279	0.294953	Up	0.0574416	0.0518029	0.0274915	0.013366	0.0267959	0.00772725	244646	protein_coding	polycystic kidney disease 1 like 3	mmu04742	Taste transduction	GO:0001581,GO:0005261,GO:0005262,GO:0005509,GO:0005515,GO:0005886,GO:0006811,GO:0006812,GO:0006816,GO:0008324,GO:0009986,GO:0016020,GO:0030246,GO:0033040,GO:0034703,GO:0043235,GO:0050915,GO:0050982,GO:0071468	detection of chemical stimulus involved in sensory perception of sour taste|monoatomic cation channel activity|calcium channel activity|calcium ion binding|protein binding|plasma membrane|monoatomic ion transport|monoatomic cation transport|calcium ion transport|monoatomic cation transmembrane transporter activity|cell surface|membrane|carbohydrate binding|sour taste receptor activity|cation chan…
Plcxd3	350.144	473.569	226.719	0.478749	-1.06266	5.43317e-09	8.75885e-07	Down	3.15632	3.0783	3.0611	7.54054	5.84795	5.62133	239318	protein_coding	phosphatidylinositol-specific phospholipase C%2C X domain containing 3			GO:0005737,GO:0006629,GO:0007165,GO:0008081,GO:0016042,GO:0016787,GO:0045202,GO:0098978	cytoplasm|lipid metabolic process|signal transduction|phosphoric diester hydrolase activity|lipid catabolic process|hydrolase activity|synapse|glutamatergic synapse
Plekhg4	151.836	76.0429	227.628	2.99397	1.58206	1.23797e-09	2.22625e-07	Up	0.732251	0.886309	1.12082	0.314158	0.334348	0.24721	102075	protein_coding	pleckstrin homology domain containing%2C family G (with RhoGef domain) member 4			GO:0003674,GO:0005575,GO:0090630	molecular_function|cellular_component|activation of GTPase activity
Plg	73.5522	5.94788	141.157	23.734	4.56889	3.11583e-21	1.75806e-18	Up	0.991652	1.80499	1.20782	0.0546255	0.0730082	0.036844	18815	protein_coding	plasminogen	mmu04080,mmu04610,mmu05164,mmu05150	Neuroactive ligand-receptor interaction|Complement and coagulation cascades|Influenza A|Staphylococcus aureus infection	GO:0004175,GO:0004252,GO:0005102,GO:0005576,GO:0005615,GO:0005886,GO:0006508,GO:0007596,GO:0007599,GO:0008233,GO:0008236,GO:0009986,GO:0010812,GO:0016525,GO:0016787,GO:0019897,GO:0019899,GO:0019900,GO:0019904,GO:0022617,GO:0031232,GO:0034185,GO:0042246,GO:0042730,GO:0043231,GO:0043536,GO:0045202,GO:0045445,GO:0046716,GO:0048771,GO:0051087,GO:0051603,GO:0051702,GO:0051918,GO:0051919,GO:0060707,GO:…	endopeptidase activity|serine-type endopeptidase activity|signaling receptor binding|extracellular region|extracellular space|plasma membrane|proteolysis|blood coagulation|hemostasis|peptidase activity|serine-type peptidase activity|cell surface|negative regulation of cell-substrate adhesion|negative regulation of angiogenesis|hydrolase activity|extrinsic component of plasma membrane|enzyme bindi…	WP2152,WP5128,WP460	BDNF pathway|Fibrin complement receptor 3 signaling pathway|Blood clotting cascade	R-MMU-109582,R-MMU-114608,R-MMU-1474228,R-MMU-1474244,R-MMU-1592389,R-MMU-162582,R-MMU-174824,R-MMU-186797,R-MMU-382551,R-MMU-75205,R-MMU-76002,R-MMU-76005,R-MMU-8963899,R-MMU-8964041,R-MMU-9006934	Hemostasis|Platelet degranulation |Degradation of the extracellular matrix|Extracellular matrix organization|Activation of Matrix Metalloproteinases|Signal Transduction|Plasma lipoprotein assembly, remodeling, and clearance|Signaling by PDGF|Transport of small molecules|Dissolution of Fibrin Clot|Platelet activation, signaling and aggregation|Response to elevated platelet cytosolic Ca2+|Plasma li…
Pnma5	10.7621	17.1649	4.35932	0.253667	-1.97899	0.0377787	0.286036	Down	0.0460514	0.0277937	0.0456547	0.142059	0.284797	0.035931	385377	protein_coding	paraneoplastic antigen family 5			GO:0003674,GO:0005575,GO:0008150,GO:0042802	molecular_function|cellular_component|biological_process|identical protein binding
Pram1	17.9417	7.56298	28.3203	3.74026	1.90314	0.0138498	0.156649	Up	0.274125	0.448079	0.249117	0.0110106	0.143481	0.100258	378460	protein_coding	PML-RAR alpha-regulated adaptor molecule 1			GO:0005886,GO:0007229,GO:0008289,GO:0019901,GO:0032991,GO:0043313,GO:0050852,GO:0072659	plasma membrane|integrin-mediated signaling pathway|lipid binding|protein kinase binding|protein-containing complex|regulation of neutrophil degranulation|T cell receptor signaling pathway|protein localization to plasma membrane
Proc	8.6379	1.31979	15.956	12.0839	3.59502	0.000905829	0.0241566	Up	0.105816	0.24836	0.209809	0.011334	0.0227223	0.0114669	19123	protein_coding	protein C	mmu04610	Complement and coagulation cascades	GO:0001889,GO:0004252,GO:0005509,GO:0005576,GO:0005615,GO:0005783,GO:0005794,GO:0006508,GO:0007596,GO:0007599,GO:0008233,GO:0008236,GO:0016787,GO:0030163,GO:0030195,GO:0043066,GO:0043621,GO:0044537,GO:0050728,GO:0050819,GO:0070012,GO:1903142,GO:1905370	liver development|serine-type endopeptidase activity|calcium ion binding|extracellular region|extracellular space|endoplasmic reticulum|Golgi apparatus|proteolysis|blood coagulation|hemostasis|peptidase activity|serine-type peptidase activity|hydrolase activity|protein catabolic process|negative regulation of blood coagulation|negative regulation of apoptotic process|protein self-association|regu…			R-MMU-109582,R-MMU-140837,R-MMU-140875,R-MMU-140877,R-MMU-159740,R-MMU-159763,R-MMU-159782,R-MMU-159854,R-MMU-163841,R-MMU-202733,R-MMU-381426,R-MMU-392499,R-MMU-597592,R-MMU-8957275	Hemostasis|Intrinsic Pathway of Fibrin Clot Formation|Common Pathway of Fibrin Clot Formation|Formation of Fibrin Clot (Clotting Cascade)|Gamma-carboxylation of protein precursors|Transport of gamma-carboxylated protein precursors from the endoplasmic reticulum to the Golgi apparatus|Removal of aminoterminal propeptides from gamma-carboxylated proteins|Gamma-carboxylation, transport, and amino-te…
Proz	10.8412	3.64265	18.0398	4.95646	2.30931	0.00681848	0.101595	Up	0.127295	0.153654	0.063099	0.0306779	0.024601	0.012415	66901	protein_coding	protein Z%2C vitamin K-dependent plasma glycoprotein			GO:0004252,GO:0005509,GO:0005576,GO:0005615,GO:0006508,GO:0007596,GO:0007599	serine-type endopeptidase activity|calcium ion binding|extracellular region|extracellular space|proteolysis|blood coagulation|hemostasis			R-MMU-159740,R-MMU-159763,R-MMU-159782,R-MMU-159854,R-MMU-163841,R-MMU-392499,R-MMU-597592	Gamma-carboxylation of protein precursors|Transport of gamma-carboxylated protein precursors from the endoplasmic reticulum to the Golgi apparatus|Removal of aminoterminal propeptides from gamma-carboxylated proteins|Gamma-carboxylation, transport, and amino-terminal cleavage of proteins|Gamma carboxylation, hypusine formation and arylsulfatase activation|Metabolism of proteins|Post-translational…
Ptger4	30.6907	19.1772	42.2042	2.20015	1.1376	0.0193025	0.192495	Up	0.414491	0.361867	0.209336	0.15078	0.143583	0.14492	19219	protein_coding	prostaglandin E receptor 4 (subtype EP4)	mmu04080,mmu04924,mmu04750,mmu05200,mmu05163,mmu05165	Neuroactive ligand-receptor interaction|Renin secretion|Inflammatory mediator regulation of TRP channels|Pathways in cancer|Human cytomegalovirus infection|Human papillomavirus infection	GO:0001818,GO:0001819,GO:0001934,GO:0002792,GO:0004930,GO:0004955,GO:0004957,GO:0005886,GO:0006954,GO:0007165,GO:0007188,GO:0007189,GO:0007204,GO:0007254,GO:0008284,GO:0009624,GO:0010628,GO:0010727,GO:0010840,GO:0014911,GO:0016020,GO:0030278,GO:0031965,GO:0032496,GO:0032690,GO:0032720,GO:0032733,GO:0032757,GO:0033624,GO:0035810,GO:0035815,GO:0042093,GO:0042322,GO:0042466,GO:0042531,GO:0043025,GO:…	negative regulation of cytokine production|positive regulation of cytokine production|positive regulation of protein phosphorylation|negative regulation of peptide secretion|G protein-coupled receptor activity|prostaglandin receptor activity|prostaglandin E receptor activity|plasma membrane|inflammatory response|signal transduction|adenylate cyclase-modulating G protein-coupled receptor signaling…	WP1396,WP374,WP353,WP189	GPCRs, non-odorant |Prostaglandin synthesis and regulation|GPCRs, small ligand|GPCRs, class A rhodopsin-like	R-MMU-162582,R-MMU-372790,R-MMU-373076,R-MMU-388396,R-MMU-391903,R-MMU-391908,R-MMU-418555,R-MMU-500792	Signal Transduction|Signaling by GPCR|Class A/1 (Rhodopsin-like receptors)|GPCR downstream signalling|Eicosanoid ligand-binding receptors|Prostanoid ligand receptors|G alpha (s) signalling events|GPCR ligand binding
Ptpn22	22.9637	12.5342	33.3932	2.66274	1.41291	0.0139787	0.157215	Up	0.136464	0.166385	0.11069	0.0279046	0.0479508	0.076629	19260	protein_coding	protein tyrosine phosphatase%2C non-receptor type 22 (lymphoid)			GO:0002230,GO:0002376,GO:0002577,GO:0002685,GO:0004721,GO:0004725,GO:0004726,GO:0005515,GO:0005634,GO:0005737,GO:0006470,GO:0006629,GO:0006914,GO:0009898,GO:0010507,GO:0010628,GO:0010629,GO:0016311,GO:0016787,GO:0016791,GO:0017124,GO:0019900,GO:0030217,GO:0031625,GO:0031663,GO:0032481,GO:0032496,GO:0032715,GO:0032717,GO:0032720,GO:0032727,GO:0032728,GO:0032729,GO:0032817,GO:0034141,GO:0034145,GO:…	positive regulation of defense response to virus by host|immune system process|regulation of antigen processing and presentation|regulation of leukocyte migration|phosphoprotein phosphatase activity|protein tyrosine phosphatase activity|non-membrane spanning protein tyrosine phosphatase activity|protein binding|nucleus|cytoplasm|protein dephosphorylation|lipid metabolic process|autophagy|cytoplas…			R-MMU-1280218,R-MMU-168256,R-MMU-202403,R-MMU-202427,R-MMU-202430	Adaptive Immune System|Immune System|TCR signaling|Phosphorylation of CD3 and TCR zeta chains|Translocation of ZAP-70 to Immunological synapse
Ptx3	5.00275	1.31854	8.68696	6.58018	2.71813	0.0447117	0.313083	Up	0.0812249	0.0680864	0.201313	0.0130501	0.0392438	0	19288	protein_coding	pentraxin related gene			GO:0001550,GO:0001849,GO:0001872,GO:0001878,GO:0005515,GO:0005576,GO:0005615,GO:0008228,GO:0030198,GO:0031012,GO:0042802,GO:0044793,GO:0044869,GO:0044871,GO:0045087,GO:0045429,GO:0046597,GO:0046790,GO:0050766,GO:1903016,GO:1903019	ovarian cumulus expansion|complement component C1q complex binding|(1->3)-beta-D-glucan binding|response to yeast|protein binding|extracellular region|extracellular space|opsonization|extracellular matrix organization|extracellular matrix|identical protein binding|negative regulation by host of viral process|negative regulation by host of viral exo-alpha-sialidase activity|negative regulation by …	WP3632	Lung fibrosis	R-MMU-168249,R-MMU-168256,R-MMU-6798695	Innate Immune System|Immune System|Neutrophil degranulation
Pzp	156.698	17.2064	296.189	17.2271	4.10661	1.05706e-35	1.51097e-32	Up	1.31735	2.15261	1.47132	0.112524	0.102051	0.0650535	11287	protein_coding	PZP%2C alpha-2-macroglobulin like			GO:0004866,GO:0004867,GO:0005576,GO:0005615,GO:0007566,GO:0010466,GO:0030414,GO:0044877,GO:0048403,GO:0048406,GO:0062023	endopeptidase inhibitor activity|serine-type endopeptidase inhibitor activity|extracellular region|extracellular space|embryo implantation|negative regulation of peptidase activity|peptidase inhibitor activity|protein-containing complex binding|brain-derived neurotrophic factor binding|nerve growth factor binding|collagen-containing extracellular matrix
Rbp4	325.003	197.165	452.84	2.2961	1.19918	1.5473e-06	0.000135411	Up	12.0165	8.55598	6.50341	3.17154	4.05144	4.38264	19662	protein_coding	retinol binding protein 4%2C plasma			GO:0001654,GO:0002639,GO:0005501,GO:0005515,GO:0005576,GO:0005615,GO:0006094,GO:0007283,GO:0007507,GO:0008584,GO:0009790,GO:0016918,GO:0019841,GO:0030277,GO:0030324,GO:0032024,GO:0032526,GO:0032868,GO:0032991,GO:0034632,GO:0034633,GO:0042572,GO:0042574,GO:0042593,GO:0044877,GO:0048562,GO:0048706,GO:0048738,GO:0048807,GO:0050908,GO:0060041,GO:0060044,GO:0060059,GO:0060065,GO:0060068,GO:0060157,GO:…	eye development|positive regulation of immunoglobulin production|retinoid binding|protein binding|extracellular region|extracellular space|gluconeogenesis|spermatogenesis|heart development|male gonad development|embryo development|retinal binding|retinol binding|maintenance of gastrointestinal epithelium|lung development|positive regulation of insulin secretion|response to retinoic acid|response …	WP1259	Retinol metabolism	R-MMU-1430728,R-MMU-196854,R-MMU-2187338,R-MMU-2453902,R-MMU-6806667,R-MMU-9709957,R-MMU-975634	Metabolism|Metabolism of vitamins and cofactors|Visual phototransduction|The canonical retinoid cycle in rods (twilight vision)|Metabolism of fat-soluble vitamins|Sensory Perception|Retinoid metabolism and transport
Rcvrn	7.60928	2.6295	12.5891	4.7824	2.25774	0.0467677	0.319651	Up	0.1225	0.517534	0.291468	0	0.0946976	0.0955792	19674	protein_coding	recoverin	mmu04744	Phototransduction	GO:0005509,GO:0007601,GO:0007602,GO:0016020,GO:0030425,GO:0042995,GO:0046872,GO:0050896,GO:0051924	calcium ion binding|visual perception|phototransduction|membrane|dendrite|cell projection|metal ion binding|response to stimulus|regulation of calcium ion transport			R-MMU-2187338,R-MMU-2514856,R-MMU-2514859,R-MMU-9709957	Visual phototransduction|The phototransduction cascade|Inactivation, recovery and regulation of the phototransduction cascade|Sensory Perception
Rdh7	24.958	1.31854	48.5974	36.7902	5.20125	1.01559e-08	1.49146e-06	Up	0.501611	0.94403	0.914371	0.0155984	0.0469071	0	54150	protein_coding	retinol dehydrogenase 7	mmu00830	Retinol metabolism	GO:0003824,GO:0004745,GO:0005783,GO:0008202,GO:0016491,GO:0042572,GO:0043231,GO:0047023,GO:0047044	catalytic activity|NAD-retinol dehydrogenase activity|endoplasmic reticulum|steroid metabolic process|oxidoreductase activity|retinol metabolic process|intracellular membrane-bounded organelle|androsterone dehydrogenase activity|androstan-3-alpha,17-beta-diol dehydrogenase activity
Rgn	16.3275	8.28962	24.3654	2.94299	1.55728	0.0177539	0.182083	Up	0.335627	0.417987	0.411958	0.200288	0.108105	0.077937	19733	protein_coding	regucalcin	mmu00030,mmu00053	Pentose phosphate pathway|Ascorbate and aldarate metabolism	GO:0001933,GO:0004341,GO:0005509,GO:0005634,GO:0005737,GO:0005829,GO:0006469,GO:0006874,GO:0007283,GO:0008270,GO:0010867,GO:0010907,GO:0010922,GO:0016787,GO:0019853,GO:0030234,GO:0032515,GO:0032781,GO:0034260,GO:0043066,GO:0043547,GO:0045019,GO:0045723,GO:0046872,GO:0050680,GO:0050848,GO:0051344,GO:1901318,GO:1901671,GO:1901896,GO:1902679,GO:1903011,GO:1903052,GO:1903611,GO:1903625,GO:1903629,GO:…	negative regulation of protein phosphorylation|gluconolactonase activity|calcium ion binding|nucleus|cytoplasm|cytosol|negative regulation of protein kinase activity|intracellular calcium ion homeostasis|spermatogenesis|zinc ion binding|positive regulation of triglyceride biosynthetic process|positive regulation of glucose metabolic process|positive regulation of phosphatase activity|hydrolase ac…
Rnf183	2.32726	4.65451	0	0.0396487	-4.65658	0.0322674	0.26246	Down	0	0	0	0.157201	0.0175085	0.070686	76072	protein_coding	ring finger protein 183			GO:0000209,GO:0005515,GO:0005764,GO:0005765,GO:0005783,GO:0005789,GO:0005794,GO:0006915,GO:0016020,GO:0016567,GO:0016740,GO:0033106,GO:0034976,GO:0046872,GO:0051865,GO:0061630,GO:1902237	protein polyubiquitination|protein binding|lysosome|lysosomal membrane|endoplasmic reticulum|endoplasmic reticulum membrane|Golgi apparatus|apoptotic process|membrane|protein ubiquitination|transferase activity|cis-Golgi network membrane|response to endoplasmic reticulum stress|metal ion binding|protein autoubiquitination|ubiquitin protein ligase activity|positive regulation of endoplasmic reticu…
Rnf207	220.282	142.129	298.434	2.09972	1.0702	8.57135e-08	1.02099e-05	Up	1.72239	1.78783	1.93764	0.794859	0.737741	1.01267	433809	protein_coding	ring finger protein 207			GO:0005737,GO:0008270,GO:0010628,GO:0030544,GO:0044325,GO:0046872,GO:0048471,GO:0051087,GO:0055117,GO:1901207,GO:1902261,GO:1903762,GO:1903954	cytoplasm|zinc ion binding|positive regulation of gene expression|Hsp70 protein binding|transmembrane transporter binding|metal ion binding|perinuclear region of cytoplasm|chaperone binding|regulation of cardiac muscle contraction|regulation of heart looping|positive regulation of delayed rectifier potassium channel activity|positive regulation of voltage-gated potassium channel activity involved…
Robo3	81.6238	32.4847	130.763	4.02562	2.00921	4.62697e-05	0.00236207	Up	0.87798	0.36997	0.286218	0.179186	0.0764317	0.119572	19649	protein_coding	roundabout guidance receptor 3	mmu04360	Axon guidance	GO:0001764,GO:0005515,GO:0005886,GO:0006935,GO:0007275,GO:0007399,GO:0007411,GO:0016020,GO:0016199,GO:0030154,GO:0030424,GO:0043005	neuron migration|protein binding|plasma membrane|chemotaxis|multicellular organism development|nervous system development|axon guidance|membrane|axon midline choice point recognition|cell differentiation|axon|neuron projection
Rp1	29.7697	41.2617	18.2777	0.443537	-1.17287	0.0248054	0.225584	Down	0.0247036	0.0579815	0.0306134	0.0654888	0.109409	0.0742877	19888	protein_coding	retinitis pigmentosa 1 (human)			GO:0001750,GO:0001917,GO:0005737,GO:0005856,GO:0005875,GO:0005929,GO:0005930,GO:0007026,GO:0007601,GO:0008017,GO:0030030,GO:0032391,GO:0035082,GO:0035556,GO:0035845,GO:0042461,GO:0042995,GO:0045494,GO:0046548,GO:0046549,GO:0046785,GO:0050896,GO:0060041,GO:0060042,GO:0071482,GO:0097542,GO:0097733,GO:1902857	photoreceptor outer segment|photoreceptor inner segment|cytoplasm|cytoskeleton|microtubule associated complex|cilium|axoneme|negative regulation of microtubule depolymerization|visual perception|microtubule binding|cell projection organization|photoreceptor connecting cilium|axoneme assembly|intracellular signal transduction|photoreceptor cell outer segment organization|photoreceptor cell develop…
Rskr	56.7209	26.1093	87.3326	3.34265	1.74099	0.000417055	0.0136938	Up	1.09423	0.406289	0.400429	0.184064	0.212889	0.164735	216976	protein_coding	ribosomal protein S6 kinase related			GO:0000166,GO:0004672,GO:0004674,GO:0005524,GO:0005575,GO:0006468,GO:0016301,GO:0016310,GO:0016740	nucleotide binding|protein kinase activity|protein serine/threonine kinase activity|ATP binding|cellular_component|protein phosphorylation|kinase activity|phosphorylation|transferase activity
Rtbdn	51.9011	27.7131	76.0891	2.74456	1.45658	0.000183815	0.00727155	Up	0.338538	0.442693	0.321237	0.0885803	0.168238	0.136787	234542	protein_coding	retbindin			GO:0005576,GO:0005886,GO:0009897,GO:0016020,GO:0019897,GO:0032217,GO:0033165,GO:0038023,GO:1902444	extracellular region|plasma membrane|external side of plasma membrane|membrane|extrinsic component of plasma membrane|riboflavin transmembrane transporter activity|interphotoreceptor matrix|signaling receptor activity|riboflavin binding
Runx2	68.1167	42.6545	93.5788	2.19268	1.13269	0.00903473	0.121883	Up	0.562858	0.271764	0.208323	0.15916	0.141411	0.168346	12393	protein_coding	runt related transcription factor 2	mmu04928,mmu05202	Parathyroid hormone synthesis, secretion and action|Transcriptional misregulation in cancer	GO:0000785,GO:0000976,GO:0000978,GO:0000981,GO:0000987,GO:0001228,GO:0001501,GO:0001649,GO:0001958,GO:0002051,GO:0002062,GO:0002063,GO:0002076,GO:0003677,GO:0003682,GO:0003700,GO:0005515,GO:0005524,GO:0005634,GO:0005654,GO:0005667,GO:0005737,GO:0005829,GO:0006355,GO:0006357,GO:0007224,GO:0008283,GO:0008284,GO:0010467,GO:0010468,GO:0010628,GO:0019904,GO:0030097,GO:0030154,GO:0030182,GO:0030217,GO:…	chromatin|transcription cis-regulatory region binding|RNA polymerase II cis-regulatory region sequence-specific DNA binding|DNA-binding transcription factor activity, RNA polymerase II-specific|cis-regulatory region sequence-specific DNA binding|DNA-binding transcription activator activity, RNA polymerase II-specific|skeletal system development|osteoblast differentiation|endochondral ossification…	WP1270,WP113,WP539	Endochondral ossification|TGF-beta signaling pathway|Wnt signaling pathway	R-MMU-212436,R-MMU-73857,R-MMU-74160,R-MMU-8878166,R-MMU-8939902,R-MMU-8940973,R-MMU-8941326	Generic Transcription Pathway|RNA Polymerase II Transcription|Gene expression (Transcription)|Transcriptional regulation by RUNX2|Regulation of RUNX2 expression and activity|RUNX2 regulates osteoblast differentiation|RUNX2 regulates bone development
Ryr1	689.105	422.603	955.606	2.26128	1.17714	5.10963e-11	1.09556e-08	Up	1.41199	1.76607	1.64204	0.669206	0.866186	0.550515	20190	protein_coding	ryanodine receptor 1%2C skeletal muscle	mmu04371,mmu04020,mmu04921,mmu04730,mmu04713,mmu05017,mmu05020,mmu05022	Apelin signaling pathway|Calcium signaling pathway|Oxytocin signaling pathway|Long-term depression|Circadian entrainment|Spinocerebellar ataxia|Prion disease|Pathways of neurodegeneration - multiple diseases	GO:0000166,GO:0001666,GO:0002020,GO:0003151,GO:0005216,GO:0005219,GO:0005245,GO:0005262,GO:0005509,GO:0005515,GO:0005516,GO:0005524,GO:0005737,GO:0005790,GO:0005886,GO:0005938,GO:0006811,GO:0006816,GO:0006874,GO:0006936,GO:0006937,GO:0007275,GO:0014802,GO:0014808,GO:0016020,GO:0016529,GO:0019899,GO:0030018,GO:0030314,GO:0030315,GO:0031000,GO:0031234,GO:0031674,GO:0032991,GO:0033017,GO:0034704,GO:…	nucleotide binding|response to hypoxia|protease binding|outflow tract morphogenesis|monoatomic ion channel activity|ryanodine-sensitive calcium-release channel activity|voltage-gated calcium channel activity|calcium channel activity|calcium ion binding|protein binding|calmodulin binding|ATP binding|cytoplasm|smooth endoplasmic reticulum|plasma membrane|cell cortex|monoatomic ion transport|calcium…	WP553,WP385	Calcium regulation in cardiac cells|Myometrial relaxation and contraction pathways	R-MMU-2672351,R-MMU-382551,R-MMU-397014,R-MMU-5576891,R-MMU-5578775,R-MMU-983712	Stimuli-sensing channels|Transport of small molecules|Muscle contraction|Cardiac conduction|Ion homeostasis|Ion channel transport
Saa1	25.1084	5.99194	44.2249	7.40148	2.88781	0.000112235	0.00484715	Up	0.708002	1.55152	1.10299	0.316879	0.0244336	0.0986445	20208	protein_coding	serum amyloid A 1			GO:0001664,GO:0005515,GO:0005576,GO:0005615,GO:0005881,GO:0006953,GO:0008201,GO:0008203,GO:0009617,GO:0034364	G protein-coupled receptor binding|protein binding|extracellular region|extracellular space|cytoplasmic microtubule|acute-phase response|heparin binding|cholesterol metabolic process|response to bacterium|high-density lipoprotein particle
Saa2	15.4649	3.94929	26.9805	6.82037	2.76985	0.000358772	0.0121332	Up	0.693841	1.17379	0.687864	0.0304027	0.182852	0.153796	20209	protein_coding	serum amyloid A 2			GO:0001664,GO:0005515,GO:0005576,GO:0005881,GO:0006953,GO:0034364,GO:0035634	G protein-coupled receptor binding|protein binding|extracellular region|cytoplasmic microtubule|acute-phase response|high-density lipoprotein particle|response to stilbenoid
Saa4	8.37244	1.64785	15.097	9.14115	3.19238	0.00201404	0.0432696	Up	0.23541	0.149557	0.171966	0.0119439	0.0359174	0.0120839	20211	protein_coding	serum amyloid A 4			GO:0005576,GO:0006953,GO:0034364	extracellular region|acute-phase response|high-density lipoprotein particle
Satb2	337.073	74.2598	599.886	8.07786	3.01397	0.0263231	0.232368	Up	5.14934	0.228848	0.254137	0.14518	0.179587	0.375019	212712	protein_coding	special AT-rich sequence binding protein 2			GO:0000118,GO:0000122,GO:0000785,GO:0000977,GO:0000978,GO:0000981,GO:0001228,GO:0001764,GO:0002076,GO:0003677,GO:0003682,GO:0005515,GO:0005634,GO:0005654,GO:0005667,GO:0006325,GO:0006338,GO:0006357,GO:0007275,GO:0009880,GO:0010468,GO:0042826,GO:0043565,GO:0045944,GO:0048704,GO:0051216,GO:0060021,GO:0071310	histone deacetylase complex|negative regulation of transcription by RNA polymerase II|chromatin|RNA polymerase II transcription regulatory region sequence-specific DNA binding|RNA polymerase II cis-regulatory region sequence-specific DNA binding|DNA-binding transcription factor activity, RNA polymerase II-specific|DNA-binding transcription activator activity, RNA polymerase II-specific|neuron mig…	WP1763	Mechanisms associated with pluripotency	R-MMU-2990846,R-MMU-3108232,R-MMU-392499,R-MMU-4551638,R-MMU-597592	SUMOylation|SUMO E3 ligases SUMOylate target proteins|Metabolism of proteins|SUMOylation of chromatin organization proteins|Post-translational protein modification
Sbk3	70.4179	44.874	95.9619	2.13838	1.09652	0.00456398	0.0779732	Up	0.315356	0.504862	0.45795	0.119888	0.184554	0.281574	381835	protein_coding	SH3 domain binding kinase family%2C member 3			GO:0000166,GO:0004672,GO:0004674,GO:0005524,GO:0005575,GO:0006468,GO:0016301,GO:0016310,GO:0016740	nucleotide binding|protein kinase activity|protein serine/threonine kinase activity|ATP binding|cellular_component|protein phosphorylation|kinase activity|phosphorylation|transferase activity
Sdr9c7	3.14561	0	6.29121	34.5172	5.10924	0.00822507	0.114963	Up	0.0273789	0.110161	0.0361907	0	0	0	70061	protein_coding	4short chain dehydrogenase/reductase family 9C%2C member 7			GO:0004745,GO:0005737,GO:0008202,GO:0016491,GO:0042572,GO:0043231	NAD-retinol dehydrogenase activity|cytoplasm|steroid metabolic process|oxidoreductase activity|retinol metabolic process|intracellular membrane-bounded organelle			R-MMU-2187338,R-MMU-2453902,R-MMU-9709957	Visual phototransduction|The canonical retinoid cycle in rods (twilight vision)|Sensory Perception
Serpina10	12.3669	1.31854	23.4153	17.7227	4.14752	4.05536e-05	0.00211301	Up	0.388103	0.357858	0.384759	0.0155887	0.0468779	0	217847	protein_coding	serine (or cysteine) peptidase inhibitor%2C clade A (alpha-1 antiproteinase%2C antitrypsin)%2C member 10			GO:0004867,GO:0005576,GO:0005615,GO:0007596,GO:0007599,GO:0008201,GO:0010466,GO:0010951,GO:0030414	serine-type endopeptidase inhibitor activity|extracellular region|extracellular space|blood coagulation|hemostasis|heparin binding|negative regulation of peptidase activity|negative regulation of endopeptidase activity|peptidase inhibitor activity			R-MMU-381426,R-MMU-392499,R-MMU-597592,R-MMU-8957275	Regulation of Insulin-like Growth Factor (IGF) transport and uptake by Insulin-like Growth Factor Binding Proteins (IGFBPs)|Metabolism of proteins|Post-translational protein modification|Post-translational protein phosphorylation
Serpina11	3.21365	0.334356	6.09295	17.1287	4.09834	0.034506	0.272097	Up	0.225498	0.0697931	0.0171966	0.0167215	0	0	380780	protein_coding	serine (or cysteine) peptidase inhibitor%2C clade A (alpha-1 antiproteinase%2C antitrypsin)%2C member 11			GO:0004867,GO:0005576,GO:0005615,GO:0010466,GO:0010951,GO:0030414	serine-type endopeptidase inhibitor activity|extracellular region|extracellular space|negative regulation of peptidase activity|negative regulation of endopeptidase activity|peptidase inhibitor activity
Serpina1a	113.722	11.2472	216.196	19.2327	4.26549	3.34477e-36	5.12252e-33	Up	2.80453	3.02353	2.84688	0.168163	0.155599	0.117786	20700	protein_coding	serine (or cysteine) peptidase inhibitor%2C clade A%2C member 1A	mmu04610	Complement and coagulation cascades	GO:0002020,GO:0004866,GO:0004867,GO:0005515,GO:0005576,GO:0005615,GO:0005783,GO:0005794,GO:0006487,GO:0010288,GO:0010951,GO:0033986,GO:0034097,GO:0042802,GO:0043231,GO:0043434,GO:0046687,GO:0062023,GO:1900004	protease binding|endopeptidase inhibitor activity|serine-type endopeptidase inhibitor activity|protein binding|extracellular region|extracellular space|endoplasmic reticulum|Golgi apparatus|protein N-linked glycosylation|response to lead ion|negative regulation of endopeptidase activity|response to methanol|response to cytokine|identical protein binding|intracellular membrane-bounded organelle|re…
Serpina1b	267.576	29.2092	505.944	17.3432	4.1163	4.65871e-29	4.75654e-26	Up	8.6365	10.1384	8.86982	0.915281	0.458735	0.178079	20701	protein_coding	serine (or cysteine) preptidase inhibitor%2C clade A%2C member 1B	mmu04610	Complement and coagulation cascades	GO:0001701,GO:0002020,GO:0004866,GO:0004867,GO:0005515,GO:0005576,GO:0005615,GO:0005783,GO:0005794,GO:0006487,GO:0006953,GO:0010288,GO:0010466,GO:0010951,GO:0030414,GO:0033986,GO:0034097,GO:0042802,GO:0043231,GO:0043434,GO:0046687,GO:1900004	in utero embryonic development|protease binding|endopeptidase inhibitor activity|serine-type endopeptidase inhibitor activity|protein binding|extracellular region|extracellular space|endoplasmic reticulum|Golgi apparatus|protein N-linked glycosylation|acute-phase response|response to lead ion|negative regulation of peptidase activity|negative regulation of endopeptidase activity|peptidase inhibit…
Serpina1c	138.496	25.0673	251.925	10.0422	3.328	3.4999e-23	2.27398e-20	Up	4.00153	5.25654	4.5286	0.317051	0.723898	0.302947	20702	protein_coding	serine (or cysteine) peptidase inhibitor%2C clade A%2C member 1C	mmu04610	Complement and coagulation cascades	GO:0002020,GO:0004866,GO:0004867,GO:0005576,GO:0005615,GO:0005783,GO:0005794,GO:0010288,GO:0010466,GO:0010951,GO:0030414,GO:0033986,GO:0034097,GO:0042802,GO:0043231,GO:0043434,GO:0046687,GO:1900004	protease binding|endopeptidase inhibitor activity|serine-type endopeptidase inhibitor activity|extracellular region|extracellular space|endoplasmic reticulum|Golgi apparatus|response to lead ion|negative regulation of peptidase activity|negative regulation of endopeptidase activity|peptidase inhibitor activity|response to methanol|response to cytokine|identical protein binding|intracellular membr…			R-MMU-109582,R-MMU-114608,R-MMU-168249,R-MMU-168256,R-MMU-199977,R-MMU-199991,R-MMU-204005,R-MMU-381426,R-MMU-392499,R-MMU-446203,R-MMU-5653656,R-MMU-5694530,R-MMU-597592,R-MMU-6798695,R-MMU-76002,R-MMU-76005,R-MMU-8957275,R-MMU-948021	Hemostasis|Platelet degranulation |Innate Immune System|Immune System|ER to Golgi Anterograde Transport|Membrane Trafficking|COPII-mediated vesicle transport|Regulation of Insulin-like Growth Factor (IGF) transport and uptake by Insulin-like Growth Factor Binding Proteins (IGFBPs)|Metabolism of proteins|Asparagine N-linked glycosylation|Vesicle-mediated transport|Cargo concentration in the ER|Pos…
Serpina1d	88.8816	16.5012	161.262	9.76851	3.28814	6.196e-15	2.17784e-12	Up	2.12916	3.43037	3.16622	0.243517	0.488198	0.140784	20703	protein_coding	serine (or cysteine) peptidase inhibitor%2C clade A%2C member 1D	mmu04610	Complement and coagulation cascades	GO:0002020,GO:0004866,GO:0004867,GO:0005576,GO:0005615,GO:0005783,GO:0005794,GO:0010288,GO:0010951,GO:0033986,GO:0034097,GO:0042802,GO:0043231,GO:0043434,GO:0046687,GO:1900004	protease binding|endopeptidase inhibitor activity|serine-type endopeptidase inhibitor activity|extracellular region|extracellular space|endoplasmic reticulum|Golgi apparatus|response to lead ion|negative regulation of endopeptidase activity|response to methanol|response to cytokine|identical protein binding|intracellular membrane-bounded organelle|response to peptide hormone|response to chromate|…
Serpina1e	593.185	36.4064	1149.96	31.6082	4.98223	3.88768e-98	8.33558e-94	Up	19.8836	24.9152	20.4069	0.85798	0.805136	0.350909	20704	protein_coding	serine (or cysteine) peptidase inhibitor%2C clade A%2C member 1E	mmu04610	Complement and coagulation cascades	GO:0002020,GO:0004866,GO:0004867,GO:0005576,GO:0005615,GO:0005783,GO:0005794,GO:0010288,GO:0010466,GO:0010951,GO:0030414,GO:0033986,GO:0034097,GO:0042802,GO:0043231,GO:0043434,GO:0046687,GO:1900004	protease binding|endopeptidase inhibitor activity|serine-type endopeptidase inhibitor activity|extracellular region|extracellular space|endoplasmic reticulum|Golgi apparatus|response to lead ion|negative regulation of peptidase activity|negative regulation of endopeptidase activity|peptidase inhibitor activity|response to methanol|response to cytokine|identical protein binding|intracellular membr…
Serpina3k	754.725	77.0259	1432.42	18.5981	4.21708	1.58182e-96	1.69579e-92	Up	20.349	26.1883	21.0325	1.26018	1.49149	0.798769	20714	protein_coding	serine (or cysteine) peptidase inhibitor%2C clade A%2C member 3K			GO:0004867,GO:0005515,GO:0005576,GO:0005615,GO:0010466,GO:0010951,GO:0030414,GO:0034097,GO:0043434,GO:0062023	serine-type endopeptidase inhibitor activity|protein binding|extracellular region|extracellular space|negative regulation of peptidase activity|negative regulation of endopeptidase activity|peptidase inhibitor activity|response to cytokine|response to peptide hormone|collagen-containing extracellular matrix
Serpina3m	73.2343	3.63386	142.835	39.2926	5.29619	4.38185e-22	2.60976e-19	Up	1.91867	2.44778	2.30422	0.0601492	0.105513	0	20717	protein_coding	serine (or cysteine) peptidase inhibitor%2C clade A%2C member 3M			GO:0004867,GO:0005576,GO:0005615,GO:0010466,GO:0010951,GO:0030414,GO:0034097,GO:0043434	serine-type endopeptidase inhibitor activity|extracellular region|extracellular space|negative regulation of peptidase activity|negative regulation of endopeptidase activity|peptidase inhibitor activity|response to cytokine|response to peptide hormone
Serpinb11	7.09307	11.8869	2.29925	0.194653	-2.36102	0.0450346	0.314216	Down	0	0.0924276	0.0151824	0.132866	0.162781	0.238976	66957	protein_coding	serine (or cysteine) peptidase inhibitor%2C clade B (ovalbumin)%2C member 11			GO:0004867,GO:0005615,GO:0005737,GO:0010466,GO:0010951,GO:0030414	serine-type endopeptidase inhibitor activity|extracellular space|cytoplasm|negative regulation of peptidase activity|negative regulation of endopeptidase activity|peptidase inhibitor activity
Serpinc1	67.7549	6.95978	128.55	18.4981	4.2093	3.59101e-16	1.37491e-13	Up	1.6075	2.00555	1.18597	0.132138	0.108372	0.0121534	11905	protein_coding	serine (or cysteine) peptidase inhibitor%2C clade C (antithrombin)%2C member 1	mmu04610	Complement and coagulation cascades	GO:0002020,GO:0004867,GO:0005576,GO:0005615,GO:0007584,GO:0007596,GO:0007599,GO:0008201,GO:0010466,GO:0030193,GO:0030414,GO:0042802,GO:0062023,GO:2000266	protease binding|serine-type endopeptidase inhibitor activity|extracellular region|extracellular space|response to nutrient|blood coagulation|hemostasis|heparin binding|negative regulation of peptidase activity|regulation of blood coagulation|peptidase inhibitor activity|identical protein binding|collagen-containing extracellular matrix|regulation of blood coagulation, intrinsic pathway			R-MMU-109582,R-MMU-140837,R-MMU-140875,R-MMU-140877,R-MMU-381426,R-MMU-392499,R-MMU-597592,R-MMU-8957275	Hemostasis|Intrinsic Pathway of Fibrin Clot Formation|Common Pathway of Fibrin Clot Formation|Formation of Fibrin Clot (Clotting Cascade)|Regulation of Insulin-like Growth Factor (IGF) transport and uptake by Insulin-like Growth Factor Binding Proteins (IGFBPs)|Metabolism of proteins|Post-translational protein modification|Post-translational protein phosphorylation
Serpinf2	41.5535	14.8999	68.2072	4.58243	2.19611	6.11919e-06	0.000435885	Up	0.46293	0.943258	1.02379	0.21741	0.13764	0.162075	18816	protein_coding	serine (or cysteine) peptidase inhibitor%2C clade F%2C member 2	mmu04610	Complement and coagulation cascades	GO:0002020,GO:0002034,GO:0004867,GO:0005576,GO:0005577,GO:0005615,GO:0006953,GO:0009986,GO:0010466,GO:0010757,GO:0010951,GO:0030199,GO:0030414,GO:0032967,GO:0042803,GO:0045597,GO:0045944,GO:0046330,GO:0048514,GO:0048661,GO:0051496,GO:0051918,GO:0062023,GO:0070374,GO:0071636	protease binding|maintenance of blood vessel diameter homeostasis by renin-angiotensin|serine-type endopeptidase inhibitor activity|extracellular region|fibrinogen complex|extracellular space|acute-phase response|cell surface|negative regulation of peptidase activity|negative regulation of plasminogen activation|negative regulation of endopeptidase activity|collagen fibril organization|peptidase …	WP460	Blood clotting cascade	R-MMU-109582,R-MMU-114608,R-MMU-75205,R-MMU-76002,R-MMU-76005	Hemostasis|Platelet degranulation |Dissolution of Fibrin Clot|Platelet activation, signaling and aggregation|Response to elevated platelet cytosolic Ca2+
Sh2d4b	32.513	15.903	49.123	3.0877	1.62653	0.0286057	0.242521	Up	0.113426	0.0129386	0.0428929	0.0259265	0.018079	0.0102641	328381	protein_coding	SH2 domain containing 4B			GO:0005737	cytoplasm
Slc10a1	10.0231	2.31027	17.7359	7.66917	2.93907	0.00134944	0.0325691	Up	0.213174	0.178692	0.234819	0.0228332	0.0457755	0.0115504	20493	protein_coding	solute carrier family 10 (sodium/bile acid cotransporter family)%2C member 1	mmu04976,mmu05161	Bile secretion|Hepatitis B	GO:0005886,GO:0006811,GO:0006814,GO:0006869,GO:0008508,GO:0015125,GO:0015293,GO:0015721,GO:0016020,GO:0016323	plasma membrane|monoatomic ion transport|sodium ion transport|lipid transport|bile acid:sodium symporter activity|bile acid transmembrane transporter activity|symporter activity|bile acid and bile salt transport|membrane|basolateral plasma membrane			R-MMU-1430728,R-MMU-159418,R-MMU-194068,R-MMU-556833,R-MMU-8957322	Metabolism|Recycling of bile acids and salts|Bile acid and bile salt metabolism|Metabolism of lipids|Metabolism of steroids
Slc22a1	6.63701	1.33113	11.9429	9.01036	3.17159	0.010798	0.136429	Up	0.078292	0.249386	0.142299	0.0377365	0.0126089	0	20517	protein_coding	solute carrier family 22 (organic cation transporter)%2C member 1	mmu04976,mmu05231	Bile secretion|Choline metabolism in cancer	GO:0005277,GO:0005326,GO:0005330,GO:0005334,GO:0005886,GO:0006811,GO:0006812,GO:0006836,GO:0006837,GO:0008504,GO:0008513,GO:0008514,GO:0009925,GO:0010248,GO:0015101,GO:0015132,GO:0015214,GO:0015234,GO:0015489,GO:0015606,GO:0015651,GO:0015695,GO:0015697,GO:0015732,GO:0015844,GO:0015847,GO:0015848,GO:0015872,GO:0015874,GO:0015888,GO:0016020,GO:0016323,GO:0016324,GO:0016328,GO:0019534,GO:0022857,GO:…	acetylcholine transmembrane transporter activity|neurotransmitter transmembrane transporter activity|dopamine:sodium symporter activity|norepinephrine:sodium symporter activity|plasma membrane|monoatomic ion transport|monoatomic cation transport|neurotransmitter transport|serotonin transport|monoamine transmembrane transporter activity|secondary active organic cation transmembrane transporter act…			R-MMU-112310,R-MMU-112311,R-MMU-112315,R-MMU-112316,R-MMU-181430,R-MMU-2161517,R-MMU-2161522,R-MMU-382551,R-MMU-425366,R-MMU-425407,R-MMU-442660,R-MMU-549127,R-MMU-549132,R-MMU-9748784,R-MMU-9793528	Neurotransmitter release cycle|Neurotransmitter clearance|Transmission across Chemical Synapses|Neuronal System|Norepinephrine Neurotransmitter Release Cycle|Abacavir transmembrane transport|Abacavir ADME|Transport of small molecules|Transport of bile salts and organic acids, metal ions and amine compounds|SLC-mediated transmembrane transport|Na+/Cl- dependent neurotransmitter transporters|Organi…
Slc26a2	144.12	192.266	95.9751	0.499085	-1.00264	9.45403e-05	0.00419677	Down	0.599455	0.535237	0.794613	1.08432	1.2301	1.48461	13521	protein_coding	solute carrier family 26 (sulfate transporter)%2C member 2	mmu05208	Chemical carcinogenesis - reactive oxygen species	GO:0001503,GO:0005886,GO:0006811,GO:0008271,GO:0008272,GO:0015106,GO:0015108,GO:0015116,GO:0016020,GO:0016324,GO:0019531,GO:0031528,GO:0055085,GO:1902358	ossification|plasma membrane|monoatomic ion transport|secondary active sulfate transmembrane transporter activity|sulfate transport|bicarbonate transmembrane transporter activity|chloride transmembrane transporter activity|sulfate transmembrane transporter activity|membrane|apical plasma membrane|oxalate transmembrane transporter activity|microvillus membrane|transmembrane transport|sulfate trans…			R-MMU-1430728,R-MMU-156580,R-MMU-156584,R-MMU-1630316,R-MMU-174362,R-MMU-211859,R-MMU-382551,R-MMU-425393,R-MMU-425407,R-MMU-427601,R-MMU-71387	Metabolism|Phase II - Conjugation of compounds|Cytosolic sulfonation of small molecules|Glycosaminoglycan metabolism|Transport and synthesis of PAPS|Biological oxidations|Transport of small molecules|Transport of inorganic cations/anions and amino acids/oligopeptides|SLC-mediated transmembrane transport|Multifunctional anion exchangers|Metabolism of carbohydrates
Slc26a3	51.2096	73.0245	29.3947	0.402571	-1.31268	0.000893315	0.0239719	Down	0.214705	0.239967	0.244389	0.48294	0.437991	0.783315	13487	protein_coding	solute carrier family 26%2C member 3	mmu04972,mmu04978	Pancreatic secretion|Mineral absorption	GO:0005515,GO:0005886,GO:0006821,GO:0008271,GO:0008272,GO:0015106,GO:0015108,GO:0015116,GO:0015297,GO:0015701,GO:0016020,GO:0016324,GO:0019531,GO:0031526,GO:0048240,GO:0051454,GO:0055085,GO:0060081,GO:0071320,GO:0097225	protein binding|plasma membrane|chloride transport|secondary active sulfate transmembrane transporter activity|sulfate transport|bicarbonate transmembrane transporter activity|chloride transmembrane transporter activity|sulfate transmembrane transporter activity|antiporter activity|bicarbonate transport|membrane|apical plasma membrane|oxalate transmembrane transporter activity|brush border membra…			R-MMU-382551,R-MMU-425393,R-MMU-425407,R-MMU-427601	Transport of small molecules|Transport of inorganic cations/anions and amino acids/oligopeptides|SLC-mediated transmembrane transport|Multifunctional anion exchangers
Slc27a5	21.9931	10.2152	33.7711	3.30297	1.72376	0.0100203	0.129737	Up	0.435512	0.471778	0.221415	0.0645894	0.205022	0.0653467	26459	protein_coding	solute carrier family 27 (fatty acid transporter)%2C member 5	mmu00120,mmu03320,mmu04976,mmu04931	Primary bile acid biosynthesis|PPAR signaling pathway|Bile secretion|Insulin resistance	GO:0000038,GO:0000166,GO:0001676,GO:0004467,GO:0005324,GO:0005524,GO:0005783,GO:0005789,GO:0005886,GO:0006629,GO:0006631,GO:0006642,GO:0006699,GO:0006869,GO:0008206,GO:0009925,GO:0015245,GO:0015908,GO:0015911,GO:0016020,GO:0016874,GO:0031957,GO:0032991,GO:0043231,GO:0044877,GO:0046951,GO:0047747,GO:0051649	very long-chain fatty acid metabolic process|nucleotide binding|long-chain fatty acid metabolic process|long-chain fatty acid-CoA ligase activity|long-chain fatty acid transporter activity|ATP binding|endoplasmic reticulum|endoplasmic reticulum membrane|plasma membrane|lipid metabolic process|fatty acid metabolic process|triglyceride mobilization|bile acid biosynthetic process|lipid transport|bil…	WP2316	PPAR signaling pathway	R-MMU-1430728,R-MMU-159418,R-MMU-192105,R-MMU-193368,R-MMU-193775,R-MMU-194068,R-MMU-556833,R-MMU-8957322	Metabolism|Recycling of bile acids and salts|Synthesis of bile acids and bile salts|Synthesis of bile acids and bile salts via 7alpha-hydroxycholesterol|Synthesis of bile acids and bile salts via 24-hydroxycholesterol|Bile acid and bile salt metabolism|Metabolism of lipids|Metabolism of steroids
Slc39a2	212.094	90.1935	333.994	3.70201	1.88831	2.86595e-18	1.22898e-15	Up	2.8066	2.4049	2.75864	0.65519	0.849921	0.608282	214922	protein_coding	solute carrier family 39 (zinc transporter)%2C member 2	mmu05010,mmu05012	Alzheimer disease|Parkinson disease	GO:0005385,GO:0005886,GO:0006829,GO:0031410,GO:0036464,GO:0071577	zinc ion transmembrane transporter activity|plasma membrane|zinc ion transport|cytoplasmic vesicle|cytoplasmic ribonucleoprotein granule|zinc ion transmembrane transport			R-MMU-382551,R-MMU-425366,R-MMU-425407,R-MMU-425410,R-MMU-435354,R-MMU-442380	Transport of small molecules|Transport of bile salts and organic acids, metal ions and amine compounds|SLC-mediated transmembrane transport|Metal ion SLC transporters|Zinc transporters|Zinc influx into cells by the SLC39 gene family
Slc44a4	11.0838	19.1496	3.01808	0.157303	-2.66838	0.00144638	0.0342673	Down	0.0429889	0.0324318	0.0213093	0.165764	0.259626	0.17819	70129	protein_coding	solute carrier family 44%2C member 4	mmu05231	Choline metabolism in cancer	GO:0005886,GO:0008292,GO:0015220,GO:0015871,GO:0016020,GO:0016324,GO:0022857,GO:0030307,GO:0030974,GO:0055085,GO:0061526,GO:0090422	plasma membrane|acetylcholine biosynthetic process|choline transmembrane transporter activity|choline transport|membrane|apical plasma membrane|transmembrane transporter activity|positive regulation of cell growth|thiamine pyrophosphate transmembrane transport|transmembrane transport|acetylcholine secretion|thiamine pyrophosphate transmembrane transporter activity			R-MMU-1430728,R-MMU-1483191,R-MMU-1483206,R-MMU-1483257,R-MMU-382551,R-MMU-425366,R-MMU-425407,R-MMU-556833	Metabolism|Synthesis of PC|Glycerophospholipid biosynthesis|Phospholipid metabolism|Transport of small molecules|Transport of bile salts and organic acids, metal ions and amine compounds|SLC-mediated transmembrane transport|Metabolism of lipids
Slco1b2	12.7876	2.64084	22.9344	8.68391	3.11835	0.000257744	0.00947906	Up	0.0925671	0.225022	0.214129	0.0148724	0.0223619	0.0225701	28253	protein_coding	solute carrier organic anion transporter family%2C member 1b2	mmu04976	Bile secretion	GO:0005737,GO:0005886,GO:0006811,GO:0006857,GO:0008514,GO:0009925,GO:0015125,GO:0015132,GO:0015347,GO:0015721,GO:0016020,GO:0016323,GO:0022857,GO:0035673,GO:0043252,GO:0055085	cytoplasm|plasma membrane|monoatomic ion transport|oligopeptide transport|organic anion transmembrane transporter activity|basal plasma membrane|bile acid transmembrane transporter activity|prostaglandin transmembrane transporter activity|sodium-independent organic anion transmembrane transporter activity|bile acid and bile salt transport|membrane|basolateral plasma membrane|transmembrane transpo…			R-MMU-1430728,R-MMU-159418,R-MMU-189445,R-MMU-189483,R-MMU-194068,R-MMU-382551,R-MMU-425397,R-MMU-425407,R-MMU-556833,R-MMU-879518,R-MMU-8957322,R-MMU-9748784,R-MMU-9754706	Metabolism|Recycling of bile acids and salts|Metabolism of porphyrins|Heme degradation|Bile acid and bile salt metabolism|Transport of small molecules|Transport of vitamins, nucleosides, and related molecules|SLC-mediated transmembrane transport|Metabolism of lipids|Transport of organic anions|Metabolism of steroids|Drug ADME|Atorvastatin ADME
Slfn9	47.5721	67.1464	27.9979	0.417244	-1.26104	0.00612855	0.094466	Down	0.0574266	0.0890546	0.0545597	0.18453	0.198844	0.0863457	237886	protein_coding	schlafen 9			GO:0000049,GO:0000166,GO:0004518,GO:0004519,GO:0004521,GO:0005524,GO:0005634,GO:0005654,GO:0005737,GO:0005829,GO:0008270,GO:0016075,GO:0016078,GO:0016787,GO:0016887,GO:0046872,GO:0051607,GO:0090734	tRNA binding|nucleotide binding|nuclease activity|endonuclease activity|RNA endonuclease activity|ATP binding|nucleus|nucleoplasm|cytoplasm|cytosol|zinc ion binding|rRNA catabolic process|tRNA catabolic process|hydrolase activity|ATP hydrolysis activity|metal ion binding|defense response to virus|site of DNA damage
Smim40	4.0121	0.657375	7.36682	11.163	3.48065	0.0227964	0.21372	Up	0.14737	0.131768	0.081167	0	0.0158227	0.01597	474160	protein_coding	small integral membrane protein 40			GO:0005634	nucleus
Smim43	189.907	37.3224	342.491	9.17608	3.19788	0.0428004	0.305534	Up	4.90332	0.0970105	0.0855468	0.15658	0.201098	0.19802	100503068	protein_coding	small integral membrane protein 43			GO:0003674,GO:0005575,GO:0008150	molecular_function|cellular_component|biological_process
Snhg11	37753.5	21203.8	54303.2	2.56101	1.35671	1.91816e-26	1.71364e-23	Up	240.602	214.782	234.085	94.1096	96.673	73.1964	319317	non_coding	small nucleolar RNA host gene 11			GO:0003674,GO:0005575,GO:0008150	molecular_function|cellular_component|biological_process
Soat2	2.67073	0.328062	5.01339	14.1103	3.81867	0.0444235	0.311677	Up	0.073431	0.0861745	0.0242661	0	0.0118261	0	223920	protein_coding	sterol O-acyltransferase 2	mmu00100,mmu04979	Steroid biosynthesis|Cholesterol metabolism	GO:0000062,GO:0004772,GO:0005783,GO:0005789,GO:0005903,GO:0006629,GO:0008202,GO:0008203,GO:0008374,GO:0015485,GO:0016020,GO:0016740,GO:0016746,GO:0033344,GO:0034379,GO:0034736,GO:0042632	fatty-acyl-CoA binding|sterol O-acyltransferase activity|endoplasmic reticulum|endoplasmic reticulum membrane|brush border|lipid metabolic process|steroid metabolic process|cholesterol metabolic process|O-acyltransferase activity|cholesterol binding|membrane|transferase activity|acyltransferase activity|cholesterol efflux|very-low-density lipoprotein particle assembly|cholesterol O-acyltransferas…	WP4346	Cholesterol metabolism with Bloch and Kandutsch-Russell pathways	R-MMU-174824,R-MMU-382551,R-MMU-8964038,R-MMU-8964043	Plasma lipoprotein assembly, remodeling, and clearance|Transport of small molecules|LDL clearance|Plasma lipoprotein clearance
Sost	71.9103	97.3533	46.4673	0.4779	-1.06522	0.0121112	0.145679	Down	0.319035	0.903317	0.433429	1.43522	0.913431	1.01413	74499	protein_coding	sclerostin	mmu04310,mmu04928	Wnt signaling pathway|Parathyroid hormone synthesis, secretion and action	GO:0001503,GO:0005515,GO:0005576,GO:0005615,GO:0005794,GO:0008201,GO:0016055,GO:0030178,GO:0030246,GO:0030279,GO:0030509,GO:0030514,GO:0031333,GO:0032991,GO:0036122,GO:0045893,GO:0060070,GO:0071374,GO:0090090,GO:0140297,GO:0140678	ossification|protein binding|extracellular region|extracellular space|Golgi apparatus|heparin binding|Wnt signaling pathway|negative regulation of Wnt signaling pathway|carbohydrate binding|negative regulation of ossification|BMP signaling pathway|negative regulation of BMP signaling pathway|negative regulation of protein-containing complex assembly|protein-containing complex|BMP binding|positive…			R-MMU-162582,R-MMU-195721,R-MMU-201681,R-MMU-3772470	Signal Transduction|Signaling by WNT|TCF dependent signaling in response to WNT|Negative regulation of TCF-dependent signaling by WNT ligand antagonists
Spata18	354.246	472.563	235.929	0.499446	-1.0016	3.25453e-05	0.00181248	Down	1.94675	3.81603	3.08054	4.63149	6.0293	6.6453	73472	protein_coding	spermatogenesis associated 18			GO:0005737,GO:0005739,GO:0005741,GO:0006974,GO:0007275,GO:0007283,GO:0016020,GO:0030154,GO:0035694,GO:0035695,GO:0036126,GO:0042802,GO:0043231	cytoplasm|mitochondrion|mitochondrial outer membrane|cellular response to DNA damage stimulus|multicellular organism development|spermatogenesis|membrane|cell differentiation|mitochondrial protein catabolic process|mitophagy by induced vacuole formation|sperm flagellum|identical protein binding|intracellular membrane-bounded organelle
Spata3	23.8943	33.7302	14.0584	0.416605	-1.26325	0.016387	0.174627	Down	0.151689	0.143607	0.0796138	0.309657	0.284531	0.28718	70060	protein_coding	spermatogenesis associated 3			GO:0003674,GO:0005575,GO:0008150	molecular_function|cellular_component|biological_process
Sphk1	35.0014	20.0935	49.9093	2.48081	1.31081	0.0388374	0.290549	Up	0.498846	0.152984	0.247274	0.0586444	0.211625	0.088998	20698	protein_coding	sphingosine kinase 1	mmu00600,mmu04370,mmu04371,mmu04020,mmu04072,mmu04071,mmu04666,mmu05152	Sphingolipid metabolism|VEGF signaling pathway|Apelin signaling pathway|Calcium signaling pathway|Phospholipase D signaling pathway|Sphingolipid signaling pathway|Fc gamma R-mediated phagocytosis|Tuberculosis	GO:0000166,GO:0000287,GO:0001568,GO:0001727,GO:0001934,GO:0001956,GO:0003677,GO:0003951,GO:0005516,GO:0005524,GO:0005634,GO:0005737,GO:0005768,GO:0005829,GO:0005886,GO:0005905,GO:0006473,GO:0006629,GO:0006670,GO:0006954,GO:0007420,GO:0008021,GO:0008283,GO:0008284,GO:0008289,GO:0008481,GO:0010800,GO:0010803,GO:0010976,GO:0016020,GO:0016301,GO:0016310,GO:0016407,GO:0016740,GO:0017050,GO:0019371,GO:…	nucleotide binding|magnesium ion binding|blood vessel development|lipid kinase activity|positive regulation of protein phosphorylation|positive regulation of neurotransmitter secretion|DNA binding|NAD+ kinase activity|calmodulin binding|ATP binding|nucleus|cytoplasm|endosome|cytosol|plasma membrane|clathrin-coated pit|protein acetylation|lipid metabolic process|sphingosine metabolic process|infla…	WP4690,WP4344,WP57	Sphingolipid metabolism (integrated pathway)|Sphingolipid metabolism overview|Signal transduction of S1P receptor	R-MMU-1430728,R-MMU-162582,R-MMU-1660661,R-MMU-194138,R-MMU-390466,R-MMU-390471,R-MMU-391251,R-MMU-392499,R-MMU-428157,R-MMU-4420097,R-MMU-5218921,R-MMU-556833,R-MMU-8939211,R-MMU-9006931,R-MMU-9006934,R-MMU-9009391	Metabolism|Signal Transduction|Sphingolipid de novo biosynthesis|Signaling by VEGF|Chaperonin-mediated protein folding|Association of TriC/CCT with target proteins during biosynthesis|Protein folding|Metabolism of proteins|Sphingolipid metabolism|VEGFA-VEGFR2 Pathway|VEGFR2 mediated cell proliferation|Metabolism of lipids|ESR-mediated signaling|Signaling by Nuclear Receptors|Signaling by Receptor…
Sprr1a	14.4958	6.9597	22.0318	3.16837	1.66374	0.036628	0.280379	Up	0.625775	0.761982	0.783642	0.285747	0.0318256	0.353341	20753	protein_coding	small proline-rich protein 1A			GO:0001533,GO:0005737,GO:0018149,GO:0030216,GO:0030280,GO:0031424,GO:0071944	cornified envelope|cytoplasm|peptide cross-linking|keratinocyte differentiation|structural constituent of skin epidermis|keratinization|cell periphery
Spx	45.4647	15.5207	75.4086	4.85756	2.28023	3.44415e-08	4.47552e-06	Up	1.13699	1.52493	1.06185	0.206503	0.286612	0.257138	319552	protein_coding	spexin hormone	mmu04080	Neuroactive ligand-receptor interaction	GO:0003084,GO:0005179,GO:0005184,GO:0005576,GO:0005615,GO:0005737,GO:0010459,GO:0031045,GO:0031410,GO:0031765,GO:0031766,GO:0032099,GO:0035814,GO:0044539,GO:0045944,GO:0051930,GO:1904306	positive regulation of systemic arterial blood pressure|hormone activity|neuropeptide hormone activity|extracellular region|extracellular space|cytoplasm|negative regulation of heart rate|dense core granule|cytoplasmic vesicle|type 2 galanin receptor binding|type 3 galanin receptor binding|negative regulation of appetite|negative regulation of renal sodium excretion|long-chain fatty acid import i…
Srp54b	34.6948	17.8473	51.5423	2.88578	1.52896	0.0412509	0.29931	Up	0.90267	0.191156	0.109899	0.122129	0.099467	0.193064	665155	protein_coding	signal recognition particle 54B	mmu03060	Protein export	GO:0003924,GO:0005525,GO:0005634,GO:0005786,GO:0005829,GO:0019003,GO:0030851,GO:0030942,GO:0045047	GTPase activity|GTP binding|nucleus|signal recognition particle, endoplasmic reticulum targeting|cytosol|GDP binding|granulocyte differentiation|endoplasmic reticulum signal peptide binding|protein targeting to ER			R-MMU-1799339,R-MMU-392499,R-MMU-72766	SRP-dependent cotranslational protein targeting to membrane|Metabolism of proteins|Translation
Ssc5d	74.2893	45.6095	102.969	2.25739	1.17465	8.65403e-05	0.00389813	Up	0.651381	0.679488	0.526182	0.255822	0.26809	0.282351	269855	protein_coding	scavenger receptor cysteine rich family%2C 5 domains			GO:0001968,GO:0002376,GO:0005044,GO:0005515,GO:0005576,GO:0005615,GO:0005737,GO:0006952,GO:0007275,GO:0016020,GO:0031012,GO:0032677,GO:0032717,GO:0042494,GO:0043236,GO:0045087,GO:0050829,GO:0050830,GO:0050840,GO:0062023	fibronectin binding|immune system process|scavenger receptor activity|protein binding|extracellular region|extracellular space|cytoplasm|defense response|multicellular organism development|membrane|extracellular matrix|regulation of interleukin-8 production|negative regulation of interleukin-8 production|detection of bacterial lipoprotein|laminin binding|innate immune response|defense response to…
Stac3	47.7056	25.5024	69.9089	2.74108	1.45474	0.00567528	0.0898107	Up	1.2601	0.51537	1.09824	0.480554	0.388038	0.162063	237611	protein_coding	SH3 and cysteine rich domain 3			GO:0003009,GO:0005654,GO:0005737,GO:0005829,GO:0005886,GO:0005891,GO:0007274,GO:0016020,GO:0031234,GO:0042802,GO:0046872,GO:0048741,GO:1901387,GO:1903078	skeletal muscle contraction|nucleoplasm|cytoplasm|cytosol|plasma membrane|voltage-gated calcium channel complex|neuromuscular synaptic transmission|membrane|extrinsic component of cytoplasmic side of plasma membrane|identical protein binding|metal ion binding|skeletal muscle fiber development|positive regulation of voltage-gated calcium channel activity|positive regulation of protein localization…
Stag3	18.4258	10.5583	26.2934	2.49042	1.31639	0.0462281	0.317787	Up	0.0987232	0.187576	0.146809	0.0317229	0.0423983	0.0962844	50878	protein_coding	stromal antigen 3	mmu04114	Oocyte meiosis	GO:0000775,GO:0000785,GO:0000794,GO:0000795,GO:0000800,GO:0000802,GO:0001673,GO:0003682,GO:0005515,GO:0005634,GO:0005654,GO:0005694,GO:0005730,GO:0007049,GO:0007059,GO:0007062,GO:0007065,GO:0007066,GO:0007129,GO:0008278,GO:0030893,GO:0034089,GO:0034502,GO:0051321	chromosome, centromeric region|chromatin|condensed nuclear chromosome|synaptonemal complex|lateral element|transverse filament|male germ cell nucleus|chromatin binding|protein binding|nucleus|nucleoplasm|chromosome|nucleolus|cell cycle|chromosome segregation|sister chromatid cohesion|male meiosis sister chromatid cohesion|female meiosis sister chromatid cohesion|homologous chromosome pairing at m…
Strit1	3.1821	0.329313	6.03489	16.9806	4.08582	0.0336145	0.268544	Up	0.448604	0.0902497	1.06737	0	0	0.0875044	102637511	protein_coding	small transmembrane regulator of ion transport 1			GO:0005515,GO:0008047,GO:0016020,GO:0031449,GO:0033017,GO:0090280,GO:0106134,GO:1901894,GO:1901896,GO:1902082	protein binding|enzyme activator activity|membrane|regulation of slow-twitch skeletal muscle fiber contraction|sarcoplasmic reticulum membrane|positive regulation of calcium ion import|positive regulation of cardiac muscle cell contraction|regulation of ATPase-coupled calcium transmembrane transporter activity|positive regulation of ATPase-coupled calcium transmembrane transporter activity|positi…
Sult1d1	3.51031	0	7.02063	38.4858	5.26625	0.00332425	0.0617101	Up	0.0760791	0.0765276	0.0754236	0	0	0	53315	protein_coding	sulfotransferase family 1D%2C member 1			GO:0000103,GO:0004062,GO:0005737,GO:0006584,GO:0006629,GO:0008146,GO:0016740,GO:0051923	sulfate assimilation|aryl sulfotransferase activity|cytoplasm|catecholamine metabolic process|lipid metabolic process|sulfotransferase activity|transferase activity|sulfation
Sycp2	49.8139	27.0217	72.606	2.68601	1.42546	0.00207662	0.0445247	Up	0.153538	0.263126	0.202954	0.038373	0.115394	0.0720996	320558	protein_coding	synaptonemal complex protein 2			GO:0000080,GO:0000795,GO:0000800,GO:0003677,GO:0005515,GO:0005634,GO:0005654,GO:0005694,GO:0006915,GO:0007049,GO:0007140,GO:0007143,GO:0009566,GO:0009887,GO:0035234,GO:0043066,GO:0048808,GO:0051093,GO:0051301,GO:0051321,GO:2000242	mitotic G1 phase|synaptonemal complex|lateral element|DNA binding|protein binding|nucleus|nucleoplasm|chromosome|apoptotic process|cell cycle|male meiotic nuclear division|female meiotic nuclear division|fertilization|animal organ morphogenesis|ectopic germ cell programmed cell death|negative regulation of apoptotic process|male genitalia morphogenesis|negative regulation of developmental process…
Syne4	49.9749	30.325	69.6248	2.29406	1.1979	0.005721	0.0903269	Up	1.49888	1.31442	1.18115	0.314917	0.854166	0.54351	233066	protein_coding	spectrin repeat containing%2C nuclear envelope family member 4			GO:0005515,GO:0005634,GO:0005635,GO:0005640,GO:0016020,GO:0034993,GO:0045198	protein binding|nucleus|nuclear envelope|nuclear outer membrane|membrane|meiotic nuclear membrane microtubule tethering complex|establishment of epithelial cell apical/basal polarity
Tas2r137	4.47155	8.27316	0.669948	0.080892	-3.62786	0.0456032	0.316223	Down	0.0259671	0.0261202	0	0.200257	0	0.430536	574417	protein_coding	taste receptor%2C type 2%2C member 137	mmu04742	Taste transduction	GO:0001580,GO:0004930,GO:0007165,GO:0007186,GO:0008527,GO:0016020,GO:0033038,GO:0050896,GO:0050909	detection of chemical stimulus involved in sensory perception of bitter taste|G protein-coupled receptor activity|signal transduction|G protein-coupled receptor signaling pathway|taste receptor activity|membrane|bitter taste receptor activity|response to stimulus|sensory perception of taste	WP1396	GPCRs, non-odorant	R-MMU-162582,R-MMU-372790,R-MMU-388396,R-MMU-418594,R-MMU-420499,R-MMU-500792,R-MMU-9709957,R-MMU-9717189,R-MMU-9717207	Signal Transduction|Signaling by GPCR|GPCR downstream signalling|G alpha (i) signalling events|Class C/3 (Metabotropic glutamate/pheromone receptors)|GPCR ligand binding|Sensory Perception|Sensory perception of taste|Sensory perception of sweet, bitter, and umami (glutamate) taste
Tat	72.2401	20.7583	123.722	5.95305	2.57363	1.17906e-10	2.43079e-08	Up	1.02749	1.01727	0.946454	0.0701928	0.211082	0.213047	234724	protein_coding	tyrosine aminotransferase	mmu00270,mmu00350,mmu00360,mmu00400,mmu00130	Cysteine and methionine metabolism|Tyrosine metabolism|Phenylalanine metabolism|Phenylalanine, tyrosine and tryptophan biosynthesis|Ubiquinone and other terpenoid-quinone biosynthesis	GO:0003824,GO:0004838,GO:0005739,GO:0006103,GO:0006520,GO:0006536,GO:0006559,GO:0006572,GO:0006979,GO:0008483,GO:0009058,GO:0009072,GO:0009074,GO:0014070,GO:0016597,GO:0016740,GO:0030170,GO:0042802,GO:0046689,GO:0051384	catalytic activity|L-tyrosine:2-oxoglutarate aminotransferase activity|mitochondrion|2-oxoglutarate metabolic process|amino acid metabolic process|glutamate metabolic process|L-phenylalanine catabolic process|tyrosine catabolic process|response to oxidative stress|transaminase activity|biosynthetic process|aromatic amino acid metabolic process|aromatic amino acid family catabolic process|response…	WP662	Amino acid metabolism	R-MMU-1430728,R-MMU-71291,R-MMU-8963684,R-MMU-8963691	Metabolism|Metabolism of amino acids and derivatives|Tyrosine catabolism|Phenylalanine and tyrosine metabolism
Tcf23	12.0538	4.30378	19.8038	4.60176	2.20219	0.00967908	0.126774	Up	0.169868	0.123733	0.0522634	0.028233	0.0113202	0.0342768	69852	protein_coding	transcription factor 23			GO:0000122,GO:0000791,GO:0000977,GO:0000981,GO:0005634,GO:0006357,GO:0007275,GO:0007517,GO:0010628,GO:0030154,GO:0032502,GO:0046697,GO:0046983,GO:0051148,GO:0061629,GO:0140416	negative regulation of transcription by RNA polymerase II|euchromatin|RNA polymerase II transcription regulatory region sequence-specific DNA binding|DNA-binding transcription factor activity, RNA polymerase II-specific|nucleus|regulation of transcription by RNA polymerase II|multicellular organism development|muscle organ development|positive regulation of gene expression|cell differentiation|de…
Tdo2	65.3879	39.8777	90.8981	2.27806	1.18781	0.00320943	0.0603625	Up	1.44816	1.56874	1.30947	0.322157	0.92265	0.620827	56720	protein_coding	tryptophan 2%2C3-dioxygenase	mmu00380	Tryptophan metabolism	GO:0004833,GO:0006568,GO:0006569,GO:0016491,GO:0016597,GO:0019441,GO:0019442,GO:0019825,GO:0020037,GO:0042802,GO:0046872,GO:0051213,GO:0051289	tryptophan 2,3-dioxygenase activity|tryptophan metabolic process|tryptophan catabolic process|oxidoreductase activity|amino acid binding|tryptophan catabolic process to kynurenine|tryptophan catabolic process to acetyl-CoA|oxygen binding|heme binding|identical protein binding|metal ion binding|dioxygenase activity|protein homotetramerization	WP79,WP662	Tryptophan metabolism|Amino acid metabolism	R-MMU-1430728,R-MMU-71240,R-MMU-71291	Metabolism|Tryptophan catabolism|Metabolism of amino acids and derivatives
Tex16	4.46515	8.6026	0.327708	0.0417668	-4.5815	0.00697357	0.10289	Down	0	0.00472086	0	0.0497663	0.0544204	0.0137318	83556	protein_coding	testis expressed gene 16			GO:0000974,GO:0017070,GO:0036002,GO:0071006,GO:0071007	Prp19 complex|U6 snRNA binding|pre-mRNA binding|U2-type catalytic step 1 spliceosome|U2-type catalytic step 2 spliceosome
Tfpi2	2.1658	0	4.33159	23.7527	4.57002	0.0338101	0.268982	Up	0.0287503	0.0433797	0.114011	0	0	0	21789	protein_coding	tissue factor pathway inhibitor 2			GO:0004867,GO:0005576,GO:0005615,GO:0007596,GO:0007599,GO:0010466,GO:0030414	serine-type endopeptidase inhibitor activity|extracellular region|extracellular space|blood coagulation|hemostasis|negative regulation of peptidase activity|peptidase inhibitor activity
Tgfbr3l	117.96	72.3648	163.554	2.26033	1.17653	2.0995e-06	0.000175842	Up	2.80634	3.57067	2.72689	1.20036	1.32894	1.41382	100044509	protein_coding	transforming growth factor%2C beta receptor III-like
Thbs1	146.823	202.186	91.4597	0.452528	-1.14392	0.00287271	0.0554899	Down	0.311446	0.644465	0.269064	0.510394	0.971638	1.16294	21825	protein_coding	thrombospondin 1	mmu04015,mmu04350,mmu04151,mmu04512,mmu04145,mmu04115,mmu04510,mmu05206,mmu05205,mmu05219,mmu05165,mmu05144	Rap1 signaling pathway|TGF-beta signaling pathway|PI3K-Akt signaling pathway|ECM-receptor interaction|Phagosome|p53 signaling pathway|Focal adhesion|MicroRNAs in cancer|Proteoglycans in cancer|Bladder cancer|Human papillomavirus infection|Malaria	GO:0001786,GO:0001937,GO:0001953,GO:0001968,GO:0002040,GO:0002581,GO:0002605,GO:0003151,GO:0003197,GO:0003417,GO:0005178,GO:0005201,GO:0005509,GO:0005515,GO:0005576,GO:0005577,GO:0005615,GO:0005737,GO:0005783,GO:0006954,GO:0006986,GO:0007155,GO:0008201,GO:0008284,GO:0008285,GO:0009612,GO:0009749,GO:0009897,GO:0009986,GO:0010595,GO:0010596,GO:0010748,GO:0010751,GO:0010754,GO:0010757,GO:0010759,GO:…	phosphatidylserine binding|negative regulation of endothelial cell proliferation|negative regulation of cell-matrix adhesion|fibronectin binding|sprouting angiogenesis|negative regulation of antigen processing and presentation of peptide or polysaccharide antigen via MHC class II|negative regulation of dendritic cell antigen processing and presentation|outflow tract morphogenesis|endocardial cush…	WP458,WP2902,WP113,WP85,WP2841	Inflammatory response pathway|p53 signaling|TGF-beta signaling pathway|Focal adhesion|Focal adhesion: PI3K-Akt-mTOR signaling pathway
Theg	6.03401	1.6554	10.4126	6.29071	2.65322	0.0232625	0.216199	Up	0.277352	0.191803	0.0687405	0.0334207	0.0167503	0.0338125	21830	protein_coding	testicular haploid expressed gene			GO:0005515,GO:0005634,GO:0005737,GO:0007275,GO:0007283,GO:0030154	protein binding|nucleus|cytoplasm|multicellular organism development|spermatogenesis|cell differentiation
Thpo	90.3467	48.2492	132.444	2.74389	1.45622	1.02334e-05	0.000679299	Up	1.2877	0.952417	0.750943	0.350494	0.424526	0.295503	21832	protein_coding	thrombopoietin	mmu04630,mmu04060,mmu04640	JAK-STAT signaling pathway|Cytokine-cytokine receptor interaction|Hematopoietic cell lineage	GO:0001934,GO:0005102,GO:0005125,GO:0005179,GO:0005576,GO:0005615,GO:0008283,GO:0008284,GO:0030099,GO:0030219,GO:0035855,GO:0038163,GO:0043410,GO:0045654,GO:0051897,GO:0070374,GO:0097696,GO:1902035	positive regulation of protein phosphorylation|signaling receptor binding|cytokine activity|hormone activity|extracellular region|extracellular space|cell population proliferation|positive regulation of cell population proliferation|myeloid cell differentiation|megakaryocyte differentiation|megakaryocyte development|thrombopoietin-mediated signaling pathway|positive regulation of MAPK cascade|pos…
Timd2	2.83525	0.328062	5.34244	15.0384	3.91058	0.0315812	0.259054	Up	0.0384102	0.0463639	0.0380793	0	0.00742315	0	171284	protein_coding	T cell immunoglobulin and mucin domain containing 2	mmu03264	Virion - Flavivirus	GO:0001618,GO:0001786,GO:0005886,GO:0006826,GO:0006897,GO:0006911,GO:0009986,GO:0016020,GO:0031514,GO:0033005,GO:0070287	virus receptor activity|phosphatidylserine binding|plasma membrane|iron ion transport|endocytosis|phagocytosis, engulfment|cell surface|membrane|motile cilium|positive regulation of mast cell activation|ferritin receptor activity
[truncated: 37 more rows]
