# Supplementary material for: Characterizing defective lipid metabolism in the lateral septum of mice treated with olanzapine: implications for its side effects
Source: Front Pharmacol. 2024 Jun 14;15:1419098. doi: 10.3389/fphar.2024.1419098 (PMC11211371; doi:10.3389/fphar.2024.1419098)
Supplement: Supplementary file 3 [file Table6.XLSX]

## Sheet: brown_78
Supplementary file 6: Gene list of MEbrown
id	Modules	Control1	Control2	Control3	Olanzapine1	Olanzapine2	Olanzapine3
1110008P14Rik	brown	5.47767	5.2995	5.3635	6.95473	5.64496	5.47197
4930578G10Rik	brown	1.10252	1.18206	0.748836	2.28028	0.963084	0.922267
9130024F11Rik	brown	0.0192836	0.241342	0.131322	1.36197	0.020116	0.0777268
Adcy1	brown	4.26259	4.23318	4.1914	5.29143	3.50515	3.63893
Adra1d	brown	1.09473	1.06364	1.24672	3.3083	0.913643	0.481227
Arc	brown	5.11584	5.41712	5.22085	6.64543	5.28116	5.33947
Bdnf	brown	0.929083	0.707402	0.939937	2.25655	0.72674	0.663552
Bmp3	brown	0.445921	0.446838	0.618757	1.66713	0.267235	0.43073
C1ql3	brown	3.01177	3.37347	3.65731	4.85928	3.01194	2.87671
Cabp1	brown	3.45235	3.60038	3.55997	5.44195	4.0616	3.83618
Catsperz	brown	0.436451	0.568407	0.508324	2.13689	1.0972	0.673108
Cck	brown	3.8191	4.49489	4.94712	7.32769	4.76868	3.54044
Cckbr	brown	2.25757	2.30837	2.28807	4.27284	2.2197	2.00626
Ccn2	brown	1.25595	2.18488	1.92542	3.59416	1.32368	1.00651
Ccn3	brown	1.47953	2.6321	1.75433	4.4536	1.31155	1.10227
Cd34	brown	2.67314	2.79448	2.64777	4.18931	2.31449	2.48187
Chrd	brown	0.983598	0.796063	1.09762	2.45635	1.2571	1.13988
Cort	brown	0.737153	0.290219	0.535855	2.15671	0.158309	0.72048
Dkk3	brown	4.742	5.14713	5.01377	6.42445	4.77679	4.73301
Dkkl1	brown	0.172075	0.420742	0.555749	3.76018	0.458929	0.120155
Egr3	brown	4.2253	4.64309	4.32624	5.72261	4.5869	4.84005
Emx1	brown	0.5351	0.402189	1.08743	2.69574	0.554402	0.434933
Epop	brown	2.06942	2.48461	2.45032	4.3613	2.2855	2.31452
Fezf2	brown	0.858646	0.930132	1.0171	2.65967	0.701115	0.830763
Fhl2	brown	1.84806	2.07915	2.05446	3.92475	2.00467	1.82419
Galnt9	brown	3.8744	3.73264	3.77306	5.2699	3.57139	3.33491
Glt8d2	brown	0.969927	1.39019	0.850735	2.47531	0.75459	0.989853
Gm40518	brown	0.0446368	0.27249	0.282363	1.4511	0.0373561	0.0903557
Grp	brown	0.43074	0.708499	0.755322	1.92802	0.759659	0.541411
Igfbp4	brown	3.19812	3.7542	3.7047	4.6897	3.7063	3.47929
Igfbp6	brown	1.97041	2.72203	2.10681	4.54131	2.6223	2.59524
Inka2	brown	2.87218	3.51651	3.16973	4.40683	3.38221	3.22109
Ipcef1	brown	1.74265	1.89871	1.77479	3.09849	1.46321	1.57991
Kcnh3	brown	3.11971	3.72353	3.34298	4.58117	3.78417	3.53622
Kcnv1	brown	1.03502	1.28734	1.16733	2.43578	1.3198	1.22257
Krt12	brown	0.175331	0.192176	0.320083	1.59653	0.696228	0.470297
Krt80	brown	0.0845875	0.174565	0.0751299	1.56819	0.119871	0.0222258
Lamp5	brown	3.89439	4.55542	4.08844	5.68975	4.46286	4.63243
Lingo1	brown	4.04036	4.10892	4.02576	5.41464	3.81315	3.75611
Mapk11	brown	2.68919	2.3489	2.3242	4.05003	2.7014	2.62071
Mef2c	brown	1.45174	1.5865	1.41766	2.71509	1.27098	1.36895
Mical2	brown	3.24828	3.30107	3.32254	5.11071	3.31981	3.26575
Mpped1	brown	2.62823	2.86692	2.6398	4.039	2.6476	2.68117
Myoc	brown	1.43311	1.742	1.80778	2.87128	1.01379	0.456324
Necab3	brown	2.12224	2.20663	2.61866	3.63359	2.44633	1.95927
Neurod2	brown	0.381773	0.614867	1.18127	3.39318	0.147651	0.191074
Neurod6	brown	0.505079	1.48416	1.98871	4.56075	0.285356	0.492788
Nptx1	brown	4.7084	4.59557	4.59038	5.69905	4.00874	4.25486
Nptx2	brown	2.49087	3.39246	3.34649	4.6397	3.40221	3.12855
Nrn1	brown	4.1654	4.27309	4.83358	5.86951	4.34079	3.75139
Nxph3	brown	1.3556	1.5549	1.72089	3.18998	1.25554	1.27654
Ovol2	brown	0.203582	0.0431812	0.126971	2.23581	0.191976	0.0223125
Prss12	brown	0.726164	1.536	1.16732	3.07646	0.537811	0.645227
Psrc1	brown	0.421719	0.699504	0.515388	1.88761	0.323022	0.648374
Ptgs2	brown	0.431545	0.456343	0.354788	1.94808	0.460028	0.244979
Rasl10a	brown	1.13055	2.22694	1.99923	3.54494	2.19249	1.77609
Rnf39	brown	0.187473	0.314318	0.706442	2.00179	0.26195	0.279846
Rtn4r	brown	2.1598	2.25948	2.80945	4.71961	2.39342	1.86211
Rtn4rl2	brown	0.497136	0.731034	0.760196	3.40439	0.448792	0.382081
Rxfp1	brown	0.236551	0.215043	0.4152	1.56744	0.354875	0.0958746
Satb2	brown	0.195575	0.238282	0.459452	2.62043	0.297306	0.326695
Scube1	brown	0.912323	1.00976	1.15187	2.60001	0.924452	0.764283
Serpinb8	brown	0.291779	0.191942	0.42241	1.63247	0.498974	0.167284
Serpini1	brown	4.82894	4.74373	4.77484	5.8964	4.43327	4.60283
Slc17a7	brown	3.10458	4.03953	4.30296	7.79449	3.07153	2.21447
Slc30a3	brown	1.00206	1.23998	1.38662	4.36052	1.31341	0.881919
Smim43	brown	0.209866	0.264354	0.260652	2.56153	0.133577	0.118422
Sowahb	brown	0.635146	0.7178	0.579675	2.45504	0.594574	0.542378
St8sia5	brown	3.04705	2.76125	2.86565	4.1908	2.6486	2.89066
Stx1a	brown	3.6869	3.74912	3.77983	5.73028	3.79946	3.71896
Sv2b	brown	3.37126	3.98838	3.9185	5.20983	3.60592	3.42155
Tbr1	brown	2.08646	1.91922	2.32211	4.00627	1.5329	1.71484
Tmem178	brown	3.83149	3.41889	3.52026	5.03979	3.32369	3.43022
Ttc9b	brown	5.08585	5.15824	5.11625	6.41209	5.31768	5.25905
Vip	brown	0.98348	1.58774	1.37892	3.62575	1.01414	1.25571
Vipr1	brown	0.63944	1.31464	0.984334	2.32712	1.3616	1.1545
Vxn	brown	3.95902	3.99188	4.03487	6.45951	3.55759	3.77004
Wnt10a	brown	0.789678	0.714337	0.418224	1.94532	0.911053	0.493201
