# Supplementary material for: Characterizing defective lipid metabolism in the lateral septum of mice treated with olanzapine: implications for its side effects
Source: Front Pharmacol. 2024 Jun 14;15:1419098. doi: 10.3389/fphar.2024.1419098 (PMC11211371; doi:10.3389/fphar.2024.1419098)
Supplement: Supplementary file 4 [file Table4.XLSX]

## Sheet: traits
Supplementary file 4: Traits for WGCNA
	Weight gain	TC	HDL-C	LDL-C	TG	Fat mass	Lean mass
Control1	3.46333	1.43364	1.65341	0.616549	1.5525	3.46	15.73
Control2	3.05333	1.2925	1.58523	0.751232	1.575	3.33667	16.1
Control3	2.89	1.52277	1.575	0.661444	1.54125	3.43667	15.57
Olanzapine1	6.14667	2.18388	1.76932	1.06549	2.41875	4.26667	17.2433
Olanzapine2	6.39667	1.54506	1.49659	0.936796	1.1025	5.33333	16.2625
Olanzapine3	5.6	1.60077	1.90909	0.694366	2.34	4.99	16.33
