# Supplementary material for: Characterizing defective lipid metabolism in the lateral septum of mice treated with olanzapine: implications for its side effects
Source: Front Pharmacol. 2024 Jun 14;15:1419098. doi: 10.3389/fphar.2024.1419098 (PMC11211371; doi:10.3389/fphar.2024.1419098)
Supplement: Supplementary file 5 [file Table1.XLSX]

## Sheet: Supplementary file 1
Supplementary file 1: Summary of assembly statistics after Illumina sequencing
Sample	RawReads(M)	RawBases(G)	CleanReads(M)	CleanBases(G)	ValidBases(%)	Q30(%)	GC(%)
Control1	52.03	7.48	49.14	7.06	94.45	93.78	49.81
Control2	51.64	7.42	48.86	7.02	94.62	93.84	49.98
Control3	50.69	7.32	48.27	6.97	95.24	93.89	49.87
Olanzapine1	51.06	7.35	48.38	6.96	94.76	93.84	49.84
Olanzapine2	50.22	7.28	47.96	6.95	95.5	93.72	49.51
Olanzapine3	54.81	7.63	50.04	6.96	91.3	93.8	49.65
