# Supplementary material for: Characterizing defective lipid metabolism in the lateral septum of mice treated with olanzapine: implications for its side effects
Source: Front Pharmacol. 2024 Jun 14;15:1419098. doi: 10.3389/fphar.2024.1419098 (PMC11211371; doi:10.3389/fphar.2024.1419098)
Supplement: Supplementary file 6 [file Table5.XLSX]

## Sheet: blue_97
Supplementary file 5: Gene list of MEblue
id	Modules	Control1	Control2	Control3	Olanzapine1	Olanzapine2	Olanzapine3
1700003D09Rik	blue	0.501137	1.22618	1.14129	0.608338	1.50923	1.78716
4930447C04Rik	blue	0.714599	0.860412	0.771247	1.92134	1.60859	1.46361
6430411K18Rik	blue	0.966207	1.42359	1.30253	2.4572	2.62173	2.6768
6430503K07Rik	blue	0.495379	0.586819	0.546511	0.772581	1.22033	1.91153
A230057D06Rik	blue	1.53727	1.44961	1.16411	2.454	2.52453	2.6353
A330023F24Rik	blue	2.86422	2.99705	2.51568	3.97774	4.12716	4.05536
A830036E02Rik	blue	0.619628	0.832574	0.554261	1.97359	1.17481	1.19209
Adh1	blue	0.497506	1.07905	0.888547	2.24273	2.59102	2.15153
Ahsg	blue	1.01945	0.885129	0.754635	3.87238	4.25415	3.79498
Alb	blue	2.72207	2.84497	2.10426	6.01661	6.4131	6.08527
Aldob	blue	0.922126	0.752957	0.692582	2.29855	2.65935	2.21902
Ambp	blue	0.212099	0.237068	0.21441	2.40382	2.50296	2.38248
Amy1	blue	2.6267	2.76754	2.43327	3.49959	3.65117	3.73673
Apcs	blue	0.0363135	0.0719027	0.0367339	1.11334	1.62042	1.378
Apoa1	blue	1.33526	1.39432	1.1917	4.4776	4.81384	4.42242
Apoa2	blue	1.38285	1.85022	1.16808	3.23616	3.73674	3.4454
Apoa4	blue	0.124768	0.144881	0.0218093	2.91828	3.23338	2.88948
Apoc1	blue	2.60188	2.32011	2.85391	3.4964	3.95891	3.93052
Apoc3	blue	0.741959	0.224674	0.833804	2.44082	2.68661	2.57995
Apoc4	blue	0.0682185	0.0683779	0	0.966701	1.52078	0.923223
Apoh	blue	0.670082	0.81712	0.617311	1.60257	2.36226	1.9181
Arg1	blue	0.384794	0.268159	0.207429	1.93304	2.33853	2.14503
Azgp1	blue	0.405183	0.803774	0.207119	1.70294	1.85885	1.75426
Bc1	blue	3.8759	4.0018	3.56992	3.60301	4.70889	5.19021
C030023E24Rik	blue	1.45737	1.5869	1.43547	3.03241	2.98778	3.08999
Cd4	blue	1.93594	2.43051	2.18718	1.71676	3.12116	2.85833
Ces1c	blue	0.201569	0.184778	0.254691	1.0627	1.50331	1.4159
Cfp	blue	2.0073	2.18588	2.1816	3.19014	3.03826	3.1122
Clk1	blue	4.86079	5.25153	5.1282	5.77088	6.07322	6.01879
Col6a1	blue	2.43888	3.37893	2.74129	4.09633	3.81689	3.78185
Coro6	blue	2.16154	2.04384	1.88423	3.57438	2.82168	2.72555
Cyp2d9	blue	0.0642985	0.0432842	0.0436812	0.888318	1.20157	0.930684
Cyp2e1	blue	0.227521	0.651467	0.588871	1.97226	2.01615	1.81476
F2	blue	0.240041	0.042985	0.0854921	0.907924	1.14882	1.10996
Fabp1	blue	0.134848	0.875623	0.760334	2.49172	2.88553	2.59409
Fga	blue	0.308209	0.488383	0.124805	2.99771	3.24737	2.87081
Fgb	blue	0.599208	0.668887	0.218741	3.75959	4.12562	3.82859
Fgg	blue	0.537336	0.526534	0.0841683	3.21394	3.44808	3.30796
Ftx	blue	1.4688	1.5292	1.38355	2.86597	2.77877	3.07275
Gc	blue	0.596615	0.736404	0.356247	2.78093	3.0521	2.86634
Gm14827	blue	0.649284	0.361627	0.453836	1.76579	1.86197	1.63429
Gm41774	blue	0.0821621	0	0.0830981	0.44864	1.07088	1.3258
Gm50594	blue	0.963332	0.818936	0.716414	1.7548	1.62829	1.93269
Gnmt	blue	0.313878	1.22647	1.07486	1.78475	2.06009	1.79681
Gpr6	blue	3.36248	4.26359	3.65259	3.41229	4.49815	4.4317
H2-Q10	blue	0.205708	0.441954	0.096141	1.1031	1.67151	1.46005
Hamp	blue	0.517416	0.518456	0.0872586	2.80927	3.58451	2.86283
Hp	blue	2.09203	1.79389	1.84189	3.60202	4.02462	3.77367
Hpd	blue	0.193238	0.238282	0.262295	1.27051	1.50186	1.18353
Hpx	blue	0.831539	0.688464	0.631036	3.46446	3.68945	3.49163
Hrg	blue	0.0206835	0.120149	0.140471	1.04511	1.16063	1.2335
Ido1	blue	1.06387	1.81844	1.5246	1.15018	2.28011	2.37706
Igflr1	blue	1.28576	1.12905	1.43921	2.18018	2.11511	2.24516
Inha	blue	3.01969	2.96026	2.64923	3.86632	3.78326	3.87915
Itih4	blue	0.298534	0.162461	0.143085	1.56823	1.82354	1.35913
Kng1	blue	0.138419	0.149715	0.0599774	0.969044	1.23709	1.17078
LOC118568281	blue	0.62974	0.390145	0.576299	1.82322	1.25699	1.48817
Lcn2	blue	0.27003	0.339451	0.375729	1.5913	1.92301	2.01944
Lrg1	blue	0.289786	0.312169	0.419647	1.79141	2.00636	1.91243
Malat1	blue	3.78901	4.07647	3.89971	5.32222	5.01295	5.26945
Mat1a	blue	0.0899976	0.220194	0.0712839	1.26882	1.5189	1.22114
Meg3	blue	6.7797	6.68594	6.40626	7.96619	7.77508	8.09847
Miat	blue	3.57883	3.5104	3.23988	4.95595	4.19133	4.49139
Mir124a-1hg	blue	3.68425	3.6457	3.37315	5.33809	4.70973	4.79456
Mug1	blue	0.0567772	0.118361	0.0290006	1.23785	1.41408	0.997026
Mup11	blue	0.264066	0	0.0361892	0.914973	1.43451	1.14638
Mup14	blue	0.44474	0.195061	0.101731	2.39093	2.49099	2.36012
Mup17	blue	0.068737	0	0.135851	0.895731	0.938507	1.23572
Mup20	blue	0.780177	0.67363	0.263284	3.22334	3.72904	3.89869
Mup3	blue	1.16108	1.45149	0.445014	3.94141	4.36713	3.92706
Mup7	blue	0.883563	0.545742	0.19729	3.05526	3.81492	3.3798
Nrgn	blue	7.76027	7.83215	7.8235	9.2087	8.37693	8.41321
Nupr1	blue	1.97266	2.32663	2.2903	3.25106	3.22033	2.45719
Orm1	blue	0.330655	0.367902	0.257557	2.71028	2.97341	2.77841
Pck1	blue	0.0405908	0.143888	0.04106	1.20933	1.45776	1.2326
Plg	blue	0.0767308	0.101661	0.0521988	0.993965	1.488	1.14262
Ppp1r1b	blue	7.29711	8.22002	7.90839	7.43363	8.62312	8.4501
Pzp	blue	0.153837	0.140191	0.0909259	1.21248	1.65655	1.30528
Rbp4	blue	2.06058	2.3367	2.42831	3.70227	3.2564	2.90755
Rgs9	blue	3.63428	4.12294	3.81245	3.9818	4.8645	4.84262
Rxrg	blue	3.62494	4.24194	4.01116	3.50533	4.82022	4.5408
Saa1	blue	0.397123	0.0348265	0.135725	0.772309	1.35136	1.07244
Scn4b	blue	5.17107	6.0369	5.47682	5.17919	6.32096	6.13697
Serpina1a	blue	0.224242	0.208641	0.160644	1.92772	2.00846	1.94369
Serpina1b	blue	0.937556	0.544718	0.236437	3.26851	3.47747	3.30302
Serpina1c	blue	0.397311	0.785674	0.381779	2.32237	2.64537	2.46691
Serpina1d	blue	0.314426	0.573567	0.190025	1.64578	2.14743	2.05874
Serpina1e	blue	0.893735	0.852108	0.433931	4.3843	4.69573	4.42
Serpina3k	blue	1.17644	1.31701	0.84701	4.4161	4.76491	4.46156
Serpina3m	blue	0.0842673	0.144716	0	1.54531	1.78567	1.72431
Serpinc1	blue	0.17905	0.148442	0.017428	1.38267	1.58763	1.12827
Slc39a2	blue	0.726997	0.887463	0.685521	1.9285	1.76761	1.91021
Snhg11	blue	6.57152	6.60989	6.21328	7.91649	7.75343	7.87704
Tmc4	blue	0.874943	0.982036	0.7216	1.91983	1.90474	1.62204
Traip	blue	2.00313	2.12486	1.76155	2.51977	3.00253	3.04878
Ttc14	blue	2.50407	2.40192	2.20599	3.46087	3.33929	3.41314
Zbtb16	blue	1.75679	2.03328	2.25831	3.14916	2.589	2.7447
