# Supplementary material for: Characterizing defective lipid metabolism in the lateral septum of mice treated with olanzapine: implications for its side effects
Source: Front Pharmacol. 2024 Jun 14;15:1419098. doi: 10.3389/fphar.2024.1419098 (PMC11211371; doi:10.3389/fphar.2024.1419098)
Supplement: Supplementary file 7 [file Table7.XLSX]

## Sheet: olanzapine-GeneCards-SearchResu
Supplementary file 7: Olanzapine-GeneCards-SearchResults
Gene Symbol	Description	Category	Uniprot ID	Gifts	GC Id	Relevance score	GeneCards Link
PRL	Prolactin	Protein Coding	P01236	47	GC06M022287	15.5066	https://www.genecards.org/cgi-bin/carddisp.pl?gene=PRL
INS	Insulin	Protein Coding	P01308	51	GC11M002159	14.5767	https://www.genecards.org/cgi-bin/carddisp.pl?gene=INS
HTR2A	5-Hydroxytryptamine Receptor 2A	Protein Coding	P28223	51	GC13M046831	13.0396	https://www.genecards.org/cgi-bin/carddisp.pl?gene=HTR2A
DRD2	Dopamine Receptor D2	Protein Coding	P14416	52	GC11M113409	12.5003	https://www.genecards.org/cgi-bin/carddisp.pl?gene=DRD2
LEP	Leptin	Protein Coding	P41159	50	GC07P128241	11.353	https://www.genecards.org/cgi-bin/carddisp.pl?gene=LEP
HTR2C	5-Hydroxytryptamine Receptor 2C	Protein Coding	P28335	48	GC0XP114584	10.4706	https://www.genecards.org/cgi-bin/carddisp.pl?gene=HTR2C
CYP1A2	Cytochrome P450 Family 1 Subfamily A Member 2	Protein Coding	P05177	48	GC15P074748	9.81817	https://www.genecards.org/cgi-bin/carddisp.pl?gene=CYP1A2
CYP2D6	Cytochrome P450 Family 2 Subfamily D Member 6	Protein Coding	P10635	50	GC22M042126	9.00356	https://www.genecards.org/cgi-bin/carddisp.pl?gene=CYP2D6
GHRL	Ghrelin And Obestatin Prepropeptide	Protein Coding	Q9UBU3	45	GC03M010285	8.44465	https://www.genecards.org/cgi-bin/carddisp.pl?gene=GHRL
FMO3	Flavin Containing Dimethylaniline Monoxygenase 3	Protein Coding	P31513	50	GC01P171090	8.2425	https://www.genecards.org/cgi-bin/carddisp.pl?gene=FMO3
ABCB1	ATP Binding Cassette Subfamily B Member 1	Protein Coding	P08183	54	GC07M087504	7.71191	https://www.genecards.org/cgi-bin/carddisp.pl?gene=ABCB1
DRD3	Dopamine Receptor D3	Protein Coding	P35462	47	GC03M114128	7.66124	https://www.genecards.org/cgi-bin/carddisp.pl?gene=DRD3
UGT1A4	UDP Glucuronosyltransferase Family 1 Member A4	Protein Coding	P22310	46	GC02P233718	7.45959	https://www.genecards.org/cgi-bin/carddisp.pl?gene=UGT1A4
ADIPOQ	Adiponectin, C1Q And Collagen Domain Containing	Protein Coding	Q15848	50	GC03P186842	7.45622	https://www.genecards.org/cgi-bin/carddisp.pl?gene=ADIPOQ
LEPQTL1	Leptin, Serum Levels Of	Genetic Locus		3	GC02U903086	7.26649	https://www.genecards.org/cgi-bin/carddisp.pl?gene=LEPQTL1
DRD4	Dopamine Receptor D4	Protein Coding	P21917	48	GC11P005702	6.98942	https://www.genecards.org/cgi-bin/carddisp.pl?gene=DRD4
HTR3A	5-Hydroxytryptamine Receptor 3A	Protein Coding	P46098	49	GC11P113975	6.90995	https://www.genecards.org/cgi-bin/carddisp.pl?gene=HTR3A
HTR1A	5-Hydroxytryptamine Receptor 1A	Protein Coding	P08908	50	GC05M063960	6.85811	https://www.genecards.org/cgi-bin/carddisp.pl?gene=HTR1A
FOS	Fos Proto-Oncogene, AP-1 Transcription Factor Subunit	Protein Coding	P01100	54	GC14P075278	6.83374	https://www.genecards.org/cgi-bin/carddisp.pl?gene=FOS
CYP3A4	Cytochrome P450 Family 3 Subfamily A Member 4	Protein Coding	P08684	52	GC07M099871	6.80586	https://www.genecards.org/cgi-bin/carddisp.pl?gene=CYP3A4
GNB3	G Protein Subunit Beta 3	Protein Coding	P16520	50	GC12P006839	6.69522	https://www.genecards.org/cgi-bin/carddisp.pl?gene=GNB3
BDNF	Brain Derived Neurotrophic Factor	Protein Coding	P23560	53	GC11M027654	6.36136	https://www.genecards.org/cgi-bin/carddisp.pl?gene=BDNF
HRH1	Histamine Receptor H1	Protein Coding	P35367	49	GC03P019298	6.28065	https://www.genecards.org/cgi-bin/carddisp.pl?gene=HRH1
PPARG	Peroxisome Proliferator Activated Receptor Gamma	Protein Coding	P37231	56	GC03P012287	6.12032	https://www.genecards.org/cgi-bin/carddisp.pl?gene=PPARG
HTR6	5-Hydroxytryptamine Receptor 6	Protein Coding	P50406	45	GC01P019666	6.08228	https://www.genecards.org/cgi-bin/carddisp.pl?gene=HTR6
CYP3A5	Cytochrome P450 Family 3 Subfamily A Member 5	Protein Coding	P20815	48	GC07M099648	5.90423	https://www.genecards.org/cgi-bin/carddisp.pl?gene=CYP3A5
DRD1	Dopamine Receptor D1	Protein Coding	P21728	48	GC05M175440	5.65353	https://www.genecards.org/cgi-bin/carddisp.pl?gene=DRD1
SLC6A4	Solute Carrier Family 6 Member 4	Protein Coding	P31645	51	GC17M030194	5.6522	https://www.genecards.org/cgi-bin/carddisp.pl?gene=SLC6A4
ADRB3	Adrenoceptor Beta 3	Protein Coding	P13945	46	GC08M037962	5.58918	https://www.genecards.org/cgi-bin/carddisp.pl?gene=ADRB3
CYP3A43	Cytochrome P450 Family 3 Subfamily A Member 43	Protein Coding	Q9HB55	42	GC07P104255	5.53413	https://www.genecards.org/cgi-bin/carddisp.pl?gene=CYP3A43
LEPR	Leptin Receptor	Protein Coding	P48357	53	GC01P065431	5.47626	https://www.genecards.org/cgi-bin/carddisp.pl?gene=LEPR
COMT	Catechol-O-Methyltransferase	Protein Coding	P21964	54	GC22P019941	5.46428	https://www.genecards.org/cgi-bin/carddisp.pl?gene=COMT
FMO1	Flavin Containing Dimethylaniline Monoxygenase 1	Protein Coding	Q01740	45	GC01P171248	5.45853	https://www.genecards.org/cgi-bin/carddisp.pl?gene=FMO1
ADRA2A	Adrenoceptor Alpha 2A	Protein Coding	P08913	49	GC10P111077	5.45611	https://www.genecards.org/cgi-bin/carddisp.pl?gene=ADRA2A
PMCH	Pro-Melanin Concentrating Hormone	Protein Coding	P20382	38	GC12M102196	5.24761	https://www.genecards.org/cgi-bin/carddisp.pl?gene=PMCH
APOE	Apolipoprotein E	Protein Coding	P02649	53	GC19P096171	5.22364	https://www.genecards.org/cgi-bin/carddisp.pl?gene=APOE
CHAT	Choline O-Acetyltransferase	Protein Coding	P28329	52	GC10P049609	5.22302	https://www.genecards.org/cgi-bin/carddisp.pl?gene=CHAT
SLC6A3	Solute Carrier Family 6 Member 3	Protein Coding	Q01959	53	GC05M001392	5.09508	https://www.genecards.org/cgi-bin/carddisp.pl?gene=SLC6A3
FAAH	Fatty Acid Amide Hydrolase	Protein Coding	O00519	50	GC01P046394	5.05855	https://www.genecards.org/cgi-bin/carddisp.pl?gene=FAAH
SLC2A4	Solute Carrier Family 2 Member 4	Protein Coding	P14672	50	GC17P092348	4.85921	https://www.genecards.org/cgi-bin/carddisp.pl?gene=SLC2A4
GCG	Glucagon	Protein Coding	P01275	45	GC02M162142	4.61649	https://www.genecards.org/cgi-bin/carddisp.pl?gene=GCG
CYP2C19	Cytochrome P450 Family 2 Subfamily C Member 19	Protein Coding	P33261	47	GC10P094762	4.57798	https://www.genecards.org/cgi-bin/carddisp.pl?gene=CYP2C19
CNR1	Cannabinoid Receptor 1	Protein Coding	P21554	50	GC06M088139	4.44836	https://www.genecards.org/cgi-bin/carddisp.pl?gene=CNR1
HTR1D	5-Hydroxytryptamine Receptor 1D	Protein Coding	P28221	49	GC01M023191	4.43264	https://www.genecards.org/cgi-bin/carddisp.pl?gene=HTR1D
HTR7	5-Hydroxytryptamine Receptor 7	Protein Coding	P34969	50	GC10M090740	4.37485	https://www.genecards.org/cgi-bin/carddisp.pl?gene=HTR7
SLC17A5	Solute Carrier Family 17 Member 5	Protein Coding	Q9NRA2	48	GC06M073593	4.27936	https://www.genecards.org/cgi-bin/carddisp.pl?gene=SLC17A5
MC4R	Melanocortin 4 Receptor	Protein Coding	P32245	50	GC18M060371	4.27438	https://www.genecards.org/cgi-bin/carddisp.pl?gene=MC4R
HTR2B	5-Hydroxytryptamine Receptor 2B	Protein Coding	P41595	46	GC02M231108	4.27438	https://www.genecards.org/cgi-bin/carddisp.pl?gene=HTR2B
CYP2C9	Cytochrome P450 Family 2 Subfamily C Member 9	Protein Coding	P11712	49	GC10P094938	4.25119	https://www.genecards.org/cgi-bin/carddisp.pl?gene=CYP2C9
GLUD1	Glutamate Dehydrogenase 1	Protein Coding	P00367	53	GC10M087050	4.19235	https://www.genecards.org/cgi-bin/carddisp.pl?gene=GLUD1
CHRM3	Cholinergic Receptor Muscarinic 3	Protein Coding	P20309	52	GC01P239386	4.19026	https://www.genecards.org/cgi-bin/carddisp.pl?gene=CHRM3
SLC2A1	Solute Carrier Family 2 Member 1	Protein Coding	P11166	56	GC01M042925	4.08216	https://www.genecards.org/cgi-bin/carddisp.pl?gene=SLC2A1
CCKBR	Cholecystokinin B Receptor	Protein Coding	P32239	48	GC11P006259	4.08216	https://www.genecards.org/cgi-bin/carddisp.pl?gene=CCKBR
ANKK1	Ankyrin Repeat And Kinase Domain Containing 1	Protein Coding	Q8NFD2	40	GC11P113387	3.99017	https://www.genecards.org/cgi-bin/carddisp.pl?gene=ANKK1
CYP1A1	Cytochrome P450 Family 1 Subfamily A Member 1	Protein Coding	P04798	51	GC15M074719	3.85657	https://www.genecards.org/cgi-bin/carddisp.pl?gene=CYP1A1
AHR	Aryl Hydrocarbon Receptor	Protein Coding	P35869	50	GC07P016916	3.85657	https://www.genecards.org/cgi-bin/carddisp.pl?gene=AHR
GIPR	Gastric Inhibitory Polypeptide Receptor	Protein Coding	P48546	47	GC19P045668	3.85657	https://www.genecards.org/cgi-bin/carddisp.pl?gene=GIPR
BDNF-AS	BDNF Antisense RNA	RNA Gene		22	GC11P027466	3.69976	https://www.genecards.org/cgi-bin/carddisp.pl?gene=BDNF-AS
ADRB2	Adrenoceptor Beta 2	Protein Coding	P07550	51	GC05P149798	3.67407	https://www.genecards.org/cgi-bin/carddisp.pl?gene=ADRB2
APOC3	Apolipoprotein C3	Protein Coding	P02656	48	GC11P116829	3.64565	https://www.genecards.org/cgi-bin/carddisp.pl?gene=APOC3
TNF	Tumor Necrosis Factor	Protein Coding	P01375	55	GC06P118895	3.3675	https://www.genecards.org/cgi-bin/carddisp.pl?gene=TNF
ATP1A2	ATPase Na+/K+ Transporting Subunit Alpha 2	Protein Coding	P50993	52	GC01P160115	3.362	https://www.genecards.org/cgi-bin/carddisp.pl?gene=ATP1A2
SPOPL	Speckle Type BTB/POZ Protein Like	Protein Coding	Q6IQ16	39	GC02P138501	3.362	https://www.genecards.org/cgi-bin/carddisp.pl?gene=SPOPL
NTS	Neurotensin	Protein Coding	P30990	45	GC12P085876	3.3072	https://www.genecards.org/cgi-bin/carddisp.pl?gene=NTS
ADRA2C	Adrenoceptor Alpha 2C	Protein Coding	P18825	48	GC04P003766	3.26825	https://www.genecards.org/cgi-bin/carddisp.pl?gene=ADRA2C
LPL	Lipoprotein Lipase	Protein Coding	P06858	53	GC08P019901	3.18548	https://www.genecards.org/cgi-bin/carddisp.pl?gene=LPL
GABRA2	Gamma-Aminobutyric Acid Type A Receptor Subunit Alpha2	Protein Coding	P47869	51	GC04M046243	3.17627	https://www.genecards.org/cgi-bin/carddisp.pl?gene=GABRA2
CHRM1	Cholinergic Receptor Muscarinic 1	Protein Coding	P11229	48	GC11M116754	3.17627	https://www.genecards.org/cgi-bin/carddisp.pl?gene=CHRM1
KCNH2	Potassium Voltage-Gated Channel Subfamily H Member 2	Protein Coding	Q12809	53	GC07M150944	3.11826	https://www.genecards.org/cgi-bin/carddisp.pl?gene=KCNH2
HTR1B	5-Hydroxytryptamine Receptor 1B	Protein Coding	P28222	47	GC06M087975	3.11826	https://www.genecards.org/cgi-bin/carddisp.pl?gene=HTR1B
GLP1R	Glucagon Like Peptide 1 Receptor	Protein Coding	P43220	50	GC06P039048	3.04267	https://www.genecards.org/cgi-bin/carddisp.pl?gene=GLP1R
GRM3	Glutamate Metabotropic Receptor 3	Protein Coding	Q14832	48	GC07P086643	3.02297	https://www.genecards.org/cgi-bin/carddisp.pl?gene=GRM3
ADRA1B	Adrenoceptor Alpha 1B	Protein Coding	P35368	51	GC05P159867	2.97298	https://www.genecards.org/cgi-bin/carddisp.pl?gene=ADRA1B
CHRM2	Cholinergic Receptor Muscarinic 2	Protein Coding	P08172	51	GC07P136868	2.97298	https://www.genecards.org/cgi-bin/carddisp.pl?gene=CHRM2
ADRA1A	Adrenoceptor Alpha 1A	Protein Coding	P35348	50	GC08M026747	2.97298	https://www.genecards.org/cgi-bin/carddisp.pl?gene=ADRA1A
MTHFR	Methylenetetrahydrofolate Reductase	Protein Coding	P42898	51	GC01M011785	2.93716	https://www.genecards.org/cgi-bin/carddisp.pl?gene=MTHFR
SV2C	Synaptic Vesicle Glycoprotein 2C	Protein Coding	Q496J9	42	GC05P075847	2.89821	https://www.genecards.org/cgi-bin/carddisp.pl?gene=SV2C
GPT	Glutamic--Pyruvic Transaminase	Protein Coding	P24298	45	GC08P144502	2.86684	https://www.genecards.org/cgi-bin/carddisp.pl?gene=GPT
IL1A	Interleukin 1 Alpha	Protein Coding	P01583	49	GC02M112773	2.80622	https://www.genecards.org/cgi-bin/carddisp.pl?gene=IL1A
ADRA2B	Adrenoceptor Alpha 2B	Protein Coding	P18089	47	GC02M096112	2.80622	https://www.genecards.org/cgi-bin/carddisp.pl?gene=ADRA2B
TBC1D1	TBC1 Domain Family Member 1	Protein Coding	Q86TI0	45	GC04P038359	2.74822	https://www.genecards.org/cgi-bin/carddisp.pl?gene=TBC1D1
FASN	Fatty Acid Synthase	Protein Coding	P49327	52	GC17M082078	2.73352	https://www.genecards.org/cgi-bin/carddisp.pl?gene=FASN
DRD5	Dopamine Receptor D5	Protein Coding	P21918	50	GC04P009783	2.67262	https://www.genecards.org/cgi-bin/carddisp.pl?gene=DRD5
ADRA1D	Adrenoceptor Alpha 1D	Protein Coding	P25100	48	GC20M004220	2.67262	https://www.genecards.org/cgi-bin/carddisp.pl?gene=ADRA1D
CHRM4	Cholinergic Receptor Muscarinic 4	Protein Coding	P08173	48	GC11M116465	2.67262	https://www.genecards.org/cgi-bin/carddisp.pl?gene=CHRM4
CHRM5	Cholinergic Receptor Muscarinic 5	Protein Coding	P08912	47	GC15P033968	2.67262	https://www.genecards.org/cgi-bin/carddisp.pl?gene=CHRM5
HTR1E	5-Hydroxytryptamine Receptor 1E	Protein Coding	P28566	42	GC06P086937	2.67262	https://www.genecards.org/cgi-bin/carddisp.pl?gene=HTR1E
SOD1	Superoxide Dismutase 1	Protein Coding	P00441	56	GC21P031659	2.66306	https://www.genecards.org/cgi-bin/carddisp.pl?gene=SOD1
SNAP25	Synaptosome Associated Protein 25	Protein Coding	P60880	53	GC20P010216	2.60494	https://www.genecards.org/cgi-bin/carddisp.pl?gene=SNAP25
TNFRSF1A	TNF Receptor Superfamily Member 1A	Protein Coding	P19438	53	GC12M006328	2.53037	https://www.genecards.org/cgi-bin/carddisp.pl?gene=TNFRSF1A
TNFRSF1B	TNF Receptor Superfamily Member 1B	Protein Coding	P20333	52	GC01P012599	2.53037	https://www.genecards.org/cgi-bin/carddisp.pl?gene=TNFRSF1B
HRH2	Histamine Receptor H2	Protein Coding	P25021	47	GC05P175659	2.53037	https://www.genecards.org/cgi-bin/carddisp.pl?gene=HRH2
HRH3	Histamine Receptor H3	Protein Coding	Q9Y5N1	45	GC20M062214	2.53037	https://www.genecards.org/cgi-bin/carddisp.pl?gene=HRH3
UGT1A1	UDP Glucuronosyltransferase Family 1 Member A1	Protein Coding	P22309	54	GC02P233760	2.49012	https://www.genecards.org/cgi-bin/carddisp.pl?gene=UGT1A1
GAA	Alpha Glucosidase	Protein Coding	P10253	53	GC17P080101	2.49012	https://www.genecards.org/cgi-bin/carddisp.pl?gene=GAA
ADRB1	Adrenoceptor Beta 1	Protein Coding	P08588	52	GC10P114044	2.49012	https://www.genecards.org/cgi-bin/carddisp.pl?gene=ADRB1
ALB	Albumin	Protein Coding	P02768	52	GC04P073397	2.49012	https://www.genecards.org/cgi-bin/carddisp.pl?gene=ALB
GABRG2	Gamma-Aminobutyric Acid Type A Receptor Subunit Gamma2	Protein Coding	P18507	52	GC05P162000	2.49012	https://www.genecards.org/cgi-bin/carddisp.pl?gene=GABRG2
GABRA1	Gamma-Aminobutyric Acid Type A Receptor Subunit Alpha1	Protein Coding	P14867	51	GC05P161847	2.49012	https://www.genecards.org/cgi-bin/carddisp.pl?gene=GABRA1
GABRA5	Gamma-Aminobutyric Acid Type A Receptor Subunit Alpha5	Protein Coding	P31644	51	GC15P026866	2.49012	https://www.genecards.org/cgi-bin/carddisp.pl?gene=GABRA5
GABRA3	Gamma-Aminobutyric Acid Type A Receptor Subunit Alpha3	Protein Coding	P34903	50	GC0XM152166	2.49012	https://www.genecards.org/cgi-bin/carddisp.pl?gene=GABRA3
GSTM3	Glutathione S-Transferase Mu 3	Protein Coding	P21266	50	GC01M109733	2.49012	https://www.genecards.org/cgi-bin/carddisp.pl?gene=GSTM3
TPMT	Thiopurine S-Methyltransferase	Protein Coding	P51580	50	GC06M018128	2.49012	https://www.genecards.org/cgi-bin/carddisp.pl?gene=TPMT
GFER	Growth Factor, Augmenter Of Liver Regeneration	Protein Coding	P55789	49	GC16P001984	2.49012	https://www.genecards.org/cgi-bin/carddisp.pl?gene=GFER
EIF2AK4	Eukaryotic Translation Initiation Factor 2 Alpha Kinase 4	Protein Coding	Q9P2K8	48	GC15P039934	2.49012	https://www.genecards.org/cgi-bin/carddisp.pl?gene=EIF2AK4
HTR4	5-Hydroxytryptamine Receptor 4	Protein Coding	Q13639	47	GC05M148451	2.49012	https://www.genecards.org/cgi-bin/carddisp.pl?gene=HTR4
SLC22A1	Solute Carrier Family 22 Member 1	Protein Coding	O15245	47	GC06P160121	2.49012	https://www.genecards.org/cgi-bin/carddisp.pl?gene=SLC22A1
EPM2A	EPM2A Glucan Phosphatase, Laforin	Protein Coding	B3EWF7	46	GC06M145382	2.49012	https://www.genecards.org/cgi-bin/carddisp.pl?gene=EPM2A
GABRG3	Gamma-Aminobutyric Acid Type A Receptor Subunit Gamma3	Protein Coding	Q99928	46	GC15P026971	2.49012	https://www.genecards.org/cgi-bin/carddisp.pl?gene=GABRG3
HTR1F	5-Hydroxytryptamine Receptor 1F	Protein Coding	P30939	46	GC03P087792	2.49012	https://www.genecards.org/cgi-bin/carddisp.pl?gene=HTR1F
SH2B1	SH2B Adaptor Protein 1	Protein Coding	Q9NRF2	46	GC16P060663	2.49012	https://www.genecards.org/cgi-bin/carddisp.pl?gene=SH2B1
ORM1	Orosomucoid 1	Protein Coding	P02763	45	GC09P114323	2.49012	https://www.genecards.org/cgi-bin/carddisp.pl?gene=ORM1
RGS4	Regulator Of G Protein Signaling 4	Protein Coding	P49798	45	GC01P163038	2.49012	https://www.genecards.org/cgi-bin/carddisp.pl?gene=RGS4
CYP3A7	Cytochrome P450 Family 3 Subfamily A Member 7	Protein Coding	P24462	44	GC07M099705	2.49012	https://www.genecards.org/cgi-bin/carddisp.pl?gene=CYP3A7
HTR5A	5-Hydroxytryptamine Receptor 5A	Protein Coding	P47898	44	GC07P155070	2.49012	https://www.genecards.org/cgi-bin/carddisp.pl?gene=HTR5A
GABRG1	Gamma-Aminobutyric Acid Type A Receptor Subunit Gamma1	Protein Coding	Q8N1C3	43	GC04M046035	2.49012	https://www.genecards.org/cgi-bin/carddisp.pl?gene=GABRG1
RABEP1	Rabaptin, RAB GTPase Binding Effector Protein 1	Protein Coding	Q15276	43	GC17P005282	2.49012	https://www.genecards.org/cgi-bin/carddisp.pl?gene=RABEP1
IMPACT	Impact RWD Domain Protein	Protein Coding	Q9P2X3	40	GC18P024426	2.49012	https://www.genecards.org/cgi-bin/carddisp.pl?gene=IMPACT
HTR3D	5-Hydroxytryptamine Receptor 3D	Protein Coding	Q70Z44	38	GC03P184031	2.49012	https://www.genecards.org/cgi-bin/carddisp.pl?gene=HTR3D
NR3C1	Nuclear Receptor Subfamily 3 Group C Member 1	Protein Coding	P04150	53	GC05M143277	2.44999	https://www.genecards.org/cgi-bin/carddisp.pl?gene=NR3C1
HTRA1	HtrA Serine Peptidase 1	Protein Coding	Q92743	48	GC10P122461	2.40437	https://www.genecards.org/cgi-bin/carddisp.pl?gene=HTRA1
PGP	Phosphoglycolate Phosphatase	Protein Coding	A6NDG6	41	GC16M014092	2.35722	https://www.genecards.org/cgi-bin/carddisp.pl?gene=PGP
CCK	Cholecystokinin	Protein Coding	P06307	45	GC03M042274	2.33238	https://www.genecards.org/cgi-bin/carddisp.pl?gene=CCK
ACLY	ATP Citrate Lyase	Protein Coding	P53396	51	GC17M041866	2.25148	https://www.genecards.org/cgi-bin/carddisp.pl?gene=ACLY
LIPF	Lipase F, Gastric Type	Protein Coding	P07098	46	GC10P088664	2.25148	https://www.genecards.org/cgi-bin/carddisp.pl?gene=LIPF
CYP2C8	Cytochrome P450 Family 2 Subfamily C Member 8	Protein Coding	P10632	50	GC10M095038	2.14438	https://www.genecards.org/cgi-bin/carddisp.pl?gene=CYP2C8
SULT4A1	Sulfotransferase Family 4A Member 1	Protein Coding	Q9BR01	44	GC22M043824	2.1377	https://www.genecards.org/cgi-bin/carddisp.pl?gene=SULT4A1
PYY	Peptide YY	Protein Coding	P10082	45	GC17M043952	2.12637	https://www.genecards.org/cgi-bin/carddisp.pl?gene=PYY
NRG1	Neuregulin 1	Protein Coding	Q02297	52	GC08P031639	2.08994	https://www.genecards.org/cgi-bin/carddisp.pl?gene=NRG1
ANKS1B	Ankyrin Repeat And Sterile Alpha Motif Domain Containing 1B	Protein Coding	Q7Z6G8	44	GC12M098726	1.97233	https://www.genecards.org/cgi-bin/carddisp.pl?gene=ANKS1B
GAD1	Glutamate Decarboxylase 1	Protein Coding	Q99259	53	GC02P170813	1.9377	https://www.genecards.org/cgi-bin/carddisp.pl?gene=GAD1
SREBF1	Sterol Regulatory Element Binding Transcription Factor 1	Protein Coding	P36956	52	GC17M017810	1.91435	https://www.genecards.org/cgi-bin/carddisp.pl?gene=SREBF1
CRP	C-Reactive Protein	Protein Coding	P02741	49	GC01M159734	1.91435	https://www.genecards.org/cgi-bin/carddisp.pl?gene=CRP
MAOA	Monoamine Oxidase A	Protein Coding	P21397	52	GC0XP043654	1.80906	https://www.genecards.org/cgi-bin/carddisp.pl?gene=MAOA
MIR143	MicroRNA 143	RNA Gene		25	GC05P149833	1.78924	https://www.genecards.org/cgi-bin/carddisp.pl?gene=MIR143
UGT2B10	UDP Glucuronosyltransferase Family 2 Member B10	Protein Coding	P36537	44	GC04P068816	1.78447	https://www.genecards.org/cgi-bin/carddisp.pl?gene=UGT2B10
TACR1	Tachykinin Receptor 1	Protein Coding	P25103	47	GC02M075480	1.78426	https://www.genecards.org/cgi-bin/carddisp.pl?gene=TACR1
HIVEP1	HIVEP Zinc Finger 1	Protein Coding	P15822	40	GC06P012009	1.76021	https://www.genecards.org/cgi-bin/carddisp.pl?gene=HIVEP1
LCE3E	Late Cornified Envelope 3E	Protein Coding	Q5T5B0	30	GC01M152565	1.76021	https://www.genecards.org/cgi-bin/carddisp.pl?gene=LCE3E
IGF1	Insulin Like Growth Factor 1	Protein Coding	P05019	52	GC12M102395	1.73146	https://www.genecards.org/cgi-bin/carddisp.pl?gene=IGF1
GH1	Growth Hormone 1	Protein Coding	P01241	47	GC17M063917	1.73146	https://www.genecards.org/cgi-bin/carddisp.pl?gene=GH1
IGFBP1	Insulin Like Growth Factor Binding Protein 1	Protein Coding	P08833	47	GC07P049076	1.73146	https://www.genecards.org/cgi-bin/carddisp.pl?gene=IGFBP1
LOC110806262	Solute Carrier Family 6 Member 4 Gene Promoter	Functional Element		3	GC17P030235	1.73146	https://www.genecards.org/cgi-bin/carddisp.pl?gene=LOC110806262
CTNNB1	Catenin Beta 1	Protein Coding	P35222	57	GC03P041194	1.70014	https://www.genecards.org/cgi-bin/carddisp.pl?gene=CTNNB1
CREB1	CAMP Responsive Element Binding Protein 1	Protein Coding	P16220	53	GC02P207529	1.6668	https://www.genecards.org/cgi-bin/carddisp.pl?gene=CREB1
SHBG	Sex Hormone Binding Globulin	Protein Coding	P04278	45	GC17P007613	1.6668	https://www.genecards.org/cgi-bin/carddisp.pl?gene=SHBG
MSBP1	Minisatellite Binding Protein 1	Protein Coding		5	GC00U990213	1.6668	https://www.genecards.org/cgi-bin/carddisp.pl?gene=MSBP1
CHRNA7	Cholinergic Receptor Nicotinic Alpha 7 Subunit	Protein Coding	P36544	48	GC15P031923	1.63099	https://www.genecards.org/cgi-bin/carddisp.pl?gene=CHRNA7
CHKB-CPT1B	CHKB-CPT1B Readthrough (NMD Candidate)	RNA Gene		18	GC22M050568	1.63099	https://www.genecards.org/cgi-bin/carddisp.pl?gene=CHKB-CPT1B
MPO	Myeloperoxidase	Protein Coding	P05164	56	GC17M058269	1.59204	https://www.genecards.org/cgi-bin/carddisp.pl?gene=MPO
CAT	Catalase	Protein Coding	P04040	55	GC11P034460	1.59204	https://www.genecards.org/cgi-bin/carddisp.pl?gene=CAT
APP	Amyloid Beta Precursor Protein	Protein Coding	P05067	54	GC21M025880	1.59204	https://www.genecards.org/cgi-bin/carddisp.pl?gene=APP
SCD	Stearoyl-CoA Desaturase	Protein Coding	O00767	53	GC10P100347	1.59204	https://www.genecards.org/cgi-bin/carddisp.pl?gene=SCD
RBFOX1	RNA Binding Fox-1 Homolog 1	Protein Coding	Q9NWB1	44	GC16P059926	1.59204	https://www.genecards.org/cgi-bin/carddisp.pl?gene=RBFOX1
LINC01672	Long Intergenic Non-Protein Coding RNA 1672	RNA Gene		13	GC01P008900	1.59204	https://www.genecards.org/cgi-bin/carddisp.pl?gene=LINC01672
APOA1	Apolipoprotein A1	Protein Coding	P02647	54	GC11M116835	1.54895	https://www.genecards.org/cgi-bin/carddisp.pl?gene=APOA1
APOB	Apolipoprotein B	Protein Coding	P04114	50	GC02M020956	1.54895	https://www.genecards.org/cgi-bin/carddisp.pl?gene=APOB
NPY5R	Neuropeptide Y Receptor Y5	Protein Coding	Q15761	47	GC04P163343	1.54895	https://www.genecards.org/cgi-bin/carddisp.pl?gene=NPY5R
CSF3	Colony Stimulating Factor 3	Protein Coding	P09919	44	GC17P040015	1.54895	https://www.genecards.org/cgi-bin/carddisp.pl?gene=CSF3
PDLIM5	PDZ And LIM Domain 5	Protein Coding	Q96HC4	44	GC04P094451	1.54895	https://www.genecards.org/cgi-bin/carddisp.pl?gene=PDLIM5
GPRASP1	G Protein-Coupled Receptor Associated Sorting Protein 1	Protein Coding	Q5JY77	38	GC0XP102651	1.54895	https://www.genecards.org/cgi-bin/carddisp.pl?gene=GPRASP1
ASS1	Argininosuccinate Synthase 1	Protein Coding	P00966	53	GC09P130444	1.51014	https://www.genecards.org/cgi-bin/carddisp.pl?gene=ASS1
XK	X-Linked Kx Blood Group Antigen, Kell And VPS13A Binding Protein	Protein Coding	P51811	45	GC0XP037685	1.51014	https://www.genecards.org/cgi-bin/carddisp.pl?gene=XK
FUBP3	Far Upstream Element Binding Protein 3	Protein Coding	Q96I24	42	GC09P136145	1.51014	https://www.genecards.org/cgi-bin/carddisp.pl?gene=FUBP3
F2	Coagulation Factor II, Thrombin	Protein Coding	P00734	53	GC11P047208	1.50005	https://www.genecards.org/cgi-bin/carddisp.pl?gene=F2
FAS	Fas Cell Surface Death Receptor	Protein Coding	P25445	53	GC10P104467	1.50005	https://www.genecards.org/cgi-bin/carddisp.pl?gene=FAS
F5	Coagulation Factor V	Protein Coding	P12259	51	GC01M169511	1.50005	https://www.genecards.org/cgi-bin/carddisp.pl?gene=F5
LIPE	Lipase E, Hormone Sensitive Type	Protein Coding	Q05469	51	GC19M042401	1.50005	https://www.genecards.org/cgi-bin/carddisp.pl?gene=LIPE
VIPR1	Vasoactive Intestinal Peptide Receptor 1	Protein Coding	P32241	49	GC03P042490	1.50005	https://www.genecards.org/cgi-bin/carddisp.pl?gene=VIPR1
APOH	Apolipoprotein H	Protein Coding	P02749	48	GC17M066212	1.50005	https://www.genecards.org/cgi-bin/carddisp.pl?gene=APOH
BDKRB2	Bradykinin Receptor B2	Protein Coding	P30411	48	GC14P096205	1.50005	https://www.genecards.org/cgi-bin/carddisp.pl?gene=BDKRB2
GALR1	Galanin Receptor 1	Protein Coding	P47211	46	GC18P077250	1.50005	https://www.genecards.org/cgi-bin/carddisp.pl?gene=GALR1
KHSRP	KH-Type Splicing Regulatory Protein	Protein Coding	Q92945	45	GC19M006413	1.50005	https://www.genecards.org/cgi-bin/carddisp.pl?gene=KHSRP
MCHR1	Melanin Concentrating Hormone Receptor 1	Protein Coding	Q99705	45	GC22P040679	1.50005	https://www.genecards.org/cgi-bin/carddisp.pl?gene=MCHR1
NTSR1	Neurotensin Receptor 1	Protein Coding	P30989	45	GC20P062708	1.50005	https://www.genecards.org/cgi-bin/carddisp.pl?gene=NTSR1
BRS3	Bombesin Receptor Subtype 3	Protein Coding	P32247	44	GC0XP136512	1.50005	https://www.genecards.org/cgi-bin/carddisp.pl?gene=BRS3
MIR128-2	MicroRNA 128-2	RNA Gene		21	GC03P035754	1.50005	https://www.genecards.org/cgi-bin/carddisp.pl?gene=MIR128-2
SNORD15A	Small Nucleolar RNA, C/D Box 15A	RNA Gene		17	GC11P075400	1.50005	https://www.genecards.org/cgi-bin/carddisp.pl?gene=SNORD15A
PARK7	Parkinsonism Associated Deglycase	Protein Coding	Q99497	51	GC01P009047	1.44205	https://www.genecards.org/cgi-bin/carddisp.pl?gene=PARK7
RELN	Reelin	Protein Coding	P78509	48	GC07M103471	1.44205	https://www.genecards.org/cgi-bin/carddisp.pl?gene=RELN
EPO	Erythropoietin	Protein Coding	P01588	46	GC07P100720	1.44205	https://www.genecards.org/cgi-bin/carddisp.pl?gene=EPO
MIR203A	MicroRNA 203a	RNA Gene		22	GC14P113810	1.44205	https://www.genecards.org/cgi-bin/carddisp.pl?gene=MIR203A
APOA5	Apolipoprotein A5	Protein Coding	Q6Q788	47	GC11M116789	1.37095	https://www.genecards.org/cgi-bin/carddisp.pl?gene=APOA5
EPOR	Erythropoietin Receptor	Protein Coding	P19235	52	GC19M011377	1.36645	https://www.genecards.org/cgi-bin/carddisp.pl?gene=EPOR
SOD2-OT1	SOD2 Overlapping Transcript 1	RNA Gene		13	GC06M159772	1.36141	https://www.genecards.org/cgi-bin/carddisp.pl?gene=SOD2-OT1
NPY	Neuropeptide Y	Protein Coding	P01303	48	GC07P024290	1.34364	https://www.genecards.org/cgi-bin/carddisp.pl?gene=NPY
ABL1	ABL Proto-Oncogene 1, Non-Receptor Tyrosine Kinase	Protein Coding	P00519	56	GC09P130713	1.23302	https://www.genecards.org/cgi-bin/carddisp.pl?gene=ABL1
EXOSC2	Exosome Component 2	Protein Coding	Q13868	45	GC09P130693	1.23302	https://www.genecards.org/cgi-bin/carddisp.pl?gene=EXOSC2
MYOZ2	Myozenin 2	Protein Coding	Q9NPC6	42	GC04P119135	1.23302	https://www.genecards.org/cgi-bin/carddisp.pl?gene=MYOZ2
PRDM12	PR/SET Domain 12	Protein Coding	Q9H4Q4	41	GC09P130664	1.23302	https://www.genecards.org/cgi-bin/carddisp.pl?gene=PRDM12
SYNPO2	Synaptopodin 2	Protein Coding	Q9UMS6	41	GC04P118850	1.23302	https://www.genecards.org/cgi-bin/carddisp.pl?gene=SYNPO2
SNORD62B	Small Nucleolar RNA, C/D Box 62B	RNA Gene		17	GC09P136475	1.23302	https://www.genecards.org/cgi-bin/carddisp.pl?gene=SNORD62B
ENSG00000236986	Novel Transcript, Antisense To NUP214	RNA Gene		10	GC09M131132	1.23302	https://www.genecards.org/cgi-bin/carddisp.pl?gene=ENSG00000236986
LOC100272217	Uncharacterized LOC100272217	RNA Gene		10	GC09M130733	1.23302	https://www.genecards.org/cgi-bin/carddisp.pl?gene=LOC100272217
RF00017-8110		RNA Gene		5	GC09M130499	1.23302	https://www.genecards.org/cgi-bin/carddisp.pl?gene=RF00017-8110
NONHSAG053617.2		RNA Gene		4	GC09P130581	1.23302	https://www.genecards.org/cgi-bin/carddisp.pl?gene=NONHSAG053617.2
LOC124902286	Uncharacterized LOC124902286	RNA Gene		3	GC09P136150	1.23302	https://www.genecards.org/cgi-bin/carddisp.pl?gene=LOC124902286
ACACB	Acetyl-CoA Carboxylase Beta	Protein Coding	O00763	48	GC12P109116	1.18844	https://www.genecards.org/cgi-bin/carddisp.pl?gene=ACACB
AGTR1	Angiotensin II Receptor Type 1	Protein Coding	P30556	54	GC03P148697	1.18395	https://www.genecards.org/cgi-bin/carddisp.pl?gene=AGTR1
GSTP1	Glutathione S-Transferase Pi 1	Protein Coding	P09211	53	GC11P067583	1.13001	https://www.genecards.org/cgi-bin/carddisp.pl?gene=GSTP1
GSTM1	Glutathione S-Transferase Mu 1	Protein Coding	P09488	46	GC01P109687	1.13001	https://www.genecards.org/cgi-bin/carddisp.pl?gene=GSTM1
GSTT1	Glutathione S-Transferase Theta 1	Protein Coding	P30711	35	GC22Mi00270	1.13001	https://www.genecards.org/cgi-bin/carddisp.pl?gene=GSTT1
OPRM1	Opioid Receptor Mu 1	Protein Coding	P35372	51	GC06P154221	1.09497	https://www.genecards.org/cgi-bin/carddisp.pl?gene=OPRM1
OPRD1	Opioid Receptor Delta 1	Protein Coding	P41143	46	GC01P028812	1.09497	https://www.genecards.org/cgi-bin/carddisp.pl?gene=OPRD1
DTNBP1	Dystrobrevin Binding Protein 1	Protein Coding	Q96EV8	46	GC06M015576	1.03952	https://www.genecards.org/cgi-bin/carddisp.pl?gene=DTNBP1
ACACA	Acetyl-CoA Carboxylase Alpha	Protein Coding	Q13085	52	GC17M037084	1.00618	https://www.genecards.org/cgi-bin/carddisp.pl?gene=ACACA
INSIG2	Insulin Induced Gene 2	Protein Coding	Q9Y5U4	42	GC02P118088	0.917553	https://www.genecards.org/cgi-bin/carddisp.pl?gene=INSIG2
TRPM1	Transient Receptor Potential Cation Channel Subfamily M Member 1	Protein Coding	Q7Z4N2	47	GC15M031001	0.888327	https://www.genecards.org/cgi-bin/carddisp.pl?gene=TRPM1
CNTNAP5	Contactin Associated Protein Family Member 5	Protein Coding	Q8WYK1	39	GC02P124025	0.888327	https://www.genecards.org/cgi-bin/carddisp.pl?gene=CNTNAP5
TGFBR2	Transforming Growth Factor Beta Receptor 2	Protein Coding	P37173	55	GC03P030623	0.87188	https://www.genecards.org/cgi-bin/carddisp.pl?gene=TGFBR2
CACNA1C	Calcium Voltage-Gated Channel Subunit Alpha1 C	Protein Coding	Q13936	52	GC12P001970	0.87188	https://www.genecards.org/cgi-bin/carddisp.pl?gene=CACNA1C
EDN1	Endothelin 1	Protein Coding	P05305	52	GC06P012236	0.87188	https://www.genecards.org/cgi-bin/carddisp.pl?gene=EDN1
CDH13	Cadherin 13	Protein Coding	P55290	48	GC16P082626	0.87188	https://www.genecards.org/cgi-bin/carddisp.pl?gene=CDH13
FKBP4	FKBP Prolyl Isomerase 4	Protein Coding	Q02790	48	GC12P002810	0.87188	https://www.genecards.org/cgi-bin/carddisp.pl?gene=FKBP4
ADGRV1	Adhesion G Protein-Coupled Receptor V1	Protein Coding	Q8WXG9	46	GC05P090529	0.87188	https://www.genecards.org/cgi-bin/carddisp.pl?gene=ADGRV1
ZFPM2	Zinc Finger Protein, FOG Family Member 2	Protein Coding	Q8WW38	44	GC08P104590	0.87188	https://www.genecards.org/cgi-bin/carddisp.pl?gene=ZFPM2
IGSF8	Immunoglobulin Superfamily Member 8	Protein Coding	Q969P0	43	GC01M160061	0.87188	https://www.genecards.org/cgi-bin/carddisp.pl?gene=IGSF8
USP53	Ubiquitin Specific Peptidase 53	Protein Coding	Q70EK8	43	GC04P119212	0.87188	https://www.genecards.org/cgi-bin/carddisp.pl?gene=USP53
DCP1B	Decapping MRNA 1B	Protein Coding	Q8IZD4	42	GC12M001941	0.87188	https://www.genecards.org/cgi-bin/carddisp.pl?gene=DCP1B
LINGO2	Leucine Rich Repeat And Ig Domain Containing 2	Protein Coding	Q7L985	39	GC09M029107	0.87188	https://www.genecards.org/cgi-bin/carddisp.pl?gene=LINGO2
TMCO4	Transmembrane And Coiled-Coil Domains 4	Protein Coding	Q5TGY1	36	GC01M019682	0.87188	https://www.genecards.org/cgi-bin/carddisp.pl?gene=TMCO4
ZNF93	Zinc Finger Protein 93	Protein Coding	P35789	36	GC19P095567	0.87188	https://www.genecards.org/cgi-bin/carddisp.pl?gene=ZNF93
NXPH2	Neurexophilin 2	Protein Coding	O95156	35	GC02M138669	0.87188	https://www.genecards.org/cgi-bin/carddisp.pl?gene=NXPH2
CIB4	Calcium And Integrin Binding Family Member 4	Protein Coding	A0PJX0	34	GC02M026573	0.87188	https://www.genecards.org/cgi-bin/carddisp.pl?gene=CIB4
CIMIP2C	Ciliary Microtubule Inner Protein 2C	Protein Coding	A6NJV1	30	GC02P026562	0.87188	https://www.genecards.org/cgi-bin/carddisp.pl?gene=CIMIP2C
CRCT1	Cysteine Rich C-Terminal 1	Protein Coding	Q9UGL9	29	GC01P152514	0.87188	https://www.genecards.org/cgi-bin/carddisp.pl?gene=CRCT1
LINC01985	Long Intergenic Non-Protein Coding RNA 1985	RNA Gene		14	GC03P030519	0.87188	https://www.genecards.org/cgi-bin/carddisp.pl?gene=LINC01985
SPOPL-DT	SPOPL Divergent Transcript	RNA Gene		12	GC02M138044	0.87188	https://www.genecards.org/cgi-bin/carddisp.pl?gene=SPOPL-DT
ENSG00000289450	Novel Transcript	RNA Gene		6	GC03P030405	0.87188	https://www.genecards.org/cgi-bin/carddisp.pl?gene=ENSG00000289450
BNIP3P12	BCL2 Interacting Protein 3 Pseudogene 12	Pseudogene		5	GC19P019943	0.87188	https://www.genecards.org/cgi-bin/carddisp.pl?gene=BNIP3P12
HSALNG0019171		RNA Gene		5	GC02M138512	0.87188	https://www.genecards.org/cgi-bin/carddisp.pl?gene=HSALNG0019171
HSALNG0024898		RNA Gene		4	GC03M030234	0.87188	https://www.genecards.org/cgi-bin/carddisp.pl?gene=HSALNG0024898
HSALNG0088590		RNA Gene		4	GC12M002369	0.87188	https://www.genecards.org/cgi-bin/carddisp.pl?gene=HSALNG0088590
HSALNG0088592		RNA Gene		4	GC12M002437	0.87188	https://www.genecards.org/cgi-bin/carddisp.pl?gene=HSALNG0088592
LOC101927995	Uncharacterized LOC101927995	RNA Gene		4	GC03P030403	0.87188	https://www.genecards.org/cgi-bin/carddisp.pl?gene=LOC101927995
RF00017-3163		RNA Gene		4	GC02P026631	0.87188	https://www.genecards.org/cgi-bin/carddisp.pl?gene=RF00017-3163
HSALNG0036700		RNA Gene		3	GC04P121204	0.87188	https://www.genecards.org/cgi-bin/carddisp.pl?gene=HSALNG0036700
HSALNG0036702		RNA Gene		3	GC04P121205	0.87188	https://www.genecards.org/cgi-bin/carddisp.pl?gene=HSALNG0036702
HSALNG0148173		RNA Gene		3	GC04P121266	0.87188	https://www.genecards.org/cgi-bin/carddisp.pl?gene=HSALNG0148173
HSALNG0148430		RNA Gene		3	GC04M119038	0.87188	https://www.genecards.org/cgi-bin/carddisp.pl?gene=HSALNG0148430
LOC105377013	Uncharacterized LOC105377013	RNA Gene		3	GC03M030422	0.87188	https://www.genecards.org/cgi-bin/carddisp.pl?gene=LOC105377013
RF00017-3162		RNA Gene		3	GC02P026630	0.87188	https://www.genecards.org/cgi-bin/carddisp.pl?gene=RF00017-3162
piR-45932-062		RNA Gene		3	GC03M030430	0.87188	https://www.genecards.org/cgi-bin/carddisp.pl?gene=piR-45932-062
NGF	Nerve Growth Factor	Protein Coding	P01138	54	GC01M115285	0.781419	https://www.genecards.org/cgi-bin/carddisp.pl?gene=NGF
RETN	Resistin	Protein Coding	Q9HD89	46	GC19P007669	0.781419	https://www.genecards.org/cgi-bin/carddisp.pl?gene=RETN
NCDN	Neurochondrin	Protein Coding	Q9UBB6	42	GC01P035557	0.781419	https://www.genecards.org/cgi-bin/carddisp.pl?gene=NCDN
MIF	Macrophage Migration Inhibitory Factor	Protein Coding	P14174	51	GC22P023894	0.778133	https://www.genecards.org/cgi-bin/carddisp.pl?gene=MIF
INSR	Insulin Receptor	Protein Coding	P06213	57	GC19M007112	0.73505	https://www.genecards.org/cgi-bin/carddisp.pl?gene=INSR
NOS1	Nitric Oxide Synthase 1	Protein Coding	P29475	53	GC12M117208	0.73505	https://www.genecards.org/cgi-bin/carddisp.pl?gene=NOS1
GRM5	Glutamate Metabotropic Receptor 5	Protein Coding	P41594	50	GC11M088504	0.73505	https://www.genecards.org/cgi-bin/carddisp.pl?gene=GRM5
NEU1	Neuraminidase 1	Protein Coding	Q99519	50	GC06M031857	0.73505	https://www.genecards.org/cgi-bin/carddisp.pl?gene=NEU1
HCRTR2	Hypocretin Receptor 2	Protein Coding	O43614	48	GC06P055106	0.73505	https://www.genecards.org/cgi-bin/carddisp.pl?gene=HCRTR2
HCRTR1	Hypocretin Receptor 1	Protein Coding	O43613	46	GC01P031617	0.73505	https://www.genecards.org/cgi-bin/carddisp.pl?gene=HCRTR1
SLC5A6	Solute Carrier Family 5 Member 6	Protein Coding	Q9Y289	47	GC02M027201	0.686148	https://www.genecards.org/cgi-bin/carddisp.pl?gene=SLC5A6
IL6	Interleukin 6	Protein Coding	P05231	54	GC07P022725	0.628142	https://www.genecards.org/cgi-bin/carddisp.pl?gene=IL6
IL10	Interleukin 10	Protein Coding	P22301	51	GC01M206767	0.628142	https://www.genecards.org/cgi-bin/carddisp.pl?gene=IL10
ADORA2A	Adenosine A2a Receptor	Protein Coding	P29274	50	GC22P024417	0.628142	https://www.genecards.org/cgi-bin/carddisp.pl?gene=ADORA2A
GABRA4	Gamma-Aminobutyric Acid Type A Receptor Subunit Alpha4	Protein Coding	P48169	48	GC04M046836	0.628142	https://www.genecards.org/cgi-bin/carddisp.pl?gene=GABRA4
GABRA6	Gamma-Aminobutyric Acid Type A Receptor Subunit Alpha6	Protein Coding	Q16445	48	GC05P161547	0.628142	https://www.genecards.org/cgi-bin/carddisp.pl?gene=GABRA6
MAOB	Monoamine Oxidase B	Protein Coding	P27338	47	GC0XM043766	0.628142	https://www.genecards.org/cgi-bin/carddisp.pl?gene=MAOB
PRKAR2B	Protein Kinase CAMP-Dependent Type II Regulatory Subunit Beta	Protein Coding	P31323	47	GC07P107044	0.628142	https://www.genecards.org/cgi-bin/carddisp.pl?gene=PRKAR2B
SLC2A5	Solute Carrier Family 2 Member 5	Protein Coding	P22732	46	GC01M011900	0.628142	https://www.genecards.org/cgi-bin/carddisp.pl?gene=SLC2A5
PBX3	PBX Homeobox 3	Protein Coding	P40426	44	GC09P125747	0.628142	https://www.genecards.org/cgi-bin/carddisp.pl?gene=PBX3
SP4	Sp4 Transcription Factor	Protein Coding	Q02446	43	GC07P021434	0.628142	https://www.genecards.org/cgi-bin/carddisp.pl?gene=SP4
IER3	Immediate Early Response 3	Protein Coding	P46695	41	GC06M030743	0.628142	https://www.genecards.org/cgi-bin/carddisp.pl?gene=IER3
PYDC2	Pyrin Domain Containing 2	Protein Coding	Q56P42	26	GC03P191461	0.628142	https://www.genecards.org/cgi-bin/carddisp.pl?gene=PYDC2
RPL31P31	Ribosomal Protein L31 Pseudogene 31	Pseudogene		9	GC04P033972	0.628142	https://www.genecards.org/cgi-bin/carddisp.pl?gene=RPL31P31
CDC42	Cell Division Cycle 42	Protein Coding	P60953	54	GC01P022052	0.552547	https://www.genecards.org/cgi-bin/carddisp.pl?gene=CDC42
IL1RN	Interleukin 1 Receptor Antagonist	Protein Coding	P18510	53	GC02P128885	0.552547	https://www.genecards.org/cgi-bin/carddisp.pl?gene=IL1RN
GABRB2	Gamma-Aminobutyric Acid Type A Receptor Subunit Beta2	Protein Coding	P47870	52	GC05M161288	0.552547	https://www.genecards.org/cgi-bin/carddisp.pl?gene=GABRB2
GLUL	Glutamate-Ammonia Ligase	Protein Coding	P15104	52	GC01M182378	0.552547	https://www.genecards.org/cgi-bin/carddisp.pl?gene=GLUL
SLC6A9	Solute Carrier Family 6 Member 9	Protein Coding	P48067	52	GC01M043991	0.552547	https://www.genecards.org/cgi-bin/carddisp.pl?gene=SLC6A9
NAMPT	Nicotinamide Phosphoribosyltransferase	Protein Coding	P43490	51	GC07M106248	0.552547	https://www.genecards.org/cgi-bin/carddisp.pl?gene=NAMPT
SLC6A2	Solute Carrier Family 6 Member 2	Protein Coding	P23975	50	GC16P061432	0.552547	https://www.genecards.org/cgi-bin/carddisp.pl?gene=SLC6A2
GRM2	Glutamate Metabotropic Receptor 2	Protein Coding	Q14416	48	GC03P051707	0.552547	https://www.genecards.org/cgi-bin/carddisp.pl?gene=GRM2
SLC6A5	Solute Carrier Family 6 Member 5	Protein Coding	Q9Y345	48	GC11P020599	0.552547	https://www.genecards.org/cgi-bin/carddisp.pl?gene=SLC6A5
APOD	Apolipoprotein D	Protein Coding	P05090	46	GC03M195568	0.552547	https://www.genecards.org/cgi-bin/carddisp.pl?gene=APOD
GLUD2	Glutamate Dehydrogenase 2	Protein Coding	P49448	46	GC0XP121047	0.552547	https://www.genecards.org/cgi-bin/carddisp.pl?gene=GLUD2
SCAP	SREBF Chaperone	Protein Coding	Q12770	45	GC03M047413	0.552547	https://www.genecards.org/cgi-bin/carddisp.pl?gene=SCAP
CD160	CD160 Molecule	Protein Coding	O95971	44	GC01P145719	0.552547	https://www.genecards.org/cgi-bin/carddisp.pl?gene=CD160
INSIG1	Insulin Induced Gene 1	Protein Coding	O15503	44	GC07P155297	0.552547	https://www.genecards.org/cgi-bin/carddisp.pl?gene=INSIG1
PENK	Proenkephalin	Protein Coding	P01210	42	GC08M056436	0.552547	https://www.genecards.org/cgi-bin/carddisp.pl?gene=PENK
TAMALIN	Trafficking Regulator And Scaffold Protein Tamalin	Protein Coding	Q7Z6J2	34	GC12P052406	0.552547	https://www.genecards.org/cgi-bin/carddisp.pl?gene=TAMALIN
HCG27	HLA Complex Group 27	RNA Gene		20	GC06P031197	0.552547	https://www.genecards.org/cgi-bin/carddisp.pl?gene=HCG27
HTR2A-AS1	HTR2A Antisense RNA 1	RNA Gene		16	GC13P046852	0.552547	https://www.genecards.org/cgi-bin/carddisp.pl?gene=HTR2A-AS1
OPRK1	Opioid Receptor Kappa 1	Protein Coding	P41145	47	GC08M053227	0.542421	https://www.genecards.org/cgi-bin/carddisp.pl?gene=OPRK1
CD48	CD48 Molecule	Protein Coding	P09326	45	GC01M160648	0.523321	https://www.genecards.org/cgi-bin/carddisp.pl?gene=CD48
PPIG	Peptidylprolyl Isomerase G	Protein Coding	Q13427	45	GC02P169584	0.482858	https://www.genecards.org/cgi-bin/carddisp.pl?gene=PPIG
PRKCZ	Protein Kinase C Zeta	Protein Coding	Q05513	52	GC01P008428	0.447039	https://www.genecards.org/cgi-bin/carddisp.pl?gene=PRKCZ
WWOX	WW Domain Containing Oxidoreductase	Protein Coding	Q9NZC7	49	GC16P078099	0.447039	https://www.genecards.org/cgi-bin/carddisp.pl?gene=WWOX
MAP3K9	Mitogen-Activated Protein Kinase Kinase Kinase 9	Protein Coding	P80192	46	GC14M070722	0.447039	https://www.genecards.org/cgi-bin/carddisp.pl?gene=MAP3K9
CHST8	Carbohydrate Sulfotransferase 8	Protein Coding	Q9H2A9	44	GC19P033621	0.447039	https://www.genecards.org/cgi-bin/carddisp.pl?gene=CHST8
EHF	ETS Homologous Factor	Protein Coding	Q9NZC4	43	GC11P034621	0.447039	https://www.genecards.org/cgi-bin/carddisp.pl?gene=EHF
ADGRL3	Adhesion G Protein-Coupled Receptor L3	Protein Coding	Q9HAR2	42	GC04P061201	0.447039	https://www.genecards.org/cgi-bin/carddisp.pl?gene=ADGRL3
ITSN2	Intersectin 2	Protein Coding	Q9NZM3	42	GC02M024203	0.447039	https://www.genecards.org/cgi-bin/carddisp.pl?gene=ITSN2
LRRC4C	Leucine Rich Repeat Containing 4C	Protein Coding	Q9HCJ2	42	GC11M040119	0.447039	https://www.genecards.org/cgi-bin/carddisp.pl?gene=LRRC4C
SLC26A9	Solute Carrier Family 26 Member 9	Protein Coding	Q7LBE3	42	GC01M205883	0.447039	https://www.genecards.org/cgi-bin/carddisp.pl?gene=SLC26A9
GPR137B	G Protein-Coupled Receptor 137B	Protein Coding	O60478	40	GC01P236142	0.447039	https://www.genecards.org/cgi-bin/carddisp.pl?gene=GPR137B
HUNK	Hormonally Up-Regulated Neu-Associated Kinase	Protein Coding	P57058	40	GC21P031873	0.447039	https://www.genecards.org/cgi-bin/carddisp.pl?gene=HUNK
ZFP90	ZFP90 Zinc Finger Protein	Protein Coding	Q8TF47	38	GC16P068530	0.447039	https://www.genecards.org/cgi-bin/carddisp.pl?gene=ZFP90
LYZL4	Lysozyme Like 4	Protein Coding	Q96KX0	37	GC03M042360	0.447039	https://www.genecards.org/cgi-bin/carddisp.pl?gene=LYZL4
PID1	Phosphotyrosine Interaction Domain Containing 1	Protein Coding	Q7Z2X4	36	GC02M228850	0.447039	https://www.genecards.org/cgi-bin/carddisp.pl?gene=PID1
ZNF706	Zinc Finger Protein 706	Protein Coding	Q9Y5V0	36	GC08M101179	0.447039	https://www.genecards.org/cgi-bin/carddisp.pl?gene=ZNF706
PAK1	P21 (RAC1) Activated Kinase 1	Protein Coding	Q13153	54	GC11M117322	0.370044	https://www.genecards.org/cgi-bin/carddisp.pl?gene=PAK1
GABRB3	Gamma-Aminobutyric Acid Type A Receptor Subunit Beta3	Protein Coding	P28472	52	GC15M026543	0.370044	https://www.genecards.org/cgi-bin/carddisp.pl?gene=GABRB3
LIMK1	LIM Domain Kinase 1	Protein Coding	P53667	52	GC07P074082	0.370044	https://www.genecards.org/cgi-bin/carddisp.pl?gene=LIMK1
PAK3	P21 (RAC1) Activated Kinase 3	Protein Coding	O75914	52	GC0XP110944	0.370044	https://www.genecards.org/cgi-bin/carddisp.pl?gene=PAK3
ARHGDIA	Rho GDP Dissociation Inhibitor Alpha	Protein Coding	P52565	50	GC17M081867	0.370044	https://www.genecards.org/cgi-bin/carddisp.pl?gene=ARHGDIA
LIMK2	LIM Domain Kinase 2	Protein Coding	P53671	48	GC22P031212	0.370044	https://www.genecards.org/cgi-bin/carddisp.pl?gene=LIMK2
CLOCK	Clock Circadian Regulator	Protein Coding	O15516	47	GC04M055427	0.370044	https://www.genecards.org/cgi-bin/carddisp.pl?gene=CLOCK
PER2	Period Circadian Regulator 2	Protein Coding	O15055	47	GC02M238244	0.370044	https://www.genecards.org/cgi-bin/carddisp.pl?gene=PER2
SLC32A1	Solute Carrier Family 32 Member 1	Protein Coding	Q9H598	47	GC20P038724	0.370044	https://www.genecards.org/cgi-bin/carddisp.pl?gene=SLC32A1
SDC3	Syndecan 3	Protein Coding	O75056	46	GC01M030869	0.370044	https://www.genecards.org/cgi-bin/carddisp.pl?gene=SDC3
IFITM1	Interferon Induced Transmembrane Protein 1	Protein Coding	P13164	44	GC11P005632	0.370044	https://www.genecards.org/cgi-bin/carddisp.pl?gene=IFITM1
MC3R	Melanocortin 3 Receptor	Protein Coding	P41968	44	GC20P056248	0.370044	https://www.genecards.org/cgi-bin/carddisp.pl?gene=MC3R
SST	Somatostatin	Protein Coding	P61278	44	GC03M187668	0.370044	https://www.genecards.org/cgi-bin/carddisp.pl?gene=SST
CDC42EP4	CDC42 Effector Protein 4	Protein Coding	Q9H3Q1	40	GC17M073283	0.370044	https://www.genecards.org/cgi-bin/carddisp.pl?gene=CDC42EP4
PRKAA2	Protein Kinase AMP-Activated Catalytic Subunit Alpha 2	Protein Coding	P54646	53	GC01P056645	0.365006	https://www.genecards.org/cgi-bin/carddisp.pl?gene=PRKAA2
GGT1	Gamma-Glutamyltransferase 1	Protein Coding	P19440	52	GC22P024583	0.365006	https://www.genecards.org/cgi-bin/carddisp.pl?gene=GGT1
PRKAB2	Protein Kinase AMP-Activated Non-Catalytic Subunit Beta 2	Protein Coding	O43741	49	GC01M147155	0.365006	https://www.genecards.org/cgi-bin/carddisp.pl?gene=PRKAB2
DIO2	Iodothyronine Deiodinase 2	Protein Coding	Q92813	44	GC14M080197	0.365006	https://www.genecards.org/cgi-bin/carddisp.pl?gene=DIO2
NAT10	N-Acetyltransferase 10	Protein Coding	Q9H0A0	44	GC11P034105	0.365006	https://www.genecards.org/cgi-bin/carddisp.pl?gene=NAT10
TAC1	Tachykinin Precursor 1	Protein Coding	P20366	44	GC07P097734	0.365006	https://www.genecards.org/cgi-bin/carddisp.pl?gene=TAC1
CLDN1	Claudin 1	Protein Coding	O95832	50	GC03M190305	0.316104	https://www.genecards.org/cgi-bin/carddisp.pl?gene=CLDN1
CYP2A6	Cytochrome P450 Family 2 Subfamily A Member 6	Protein Coding	P11509	50	GC19M040843	0.316104	https://www.genecards.org/cgi-bin/carddisp.pl?gene=CYP2A6
AOX1	Aldehyde Oxidase 1	Protein Coding	Q06278	48	GC02P200585	0.316104	https://www.genecards.org/cgi-bin/carddisp.pl?gene=AOX1
CD83	CD83 Molecule	Protein Coding	Q01151	45	GC06P014117	0.316104	https://www.genecards.org/cgi-bin/carddisp.pl?gene=CD83
CDKN3	Cyclin Dependent Kinase Inhibitor 3	Protein Coding	Q16667	45	GC14P054398	0.316104	https://www.genecards.org/cgi-bin/carddisp.pl?gene=CDKN3
RGS2	Regulator Of G Protein Signaling 2	Protein Coding	P41220	45	GC01P192809	0.316104	https://www.genecards.org/cgi-bin/carddisp.pl?gene=RGS2
P3H2	Prolyl 3-Hydroxylase 2	Protein Coding	Q8IVL5	44	GC03M189956	0.316104	https://www.genecards.org/cgi-bin/carddisp.pl?gene=P3H2
CKAP2L	Cytoskeleton Associated Protein 2 Like	Protein Coding	Q8IYA6	42	GC02M112736	0.316104	https://www.genecards.org/cgi-bin/carddisp.pl?gene=CKAP2L
ANKRD33	Ankyrin Repeat Domain 33	Protein Coding	Q7Z3H0	36	GC12P052401	0.316104	https://www.genecards.org/cgi-bin/carddisp.pl?gene=ANKRD33
FIGNL2	Fidgetin Like 2	Protein Coding	A6NMB9	28	GC12M051921	0.316104	https://www.genecards.org/cgi-bin/carddisp.pl?gene=FIGNL2
RAB4B-EGLN2	RAB4B-EGLN2 Readthrough (NMD Candidate)	RNA Gene		16	GC19P040778	0.316104	https://www.genecards.org/cgi-bin/carddisp.pl?gene=RAB4B-EGLN2
ATP5F1CP1	ATP Synthase F1 Subunit Gamma Pseudogene 1	Pseudogene		10	GC14M053991	0.316104	https://www.genecards.org/cgi-bin/carddisp.pl?gene=ATP5F1CP1
CDK4P1	Cyclin Dependent Kinase 4 Pseudogene 1	Pseudogene		8	GC01P105434	0.316104	https://www.genecards.org/cgi-bin/carddisp.pl?gene=CDK4P1
LOC101928354	Uncharacterized LOC101928354	RNA Gene		6	GC06M014586	0.316104	https://www.genecards.org/cgi-bin/carddisp.pl?gene=LOC101928354
DBH	Dopamine Beta-Hydroxylase	Protein Coding	P09172	55	GC09P133636	0.258098	https://www.genecards.org/cgi-bin/carddisp.pl?gene=DBH
GSK3B	Glycogen Synthase Kinase 3 Beta	Protein Coding	P49841	54	GC03M119821	0.258098	https://www.genecards.org/cgi-bin/carddisp.pl?gene=GSK3B
DDC	Dopa Decarboxylase	Protein Coding	P20711	53	GC07M050458	0.258098	https://www.genecards.org/cgi-bin/carddisp.pl?gene=DDC
GRK6	G Protein-Coupled Receptor Kinase 6	Protein Coding	P43250	50	GC05P177403	0.258098	https://www.genecards.org/cgi-bin/carddisp.pl?gene=GRK6
HTT	Huntingtin	Protein Coding	P42858	48	GC04P003041	0.258098	https://www.genecards.org/cgi-bin/carddisp.pl?gene=HTT
SREBF2	Sterol Regulatory Element Binding Transcription Factor 2	Protein Coding	Q12772	47	GC22P041833	0.258098	https://www.genecards.org/cgi-bin/carddisp.pl?gene=SREBF2
CPLX1	Complexin 1	Protein Coding	O14810	46	GC04M000784	0.258098	https://www.genecards.org/cgi-bin/carddisp.pl?gene=CPLX1
CPLX2	Complexin 2	Protein Coding	Q6PUV4	44	GC05P175797	0.258098	https://www.genecards.org/cgi-bin/carddisp.pl?gene=CPLX2
TAAR1	Trace Amine Associated Receptor 1	Protein Coding	Q96RJ0	41	GC06M132644	0.258098	https://www.genecards.org/cgi-bin/carddisp.pl?gene=TAAR1
SCT	Secretin	Protein Coding	P09683	36	GC11M000626	0.258098	https://www.genecards.org/cgi-bin/carddisp.pl?gene=SCT
UGT1A	UDP Glucuronosyltransferase Family 1 Member A Complex Locus	Uncategorized		13	GC02P233592	0.258098	https://www.genecards.org/cgi-bin/carddisp.pl?gene=UGT1A
DINOL	Damage Induced Long Noncoding RNA	RNA Gene		11	GC06M088228	0.258098	https://www.genecards.org/cgi-bin/carddisp.pl?gene=DINOL
LDLR	Low Density Lipoprotein Receptor	Protein Coding	P01130	55	GC19P095238	0.182503	https://www.genecards.org/cgi-bin/carddisp.pl?gene=LDLR
NPC1	NPC Intracellular Cholesterol Transporter 1	Protein Coding	O15118	53	GC18M023506	0.182503	https://www.genecards.org/cgi-bin/carddisp.pl?gene=NPC1
RHOA	Ras Homolog Family Member A	Protein Coding	P61586	53	GC03M049359	0.182503	https://www.genecards.org/cgi-bin/carddisp.pl?gene=RHOA
SCN5A	Sodium Voltage-Gated Channel Alpha Subunit 5	Protein Coding	Q14524	53	GC03M038641	0.182503	https://www.genecards.org/cgi-bin/carddisp.pl?gene=SCN5A
SLC12A2	Solute Carrier Family 12 Member 2	Protein Coding	P55011	53	GC05P128083	0.182503	https://www.genecards.org/cgi-bin/carddisp.pl?gene=SLC12A2
PLAT	Plasminogen Activator, Tissue Type	Protein Coding	P00750	52	GC08M042174	0.182503	https://www.genecards.org/cgi-bin/carddisp.pl?gene=PLAT
RAC1	Rac Family Small GTPase 1	Protein Coding	P63000	52	GC07P009178	0.182503	https://www.genecards.org/cgi-bin/carddisp.pl?gene=RAC1
ABCA1	ATP Binding Cassette Subfamily A Member 1	Protein Coding	O95477	51	GC09M104781	0.182503	https://www.genecards.org/cgi-bin/carddisp.pl?gene=ABCA1
DHCR7	7-Dehydrocholesterol Reductase	Protein Coding	Q9UBM7	51	GC11M071428	0.182503	https://www.genecards.org/cgi-bin/carddisp.pl?gene=DHCR7
FTO	FTO Alpha-Ketoglutarate Dependent Dioxygenase	Protein Coding	Q9C0B1	51	GC16P061387	0.182503	https://www.genecards.org/cgi-bin/carddisp.pl?gene=FTO
PLA2G4A	Phospholipase A2 Group IVA	Protein Coding	P47712	51	GC01P186798	0.182503	https://www.genecards.org/cgi-bin/carddisp.pl?gene=PLA2G4A
SLC12A1	Solute Carrier Family 12 Member 1	Protein Coding	Q13621	51	GC15P061489	0.182503	https://www.genecards.org/cgi-bin/carddisp.pl?gene=SLC12A1
SOD2	Superoxide Dismutase 2	Protein Coding	P04179	51	GC06M159669	0.182503	https://www.genecards.org/cgi-bin/carddisp.pl?gene=SOD2
SSTR2	Somatostatin Receptor 2	Protein Coding	P30874	51	GC17P073165	0.182503	https://www.genecards.org/cgi-bin/carddisp.pl?gene=SSTR2
TGFB3	Transforming Growth Factor Beta 3	Protein Coding	P10600	51	GC14M075958	0.182503	https://www.genecards.org/cgi-bin/carddisp.pl?gene=TGFB3
GRM7	Glutamate Metabotropic Receptor 7	Protein Coding	Q14831	50	GC03P006770	0.182503	https://www.genecards.org/cgi-bin/carddisp.pl?gene=GRM7
HMGCR	3-Hydroxy-3-Methylglutaryl-CoA Reductase	Protein Coding	P04035	50	GC05P075336	0.182503	https://www.genecards.org/cgi-bin/carddisp.pl?gene=HMGCR
PLA2G2A	Phospholipase A2 Group IIA	Protein Coding	P14555	50	GC01M019975	0.182503	https://www.genecards.org/cgi-bin/carddisp.pl?gene=PLA2G2A
HP	Haptoglobin	Protein Coding	P00738	49	GC16P074037	0.182503	https://www.genecards.org/cgi-bin/carddisp.pl?gene=HP
ADCY7	Adenylate Cyclase 7	Protein Coding	P51828	48	GC16P050244	0.182503	https://www.genecards.org/cgi-bin/carddisp.pl?gene=ADCY7
ARRB2	Arrestin Beta 2	Protein Coding	P32121	48	GC17P092225	0.182503	https://www.genecards.org/cgi-bin/carddisp.pl?gene=ARRB2
CCKAR	Cholecystokinin A Receptor	Protein Coding	P32238	48	GC04M026483	0.182503	https://www.genecards.org/cgi-bin/carddisp.pl?gene=CCKAR
FXR1	FMR1 Autosomal Homolog 1	Protein Coding	P51114	48	GC03P180868	0.182503	https://www.genecards.org/cgi-bin/carddisp.pl?gene=FXR1
MTTP	Microsomal Triglyceride Transfer Protein	Protein Coding	P55157	48	GC04P099563	0.182503	https://www.genecards.org/cgi-bin/carddisp.pl?gene=MTTP
CRH	Corticotropin Releasing Hormone	Protein Coding	P06850	47	GC08M066176	0.182503	https://www.genecards.org/cgi-bin/carddisp.pl?gene=CRH
FGF7	Fibroblast Growth Factor 7	Protein Coding	P21781	47	GC15P049423	0.182503	https://www.genecards.org/cgi-bin/carddisp.pl?gene=FGF7
NPC1L1	NPC1 Like Intracellular Cholesterol Transporter 1	Protein Coding	Q9UHC9	47	GC07M044512	0.182503	https://www.genecards.org/cgi-bin/carddisp.pl?gene=NPC1L1
NPC2	NPC Intracellular Cholesterol Transporter 2	Protein Coding	P61916	47	GC14M074476	0.182503	https://www.genecards.org/cgi-bin/carddisp.pl?gene=NPC2
NPPB	Natriuretic Peptide B	Protein Coding	P16860	47	GC01M011866	0.182503	https://www.genecards.org/cgi-bin/carddisp.pl?gene=NPPB
ABCG1	ATP Binding Cassette Subfamily G Member 1	Protein Coding	P45844	46	GC21P042199	0.182503	https://www.genecards.org/cgi-bin/carddisp.pl?gene=ABCG1
SKIL	SKI Like Proto-Oncogene	Protein Coding	P12757	46	GC03P170357	0.182503	https://www.genecards.org/cgi-bin/carddisp.pl?gene=SKIL
SLC29A4	Solute Carrier Family 29 Member 4	Protein Coding	Q7RTT9	46	GC07P005274	0.182503	https://www.genecards.org/cgi-bin/carddisp.pl?gene=SLC29A4
SOAT2	Sterol O-Acyltransferase 2	Protein Coding	O75908	46	GC12P053103	0.182503	https://www.genecards.org/cgi-bin/carddisp.pl?gene=SOAT2
OXSR1	Oxidative Stress Responsive Kinase 1	Protein Coding	O95747	45	GC03P038235	0.182503	https://www.genecards.org/cgi-bin/carddisp.pl?gene=OXSR1
WNK3	WNK Lysine Deficient Protein Kinase 3	Protein Coding	Q9BYP7	44	GC0XM054434	0.182503	https://www.genecards.org/cgi-bin/carddisp.pl?gene=WNK3
DBN1	Drebrin 1	Protein Coding	Q16643	43	GC05M177456	0.182503	https://www.genecards.org/cgi-bin/carddisp.pl?gene=DBN1
SYT7	Synaptotagmin 7	Protein Coding	O43581	43	GC11M061513	0.182503	https://www.genecards.org/cgi-bin/carddisp.pl?gene=SYT7
ATAD3B	ATPase Family AAA Domain Containing 3B	Protein Coding	Q5T9A4	41	GC01P008394	0.182503	https://www.genecards.org/cgi-bin/carddisp.pl?gene=ATAD3B
UGT1A3	UDP Glucuronosyltransferase Family 1 Member A3	Protein Coding	P35503	40	GC02P233729	0.182503	https://www.genecards.org/cgi-bin/carddisp.pl?gene=UGT1A3
RABEP2	Rabaptin, RAB GTPase Binding Effector Protein 2	Protein Coding	Q9H5N1	39	GC16M042296	0.182503	https://www.genecards.org/cgi-bin/carddisp.pl?gene=RABEP2
UCN2	Urocortin 2	Protein Coding	Q96RP3	35	GC03M048561	0.182503	https://www.genecards.org/cgi-bin/carddisp.pl?gene=UCN2
LINC00467	Long Intergenic Non-Protein Coding RNA 467	RNA Gene		22	GC01P211382	0.182503	https://www.genecards.org/cgi-bin/carddisp.pl?gene=LINC00467
MIR181B1	MicroRNA 181b-1	RNA Gene		21	GC01M198858	0.182503	https://www.genecards.org/cgi-bin/carddisp.pl?gene=MIR181B1
SCARNA5	Small Cajal Body-Specific RNA 5	RNA Gene		21	GC02P233275	0.182503	https://www.genecards.org/cgi-bin/carddisp.pl?gene=SCARNA5
LINC-ROR	Long Intergenic Non-Protein Coding RNA, Regulator Of Reprogramming	RNA Gene		17	GC18M057054	0.182503	https://www.genecards.org/cgi-bin/carddisp.pl?gene=LINC-ROR
LINC01237	Long Intergenic Non-Protein Coding RNA 1237	RNA Gene		15	GC02P241881	0.182503	https://www.genecards.org/cgi-bin/carddisp.pl?gene=LINC01237
LINC02605	Long Intergenic Non-Protein Coding RNA 2605	RNA Gene		13	GC08P078838	0.182503	https://www.genecards.org/cgi-bin/carddisp.pl?gene=LINC02605
LOC109461479	Huntingtin Repeat Instability Region	Functional Element		4	GC04P003074	0.182503	https://www.genecards.org/cgi-bin/carddisp.pl?gene=LOC109461479
